# Supplementary material for: Congenital disorders of glycosylation: narration of a story through its patents
Source: Orphanet J Rare Dis. 2023 Aug 29;18:247. doi: 10.1186/s13023-023-02852-w (PMC10466741; doi:10.1186/s13023-023-02852-w)
Supplement: Supplementary file 1 — Supplementary Material 1 [file 13023_2023_2852_MOESM1_ESM.xlsx]

## Sheet: Query
Espacenet
Patent search
157 results found for (nftxt = "congenital" AND nftxt = "disorder*" AND nftxt = "glycosylation" AND nftxt = "cdg") NOT nftxt = "CFTR"
Results 1 to 157 displayed
Query language: en
Sort by: Relevance
Open the "Results" sheet (select tab below) to view the results.

## Sheet: Results
No	Title	Inventors	Applicants	Publication number	Earliest priority	IPC	CPC	Publication date	Earliest publication	Family number
1	MEANS AND METHODS FOR DIAGNOSING AND TREATING CDG CAUSED BY A DEFICIENCY OF PGM1	MARQUARDT THORSTEN [DE] RUST STEPHAN [DE] TEGTMEYER LAURA [DE] FINGERHUT RALPH [CH]	WESTFÄLISCHE WILHELMS UNIVERSITÄT MÜNSTER [DE] UNIV MUENSTER WESTFAELISCHE WILHELMS [DE]	EP2905621A1 EP2905621B1	2014-02-05	G01N33/66	G01N33/66 (EP)	2015-08-12 2018-05-02	2015-08-12	050070284
2	POLYOL BIOMARKERS FOR CONGENITAL DISORDERS OF GLYCOSYLATION	MORAVA-KOZICZ EVA [US] KOZICZ TAMAS [US] OGLESBEE DEVIN [US] RAYMOND KIMIYO M [US]	MAYO FOUND MEDICAL EDUCATION & RES [US]	WO2022103815A1	2020-11-10	A61K45/06 A61P3/00 C07K14/47	A61K31/4188 (EP) A61K31/426 (EP) A61K31/502 (EP) A61P3/00 (EP) C12N9/90 (EP) C12Y504/02008 (EP) G01N33/50 (EP) G01N2440/38 (EP)	2022-05-19	2022-05-19	081601651
3	METHODS FOR TREATING CONGENITAL DISORDERS OF GLYCOSYLATION	PERLSTEIN ETHAN OREN [US] LAO JESSICA [US] SAM FEBA [US] DIPRIMIO NINA [US] PARTON ZACHARY [US] TSANG HILLARY [US] MURTHY KAUSALYA [US] IYER SANGEETHA VENKATRAMAN [US] MAST JOSHUA [US] PORTILLO RODRIGUEZ TAMY MAY SHARLY [US] PRANGLEY MADELEINE [US]	PERLARA PBC [US] MAGGIES PMM2 CDG CURE LLC [US] MAGGIES PEARL LLC [US]	US11160794B2 US2021030721A1	2018-08-20	A61K31/192 A61K31/426 A61K45/06	A61K31/085 (EP) A61K31/122 (EP) A61K31/136 (EP) A61K31/137 (EP) A61K31/185 (EP) A61K31/192 (US) A61K31/198 (EP) A61K31/277 (EP) A61K31/352 (EP) A61K31/353 (EP) A61K31/426 (US) A61P3/00 (EP) A61P35/00 (EP) A61P37/00 (EP) A61K45/06 (US)	2021-02-04 2021-11-02	2020-02-27	069591425
4	COMPOUNDS FOR TREATING CONGENITAL DISORDERS OF GLYCOSYLATION	PÉREZ GONZÁLEZ MARIA BELÉN [ES] GÁMEZ ABASCAL MARIA ALEJANDRA [ES] YUSTE CHECA PATRICIA [ES] BRASIL SANDRA [ES] UGARTE PÉREZ MAGDALENA [ES] MARTÍNEZ RUIZ AURORA [NO] UNDERHAUG JARL [NO]	UNIV AUTÓNOMA DE MADRID [ES] UNIV OF BERGEN [NO]	EP3275863A1	2016-07-29	C07C275/30 C07D213/75	C07C275/30 (EP) C07D213/75 (EP)	2018-01-31	2018-01-31	056609840
5	METHODS AND MATERIALS FOR TREATING GLYCOSYLATION DISORDERS	MORAVA-KOZICZ EVA [US] KOZICZ TAMAS [US] GHESQUIÈRE BART [BE]	MAYO FOUND MEDICAL EDUCATION & RES [US] VIB VZW [BE] KATHOLIEKE UNIV LEUVEN K U LEUVEN R&D [BE]	US2022241311A1	2018-06-14	A61K31/7072 A61P21/00	A61K31/7072 (EP,KR,US) A61P21/00 (EP,KR,US) A61K2300/00 (KR) A61K31/7072, A61K2300/00, INV (EP)	2022-08-04	2019-12-19	068842334
6	PHARMACEUTICAL PREPARATION OF CARBOHYDRATES FOR THERAPEUTIC USE	RAFALKO AGNES [US] CHERNENKO TATYANA [US]	GLYCOMINE INC [US]	EP3954360A2 EP3954360A3	2013-09-16	A61K31/00 A61K9/00 A61K9/127 A61K31/7028	A61K31/7028 (EP,US) A61K9/127 (EP,US) A61K9/1271 (EP,US)	2022-02-16 2022-06-01	2015-04-16	052813726
7	MONOSACCHARIDE PHOSPHORAMIDATE PRODRUGS	THOMAS STEPHEN [US] CRUTCHER PATRICK [US] PERTUSATI FABRIZIO [GB] SEDLAKOVA JANA [CZ] BRANCALE ANDREA [GB]	CERECOR INC [US]	WO2019118486A1	2017-12-11	A61K31/70 A61K31/7024 C07H11/04	C07H11/04 (EP)	2019-06-20	2019-06-20	066820602
8	TREATMENT OF GLYCOSYLATION DEFICIENCY DISEASES	VON BORSTEL REID W	WELLSTAT THERAPEUTICS CORPORTION [US]	WO2016028894A1	2014-08-19	A61K31/7072 A61P21/00	A61K31/7004 (EP,US) A61K31/7008 (EP,US) A61K31/7012 (EP,US) A61K31/7072 (EP,US) A61K45/06 (EP,US) A61P21/00 (EP,US) A61P43/00 (EP,US) A61K31/7004, A61K2300/00, INV (EP,US) A61K31/7008, A61K2300/00, INV (EP,US) A61K31/7012, A61K2300/00, INV (EP,US) A61K31/7072, A61K2300/00, INV (EP,US)	2016-02-25	2016-02-25	055351228
9	BENZOISOTHIAZOLONES AS INHIBITORS OF PHOSPHOMANNOSE ISOMERASE	COSFORD NICHOLAS D P [US] FREEZE HUDSON H [US] DAHL RUSSELL [US] BRAVO YALDA [US] SHARMA VANDANA [US] ICHIKAWA MIE [US]	SANFORD BURNHAM MED RES INST [US]	US2011257233A1	2010-03-19	A61K31/428 A61P1/16 A61P13/12 A61P25/00 A61P27/10 A61P3/10 A61P31/00 A61P31/04 C07D275/04	A61P1/16 (EP) A61P13/12 (EP) A61P25/00 (EP) A61P27/10 (EP) A61P3/10 (EP) A61P31/00 (EP) A61P31/04 (EP) C07D275/04 (EP,US)	2011-10-20	2011-09-22	044649860
10	Use of cannabidiol in the treatment of seizures associated with rare epilepsy syndromes related to genetic abnormalities	DANIEL ADAM CHECKETTS [GB] KEVIN JAMES CRAIG [GB]	GW RES LTD [GB]	GB2597315A	2020-07-20	A61K31/05 A61K31/185 A61P25/08		2022-01-26	2022-01-26	072338980
11	EXAMINATION METHOD OF GLYCOSYLATION ABNORMAL DISEASE	IRIMURA TATSURO OKI TAKAO KOMATSU KUNIMITSU MAENUMA KEISUKE TACHIKI AYUMI	UNIV TOKYO J OIL MILLS INC SUMMIT GLYCORES CORP	JP2008032520A JP4711190B2	2006-07-28	G01N33/543 G01N37/00 G01N33/53 G01N33/543		2008-02-14 2011-06-29	2008-02-14	039122106
12	LIPOSOMAL FORMULATIONS, AND METHODS OF USING AND PREPARING THEREOF	RAFALKO AGNES [US] SHIRAKURA TEPPEI [US] GREENBERG SAMUEL ERIC [US]	GLYCOMINE INC [US]	US2022184107A1	2019-03-29	A61K31/7032 A61K47/10 A61K9/127 A61P3/00	A61K31/7004 (EP,IL,KR) A61K31/7032 (US) A61K47/10 (US) A61K47/24 (KR) A61K9/0019 (EP,IL,KR) A61K9/1271 (EP,IL,KR) A61K9/1272 (US) A61P3/00 (US) A61P3/10 (EP,IL,KR)	2022-06-16	2020-10-08	072666933
13	Procedure to determine the degree of glycosylation of the transferrin and electrochemical equipment to carry out said procedure (Machine-translation by Google Translate, not legally binding)	ESCARPA MIGUEL JESÚS ALBERTO SIERRA GÓMEZ TANIA GONZÁLEZ CREVILLÉN AGUSTÍN	UNIV ALCALA HENARES [ES] UNIV NACIONAL DE EDUCACION A DISTANCIA UNED [ES]	ES2893261A1 ES2893261B2	2020-07-30	G01N27/447 G01N33/487 G01N33/49	G01N27/447 (ES) G01N33/48721 (ES) G01N33/49 (ES)	2022-02-08 2022-10-21	2022-02-08	080185075
14	IMPROVING PROTEIN N-GLYCOSYLATION OF EUKARYOTIC CELLS USING DOLICHOL-LINKED OLIGOSACCHARIDE SYNTHESIS PATHWAY, OTHER N-GYLOSYLATION-INCREASING METHODS, AND ENGINEERED HOSTS EXPRESSING PRODUCTS WITH INCREASED N-GLYCOSYLATION	BETENBAUGH MICHAEL JOSEPH [US] VISWANATHAN KARTHIK [US] KRAG SHARON S [US] JONES JILLIAN G [US]	UNIV JOHNS HOPKINS [US]	WO2006107990A2 WO2006107990A3	2005-04-05	A61K38/17 A61K48/00 A61K38/00 C07H21/04	A61K38/45 (EP) A61K47/543 (EP) A61K47/549 (EP) A61K48/005 (EP) C12N9/1085 (EP) C12N9/1205 (EP) C12P21/005 (EP) A61K48/00 (EP)	2006-10-12 2007-05-03	2006-10-12	037074045
15	METHOD FOR TREATING A CENTRAL NERVOUS SYSTEM DISORDER	TARNOPOLSKY MARK [CA]	EXERKINE CORP [CA]	WO2017147720A1	2016-03-04	A61K35/12 A61K48/00 A61K9/51 A61P25/00 A61P3/00 C12N15/12 C12N15/52 C12N15/85 C12N15/88 C12N5/10	A61K35/12 (EP) A61K35/15 (EP) A61K38/1709 (EP) A61K48/0033 (EP) A61K9/5063 (EP) A61P25/00 (EP) A61P3/00 (EP) C12N15/88 (EP)	2017-09-08	2017-09-08	059742575
16	Assay for glycosylation deficiency disorders	BEAN PAMELA [US] TERRYBERRY JEFF W [US]	SPECIALTY LAB INC [US]	US5432059A	1994-04-01	C12N9/10 C12Q1/48 C12Q1/54 G01N21/64 C12Q1/48 G01N33/68	C12Q1/48 (EP,US) G01N33/68 (EP,US) G01N33/6842 (EP,US) Y10S436/80 (EP,US) Y10S436/811 (EP,US) Y10S530/829 (EP,US) Y10S530/83 (EP,US)	1995-07-11	1995-07-11	022832137
17	HYPOSIALYLATION DISORDERS	HUIZING MARJAN [US] GAHL WILLIAM A [US] CARRILLO-CARRASCO NURIA [US] HE MIAO [US] LI XUELI [US] JIANG RONG [US]	HUIZING MARJAN [US] GAHL WILLIAM A [US] CARRILLO-CARRASCO NURIA [US] HE MIAO [US] LI XUELI [US] JIANG RONG [US] UNIV EMORY [US] US OF AMERICA AS REPRESENTED BY THE SECRETARY DEPT OF HEALTH AND HUMAN SERVC [US] US OF AMERICA AS REPRESENTATED BY THE SECRETARY DEPT OF HEALTH AND HUMAN SERVICES [US] US HEALTH [US]	US2014271615A1 US9341619B2	2013-03-14	G01N33/53 G01N33/68	A61K45/06 (US) G01N33/5308 (US) G01N33/6893 (EP,US) G01N2800/04 (EP,US)	2014-09-18 2016-05-17	2014-09-18	050680134
18	INHIBITORS OF ALDOSE REDUCTASE	WASMUTH ANDREW [US]	APPLIED THERAPEUTICS INC [US]	US2022017535A1	2019-04-01	A61P9/00 C07D495/04 C07H15/26	A61K31/5025 (KR) A61K9/0014 (KR) A61P17/00 (KR) A61P3/10 (KR) A61P9/00 (US) A61P9/10 (KR) C07D487/04 (EP,IL) C07D495/04 (EP,IL,KR,US) C07H15/26 (EP,IL,US)	2022-01-20	2020-10-08	070416582
19	A GLYCOPROTEIN WITH alpha;2,3-SIALIC ACID RESIDUES AND ITS USE FOR DIAGNOSIS IN BRAIN NEURON CELL APOPTOSIS	PARK YONG IL [KR] JIN CHENG MIN [CN] KIM WOO JUNG [KR] LEE YOON HEE [KR] KIM HYUN GUELL [KR]	PARK YONG IL [KR]	KR20090087188A	2008-02-12	C07K14/00 C07K14/47	C07K14/473 (KR) G01N33/6896 (KR) G01N2333/4728 (KR) G01N2510/00 (KR)	2009-08-17	2009-08-17	041206286
20	Systems and Methods for Predicting Glycosylation on Proteins	SPAHN PHILIPP N [US] LEWIS NATHAN E [US]	UNIV CALIFORNIA [US]	US2018101643A1	2015-05-18	G06F19/24 G06N7/08 G16H50/50	C12P21/005 (EP,US) G01N33/50 (US) G01N33/68 (US) G06N7/08 (US) G16B35/10 (EP,US) G16B40/00 (EP,US) G16B5/20 (EP,US) G16C20/60 (EP,US) G16H50/50 (US) Y02A90/10 (EP,US)	2018-04-12	2016-11-24	057320771
21	GLYCOSYLATION OF MOLECULES	CALLEWAERT NICO LUC MARC [BE] GEYSENS STEVEN CHRISTIAN JOZEF [BE] MARCEL DE POURCQ KAREN JACQUELINE [BE] VERVECKEN WOUTER [BE] GUERFAL MOUNA [BE]	OXYRANE UK LTD [GB] VIB VZW [BE] UNIV GENT [BE]	CA2682578A1 CA2682578C	2007-04-03	C07K14/39 C12N9/10 C12N9/24 C12P21/00 A61K38/16 C12N1/19 C12N15/00 C12N15/31 C12N15/81 C12P21/02	A61P25/00 (EP) A61P29/00 (EP) A61P3/00 (EP) A61P3/06 (EP) A61P3/10 (EP) A61P35/00 (EP) A61P37/00 (EP) A61P43/00 (EP) A61P7/06 (EP) C07K1/00 (KR) C07K14/00 (EP,US) C07K14/39 (KR) C12N15/52 (KR) C12N9/1051 (EP,US) C12N9/24 (US) C12N9/2402 (EP,US) C12N9/2465 (EP,US) C12N9/2488 (US) C12P21/00 (KR) C12P21/005 (EP,US) C12P21/06 (EP,US) C12Y204/01232 (EP,US) C12Y302/01024 (EP,US) C12Y302/01045 (EP,US) C…	2008-10-09 2015-05-26	2008-10-09	039808762
22	TREATMENT OF CONGENITAL DISORDERS OF GLYCOSYLATION (CDG) USING MANNOSE	MARQUARDT THORSTEN [DE] THIEM JOACHIM [DE] RUTSCHOW SYNKE [DE]	MARQUARDT THORSTEN [DE] SHS GES FUER KLINISCHE ERNAEHR [DE] THIEM JOACHIM [DE] RUTSCHOW SYNKE [DE]	WO03104247A2 WO03104247A3	2002-06-07	A61K31/70 C07H11/04 C07H13/04 C07H11/04 C07H13/06 C07H15/04	C07H11/04 (EP) C07H13/06 (EP) C07H15/04 (EP)	2003-12-18 2004-02-12	2003-12-18	029594345
23	DYNAMIC METABOLIC RATE ESTIMATION	DU NAN [US] LIU NAN [US] LI JIA [US]	DAWNLIGHT TECH INC [US]	WO2021061314A1	2019-09-26	A61B5/00 A61B5/11 G16H10/60	A61B5/02055 (EP) A61B5/021 (EP) A61B5/0531 (EP) A61B5/0537 (EP) A61B5/14532 (EP) A61B5/14546 (EP) A61B5/1455 (EP) A61B5/14551 (EP) A61B5/1468 (EP) A61B5/1486 (EP) A61B5/318 (EP) A61B5/369 (EP) A61B5/389 (EP) A61B5/4866 (EP) G16H15/00 (EP) G16H50/20 (EP) G16H50/30 (EP)	2021-04-01	2021-04-01	075166019
24	GLYCOSYLATION OF MOLECULES	CALLEWAERT NICO LUC MARC [BE] VERVECKEN WOUTER [BE] MARCEL DE POURCQ KAREN JACQUELINE [BE] GEYSENS STEVEN CHRISTIAN JOZEF [BE] GUERFAL MOUNA [BE]	OXYRANE UK LTD [GB] VIB VZW [BE] UNIV GENT [BE]	CA2762982A1	2007-04-03	C07K14/39 C12N15/31 C12N15/63 C12P21/02		2008-10-09	2008-10-09	045529246
25	SPECIFIC PEPTIDE CLATHRIN INHIBITORS	KOTIN OLEG ARKADYEVICH [RU] KOTIN ARKADIY MIHAYLOVICH [RU] EMELYANOV MAKSIM OLEGOVICH [RU]	KOTIN OLEG ARKADYEVICH [RU]	WO2018186770A1 WO2018186770A8	2017-04-07	A61K38/08 A61P1/00 A61P25/00 A61P3/10 A61P31/00 A61P35/00 C07K7/06	A61K38/08 (EP,RU,US) C07K14/705 (EP) C07K7/06 (EP,RU)	2018-10-11 2019-10-24	2018-04-19	061976775
26	Device for regulating and controlling concentration of GDP-mannose in living organism	JIA DA LIU ZHE	UNIV SICHUAN WEST CHINA 2ND UNIV HOSPITAL	CN112843234A CN112843234B	2021-01-20	A61K38/45 A61K45/00 A61P43/00 C12Q1/6883 G01N21/64 G01N31/10	A61K38/45 (CN) A61K45/00 (CN) A61P43/00 (CN) C12Q1/6883 (CN) G01N21/6428 (CN) G01N31/10 (CN) C12Q2600/156 (CN)	2021-05-28 2022-09-06	2021-05-28	076007720
27	DIAGNOSIS OF HUMAN GLYCOSYLATION DISORDERS	MARTH JAMEY D [US] FREEZE HUDSON H [US]	UNIV CALIFORNIA [US] BURNHAM INST [US] MARTH JAMEY D [US] FREEZE HUDSON H [US]	WO0033076A1 WO0033076A9	1998-12-02	A01K67/00 A01K67/033 G01N33/53 G01N33/555 G01N33/567 C12N9/10 G01N33/68	C12N9/1081 (EP,US) G01N33/68 (EP,US) G01N33/6842 (EP,US) A01K2217/075 (EP,US) G01N2400/02 (EP,US) Y10S436/827 (EP,US) Y10T436/143333 (EP,US)	2000-06-08 2001-02-01	2000-06-08	027380899
28	YEAST STRAINS PRODUCING MAMMALIAN-LIKE COMPLEX N-GLYCANS	GEYSENS STEVEN CHRISTIAN JOZEF [BE] VERVECKEN WOUTER [BE]	OXYRANE UK LTD [GB]	US11225646B2 US2019233802A1	2009-11-19	C07K16/32 C12N15/81 C12N9/10 C12N9/24 C12N9/60 C12P21/00	A61P29/00 (EP) A61P3/00 (EP) A61P35/00 (EP) C07K16/32 (EP,US) C12N15/04 (KR) C12N15/81 (EP,KR,US) C12N9/1051 (EP,US) C12N9/24 (KR) C12N9/2402 (EP,US) C12N9/2488 (EP,US) C12N9/60 (EP,US) C12P21/005 (EP,US) C07K2317/14 (EP,US) C07K2317/41 (EP,US) C12Y204/01 (EP,US) C12Y204/01133 (EP,US) C12Y302/01024 (EP,US) C12Y302/01084 (EP,US) C12Y302/01114 (EP,US)	2019-08-01 2022-01-18	2011-05-26	044060124
29	Aldose reductase inhibitors for treatment of phosphomannomutase 2 deficiency	PERFETTI ROBERTO SHENDERMAN SHLOMO	APPLICATION THERAPY COMPANIES	CN114667139A	2019-10-08	A61K31/231 A61K31/235 A61K31/255	A61K31/5025 (EP,IL,US) A61P25/00 (EP,IL)	2022-06-24	2021-04-15	075437528
30	METHODS FOR THE PRESERVATION OF REAGENT RED BLOOD CELLS USING CARBON MONOXIDE	DUNHAM ANDREW [US] YOSHIDA TATSURO [US]	HEMANEXT INC [US]	CA3153425A1	2019-09-05	A01N1/02 A61K35/18 C12N5/078	A01N1/0205 (US) A01N1/021 (EP) A61K35/18 (US) C12N5/0641 (EP) C12N2500/02 (EP)	2021-03-11	2021-03-11	072562000
31	METHODS OF MODULATING PROTEIN EXOCYTOSIS AND USES OF SAME IN THERAPY	MERBL YIFAT [IL] BENYAIR RON [IL]	YEDA RES & DEV [IL]	US2019046497A1	2016-02-14	A61K31/35 A61K31/365 A61K31/472 A61P35/00 A61P37/06 C12Q1/6883 C12Q1/6886	A61K31/35 (EP,US) A61K31/365 (EP,US) A61K31/472 (EP,US) A61K31/575 (EP,US) A61P35/00 (EP,US) A61P37/06 (EP,US) C12Q1/6883 (US) C12Q1/6886 (US) G01N33/5035 (EP,US) C12Q2600/106 (US) G01N2333/9015 (EP,US)	2019-02-14	2017-08-17	058387861
32	NANOVESICULAR THERAPIES	SAMAYOA PHILLIP [US] KAHVEJIAN AVAK [US] AFEYAN NOUBAR [US] VON MALTZAHN GEOFFREY [US]	VL27 INC [US]	WO2016077639A2 WO2016077639A3	2014-11-12	A61K48/00 A61K9/00	A61K48/0008 (EP) A61K9/0019 (EP) A61K9/5068 (EP) C12N15/111 (EP) C12N2310/14 (EP) C12N2310/141 (EP) C12N2310/531 (EP) C12N2320/32 (EP)	2016-05-19 2016-06-30	2016-05-19	054754773
33	조합 유전자 요법			KR20210024040A	2018-06-22	A61K48/00 C12N15/86 C12N5/0775 C12N9/02	A61K48/0025 (EP,IL,KR,US) A61K48/0083 (EP,IL,KR) A61K48/0091 (US) C12N15/86 (KR,US) C12N5/0662 (KR) C12N9/0069 (KR) C12N2509/00 (KR) C12N2750/14143 (EP,IL,KR)	2021-03-04	2019-12-26	063042788
34	SYSTEM AND METHOD FOR THE PRODUCTION OF RECOMBINANT GLYCOSYLATED PROTEIN IN A PROKARYOTIC HOST	AEBI MARKUS [CH] WACKER MICHAEL [CH]	EIDGENOSSICHE TECH HOCHSCHULE ZURICH [CH]	KR101495616B1 KR20120091434A	2002-03-07	A23L1/305 A61K38/00 A61K38/16 A61K38/45 A61K39/00 A61K47/48 A61K8/64 A61K8/96 C07H21/04 C07K14/205 C07K16/12 C12N1/21 C12N15/09 C12N9/10 C12P21/00 C12P21/02 C12P21/06	A61K47/549 (EP,US) C07K16/121 (EP,US) C12N15/70 (KR) C12N9/10 (KR) C12N9/1048 (EP,US) C12P21/00 (KR) C12P21/005 (EP,US) C07K2317/92 (EP,US)	2012-08-17 2015-02-26	2003-09-12	043405707
35	CERBERUS/COCO DERIVATIVES AND USES THEREOF	KNOPF JOHN [US] SEEHRA JASBIR [US]	ACCELERON PHARMA INC [US]	US2013209462A1 US9045553B2	2004-05-27	C07K14/47 A61K6/00 C07K14/00 C07K14/52 A61K38/00	C07K14/47 (US) C07K14/52 (EP,US) A61K38/00 (EP,US) C07K2319/01 (EP,US) C07K2319/20 (EP,US) C07K2319/30 (EP,US) C07K2319/31 (EP,US)	2013-08-15 2015-06-02	2013-08-15	048945729
36	Diagnosis of human glycosylation disorders	MARTH JAMEY D [US] FREEZE HUDSON H [US]	BURNHAM INST [US]	US7273711B1	1998-12-02	G01N33/50 G01N33/53 G01N33/68	G01N33/6842 (EP,US) Y10S436/827 (EP,US) Y10T436/143333 (EP,US)	2007-09-25	2007-09-25	038519958
37	ALPHA-1-ANTITRYPSIN (AAT) IN THE TREATMENT AND/OR PREVENTION OF NEUROLOGICAL DISORDERS	ZHUKOVSKY NIKOLAY [CH]	ATLAS BIOTECHNOLOGY S A [CH]	WO2022189679A1	2021-05-03	A61K38/55 A61K38/57 A61P25/02 A61P31/12	A61K38/57 (EP) A61P25/02 (EP)	2022-09-15	2022-09-15	081392740
38	MANNOSYL-1 PHOSPHATES, PREPARATION METHOD AND THERAPEUTIC USE, IN PARTICULAR AGAINST THE CDG-IA SYNDROME	GRAVIER-PELLETIER CHRISTINE [FR] HARDRE RENAUD [FR] KHALED AMIRA [FR] LE MERRER YVES [FR]		US2009054353A1	2006-02-24	A61K31/70 A61P25/00 C07H3/02	A61K31/7024 (EP,US) A61P25/00 (EP) A61P3/00 (EP) A61P43/00 (EP) C07H11/04 (EP,US) Y02P20/55 (EP,US)	2009-02-26	2007-08-30	036956014
39	Assay for protein isoforms	RYE PHILIP D [NO]	AXIS SHIELD ASA [NO]	US2006216766A1	2003-02-06	C12Q1/37 G01N33/53 G01N33/68	G01N33/68 (EP,US) G01N33/6842 (EP,US) G01N33/6848 (EP,US) G01N2333/948 (EP,US) G01N2400/00 (EP,US)	2006-09-28	2004-08-19	009952561
40	SYSTEM AND METHOD FOR THE PRODUCTION OF RECOMBINANT GLYCOSYLATED PROTEINS IN A PROKARYOTIC HOST	AEBI MARKUS [CH] WACKER MICHAEL [CH]	ETH ZÜRICH [CH]	US2014335127A1	2002-03-07	A23L1/305 A61K38/00 A61K38/16 A61K39/00 A61K39/02 A61K47/48 A61K8/64 A61K8/96 C07H21/04 C07K16/12 C12N15/09 C12N9/10 C12P21/00 C12P21/02 C12P21/06	A61K39/02 (US) A61K47/549 (EP,US) A61P31/00 (EP) C07K16/121 (EP,US) C12N15/70 (KR) C12N9/10 (KR) C12N9/1048 (EP,US) C12P21/00 (KR) C12P21/005 (EP,US) C07K2317/92 (EP,US)	2014-11-13	2003-09-12	027789602
41	ESTRATEGIA AUTOMATIZADA DE IDENTIFICACION DEL PERFIL DE GLUCOSILACION.	DWEK RAYMOND A [GB] ROYLE LOUISE [GB] ZITZMANN NICOLE [GB] RADCLIFFE CATHERINE [GB] RUDD PAULINE M [GB]	NAT INST FOR BIOPROC RES AND T	ES2337704T3	2005-04-26	G01N33/68	G01N33/6803 (EP) G01N33/6842 (EP)	2010-04-28	2006-11-02	035809755
42	COMPOSITIONS AND METHODS FOR TREATING OR PREVENTING INFLAMMATORY DISEASES INCLUDING DIABETES MELLITUS 10 TYPE I AND TYPE II AND THYROID DISEASES	ALKALAY RACHEL [IL]	ALKALAY RACHEL [IL]	WO2021186455A1	2020-03-20	A61K31/05 A61K36/25 A61K36/258 A61K36/324 A61K36/424 A61K36/53 A61K36/537 A61P31/12 C07K14/47	A23L33/10 (EP,IL) A23L33/105 (EP,IL) A61K31/166 (EP,IL) A61K36/185 (EP,IL) A61K36/22 (EP,IL) A61K36/258 (EP,IL) A61K36/324 (EP,IL) A61K36/424 (EP,IL) A61K36/53 (EP,IL) A61K36/71 (EP,IL) A61K38/4873 (EP,IL) A61K45/06 (EP,IL) A61P11/00 (EP,IL) A61P31/12 (EP,IL) A61P31/14 (EP,IL) A61P35/00 (EP,IL) A61K31/166, A61K2300/00, INV (EP) A61K36/185, A61K2300/00, INV (EP) A61K36/22, A61K2300/00, INV (EP) A6…	2021-09-23	2021-09-23	077768409
43	METHODS FOR QUANTITATIVE PROTEOME ANALYSIS OF GLYCOPROTEINS	AEBERSOLD RUDOLF H [US] ZHANG HUI [US]	INST SYSTEMS BIOLOGY [US]	EP1514107A2 EP1514107A4 EP1514107B1	2002-06-03	C12N1/00 G01N1/00 G01N24/00 G01N33/48 G01N33/53 G01N33/543 G01N33/551 C12Q1/34 C12Q1/37 G01N33/68 C12N1/00 G01N1/00 G01N24/00 G01N33/48 G01N33/53 G01N33/543 G01N33/551	C12Q1/34 (EP,US) C12Q1/37 (EP,US) G01N33/68 (EP,US) G01N33/6803 (EP,US) G01N33/6842 (EP,US) G01N33/6848 (EP,US) G01N33/6851 (EP,US) G01N2400/00 (EP,US) G01N2458/15 (EP,US) Y10T436/24 (EP,US) Y10T436/25125 (EP,US)	2005-03-16 2009-07-15 2013-05-15	2003-12-11	029715380
44	EX VIVO METHODS OF SCREENING FOR, AND CHARACTERIZING, CARDIAC THERAPEUTICS USING PRELOADED CARDIAC TISSUES	LI RONALD A [CN] COSTA KEVIN D [US]	NOVOHEART LTD [CN]	WO2019244044A1	2018-06-20	A61L27/24 A61L27/50 A61L27/52 C12N5/22	C12N5/0657 (EP) G01N33/4833 (EP,US) C12N2502/1323 (EP) C12N2502/1329 (EP) C12N2506/02 (EP) C12N2513/00 (EP) C12N2527/00 (EP) C12N2529/00 (EP) C12N2533/54 (EP) C12N2533/76 (EP)	2019-12-26	2019-12-26	068983505
45	Kit for specifically detecting sugar deficiency transferrin	ZHANG NING WU XIANGDONG CHEN XIAORU	AMTECH BIOENGINEERING LTD INC	CN113866406A CN113866406B	2021-10-18	G01N33/539 G01N33/68	G01N33/539 (CN) G01N33/6893 (CN) G01N2333/79 (CN) G01N2800/085 (CN)	2021-12-31 2022-09-27	2021-12-31	079000205
46	De-mannosylation of phosphorylated N-glycans	PIENS KATHLEEN CAMILLA TELESPHORE ALIDA MARIA [BE] VERVECKEN WOUTER [BE]	PIENS KATHLEEN CAMILLA TELESPHORE ALIDA MARIA [BE] VERVECKEN WOUTER [BE] OXYRANE UK LTD [GB]	US2013295603A1 US9689015B2	2010-09-29	C12N15/80 C12P21/00 C12N1/00 C12N15/09 C12N9/00 C12P21/04 C12P21/06	C12N15/80 (US) C12P19/26 (KR) C12P21/005 (EP,US) C12Y302/01113 (EP,US) Y02P20/52 (US)	2013-11-07 2017-06-27	2012-04-05	045478372
47	METHOD FOR THE ANALYSIS OF PICOMOLE AMOUNTS OF CARBOHYDRATES	CALLEWAERT NICO LUC MARC [BE] CONTRERAS ROLAND HENRY [BE] MOLEMANS FRANCIS STEPHAAN JAN [BE]	VLAAMS INTERUNIV INST BIOTECH [BE] CALLEWAERT NICO LUC MARC [BE] CONTRERAS ROLAND HENRY [BE] MOLEMANS FRANCIS STEPHAAN JAN [BE]	WO0192890A1	2000-05-26	G01N33/66 G01N33/66	G01N33/66 (EP)	2001-12-06	2001-12-06	026072296
48	System and method for the production of recombinant glycosylated proteins in a prokaryotic host	WACKER MICHAEL AEBI MARKUS	EIDGENOESS TECH HOCHSCHULE [CH] ETH ZUERICH	AU2008201902A1 AU2008201902B2	2003-03-05	A23L1/305 A61K38/00 A61K39/00 A61K8/64 A61K8/96 C07K16/12 C12N15/09 C12N9/10 C12P21/00 C12P21/02 C12N1/21		2008-05-22 2012-11-29	2008-05-22	039432754
49	SYSTEM AND METHOD FOR THE PRODUCTION OF RECOMBINANT GLYCOSYLATED PROTEINS IN A PROKARYOTIC HOST	AEBI MARKUS WACKER MICHAEL	ETH ZUERICH [CH] ETH ZUERICH	AU2013201263A1 AU2013201263B2	2008-04-30	A23L1/305 A61K38/00 A61K39/00 A61K8/64 A61K8/96 C07K16/12 C12N1/21 C12N15/09 C12N9/10 C12P21/00 C12P21/02		2013-03-21 2015-05-07	2013-03-21	047891189
50	A METHOD OF SCREENING A SAMPLE FOR ABNORMALLY GLYCOSYLATED AND/OR EXPRESSED PROTEINS	HASELEY SIMON RICHARD [GB] MCDONNELL MARTIN BERNARD [GB] PADGEN DEBBIE BRENDA [GB] GUTIERREZ GALLEGO RICARDO [ES] SEGURA JORDI [ES]	SECR DEFENCE [GB]	GB2404734A	2003-08-05	C07K16/26 G01N33/543 G01N33/566 G01N33/74 G01N33/76 G01N33/94 G01N33/74 G01N33/76	G01N33/74 (EP) G01N33/746 (EP) G01N33/76 (EP) G01N2333/42 (EP) G01N2333/61 (EP)	2005-02-09	2005-02-09	027839646
51	SYNTHETIC MEMBRANE-RECEIVER COMPLEXES	KAHVEJIAN AVAK [US] MATA-FINK JORDI [US] ROUND JOHN [US] BERRY DAVID ARTHUR [US] AFEYAN NOUBAR B [US]	RUBIUS THERAPEUTICS INC [US]	US2015306212A1 US9644180B2	2013-11-18	A61K47/48 A61K35/18 A61K39/00 A61K39/385 A61K39/42 A61K39/44 A61K9/00 A61K31/7088 A61K38/17 C07K16/08 C12N15/07 C12N5/078 C12N9/88 A61K35/12	A61K31/7088 (EP,IL,US) A61K35/18 (IL,US) A61K38/177 (EP,IL,US) A61K38/1774 (EP,IL,US) A61K39/001 (IL,US) A61K39/385 (IL,US) A61K47/6901 (EP,IL,US) A61K9/0019 (EP,IL,US) A61K9/5068 (EP,IL,US) A61P1/00 (EP,IL) A61P1/04 (EP,IL) A61P13/12 (EP,IL) A61P17/00 (EP,IL) A61P25/00 (EP,IL) A61P3/10 (EP,IL) A61P37/02 (EP,IL) A61P37/06 (EP,IL) A61P43/00 (EP,IL) A61P7/00 (EP,IL) A61P7/06 (EP,IL) A61P9/00 (EP,IL…	2015-10-29 2017-05-09	2015-05-21	052293163
52	METHODS FOR INCREASING IMMUNE RESPONSES USING AGENTS THAT DIRECTLY BIND TO AND ACTIVATE IRE-1	GLIMCHER LAURIE H [US] BETTIGOLE SARAH [US] MARTINON FABIO [CH]	GLIMCHER LAURIE H [US] UNIV CORNELL [US] BETTIGOLE SARAH [US] MARTINON FABIO [CH]	US2014030294A1 US9956236B2	2011-02-07	A61K31/427 A61K31/472 A61K31/513 A61K31/675 A61K31/44 A61K45/06	A61K31/427 (EP,US) A61K31/44 (EP,US) A61K31/472 (EP,US) A61K31/513 (EP,US) A61K31/675 (EP,US) A61K45/06 (EP,US) A61P35/00 (EP) A61K31/427, A61K2300/00, INV (EP,US) A61K31/44, A61K2300/00, INV (EP,US) A61K31/472, A61K2300/00, INV (EP,US)	2014-01-30 2018-05-01	2012-08-16	046639156
53	ASSAY FOR GLYCOSYLATED PROTEINS	RYE PHILIP [NO]	AXIS SHIELD ASA [NO]	CA2482957A1	2002-05-29	G01N33/53 G01N33/68 C12Q1/42 G01N33/53 G01N33/66 G01N33/68	G01N33/66 (EP) G01N33/68 (EP) G01N33/6842 (EP) G01N33/6845 (EP) G01N2333/916 (EP) G01N2400/02 (EP)	2003-12-11	2003-12-11	009937652
54	MEMBRANE-RECEIVER COMPLEX THERAPEUTICS	MATA-FINK JORDI [US] KAHVEJIAN AVAK [US]	RUBIUS THERAPEUTICS INC [US]	US2018135012A1	2015-05-13	C07K14/47 C12N5/078	C07K14/47 (EP,US) C12N5/0641 (EP,US) C12N5/0644 (EP,US) C07K2319/06 (US) C07K2319/33 (US) C07K2319/35 (US) C12N2510/02 (EP,US)	2018-05-17	2016-11-17	056121163
55	COMPOSITIONS AND METHODS FOR TREATING PGM1 DEFICIENCY	LAI KENT [US] BALAKRISHNAN BIJINA [US]	UNIV UTAH RES FOUND [US]	WO2022272056A2 WO2022272056A3	2021-06-24	A61K48/00 C12N15/86 C12N15/88 A61K35/12 A61P25/00 A61P3/00	A61K48/00 (EP) C12N15/86 (EP) C12N9/90 (EP) C12N2750/14143 (EP) C12N2800/22 (EP) C12N2830/48 (EP) C12N2830/50 (EP)	2022-12-29 2023-01-26	2022-12-29	084543939
56	MANNOSIDASES CAPABLE OF UNCAPPING MANNOSE-1-PHOSPHO-6-MANNOSE LINKAGES AND DEMANNOSYLATING PHOSPHORYLATED N-GLYCANS AND METHODS OF FACILITATING MAMMALIAN CELLULAR UPTAKE OF GLYCOPROTEINS	PIENS KATHLEEN CAMILLA TELESPHORE ALIDA MARIA [BE] VERVECKEN WOUTER [BE] VALEVSKA ALBENA VERGILIEVA [BE] PYNAERT GWENDA NOELLA [BE]	OXYRANE UK LTD [GB]	KR101983572B1 KR20140093602A	2010-09-29	A61K38/43 C12N9/10 C12P19/26 C12P21/00	A61K38/16 (EP,US) A61K38/1709 (EP,US) A61K38/43 (KR) A61P43/00 (EP) C12N9/10 (KR) C12N9/2402 (EP,US) C12N9/2488 (EP,US) C12P19/26 (KR) C12P21/00 (KR) C12P21/005 (EP,US) C12Y302/01024 (EP,US) A61K38/00 (EP,US) C12Y302/01 (EP,US) Y02P20/52 (US)	2014-07-28 2019-05-29	2012-04-05	045349242
57	GLYCOLIPIDS AS TREATMENT FOR DISEASE	DEFREES SHAWN [US]	SENEB BIOSCIENCES INC [US] LA JOLLA PHARMA CO [US]	US10555959B2 US2016151401A1	2009-03-25	A61K31/7028 A61K31/7032 A61K31/715 A61K31/70	A61K31/70 (EP,US) A61K31/7028 (EP,US) A61K31/7032 (EP,US) A61K31/715 (EP,US) A61P25/14 (EP) A61P25/28 (EP) A61P3/10 (EP) A61P35/00 (EP)	2016-06-02 2020-02-11	2010-09-30	042781521
58	Methods and compositions for producing viral fusosomes	LEE BENHUR MEE MICHAEL TRAVIS SHAH JAGESH V TRUDEAU KYLE MARVIN	FLAGSHIP PIONEERING INNOVATIONS V INC	AU2021305060A1	2020-07-06	A61K35/12 A61K38/16 A61K9/127 A61K9/50	A61K35/12 (EP) A61K35/15 (EP) A61K9/5184 (EP) C07K14/005 (EP) C12N2740/16043 (EP) C12N2740/16045 (EP) C12N2740/16052 (EP) C12N2760/18222 (EP)	2023-02-09	2022-01-13	079552689
59	HYDROLYSIS OF MANNOSE-1-PHOSPHO-6-MANNOSE LINKAGE TO PHOSPHO-6-MANNOSE	CALLEWAERT NICO LUC MARC [BE] VERVECKEN WOUTER [BE] TIELS PETRA SOPHIE [BE] REMAUT HAN KAREL [BE] PIENS KATHLEEN CAMILLA TELESPHORE ALIDA MARIA [BE]	CALLEWAERT NICO LUC MARC [BE] VERVECKEN WOUTER [BE] TIELS PETRA SOPHIE [BE] REMAUT HAN KAREL [BE] PIENS KATHLEEN CAMILLA TELESPHORE ALIDA MARIA [BE] UNIV GENT [BE] UNIV BRUXELLES [BE] OXYRANE UK LTD [GB] VIB VZW [BE] UNIV BRUSSEL VRIJE [BE]	US2013158239A1 US9598682B2	2009-09-29	C07K14/00 C12N9/24 C12P19/14 C12P21/00	A61P3/00 (EP) C07K14/00 (KR,US) C12N15/80 (KR) C12N9/00 (KR) C12N9/24 (KR) C12N9/2428 (EP,US) C12N9/2465 (EP,US) C12N9/2488 (EP,KR,US) C12P19/04 (US) C12P19/14 (EP,US) C12P21/00 (US) C12P21/005 (EP,US) C12Q1/34 (KR) C12Y302/01 (EP,US) C12Y302/01003 (EP,US) C12Y302/01022 (EP,US) Y02P20/52 (US)	2013-06-20 2017-03-21	2011-04-07	043706307
60	METHOD OF GLYCOSLYATED PROTEIN PRODUCTION IN A CELL	UNGAR DANIEL [GB] BRYANT NIA J [GB]	UNIV YORK [GB]	WO2022243286A1	2021-05-18	C12N15/67 C12P21/00	C07K14/47 (EP) C12P21/005 (EP) C07K2319/00 (EP) C12N2510/02 (EP)	2022-11-24	2022-11-24	076550678
61	COMPOSITIONS AND METHODS RELATED TO THERAPEUTIC CELL SYSTEMS EXPRESSING EXOGENOUS RNA	HARANDI OMID [US] KHANWALKAR URJEET [US] HARIHARAN SNEHA [US] KAHVEJIAN AVAK [US] MATA-FINK JORDI [US] DEANS ROBERT J [US]	RUBIUS THERAPEUTICS INC [US] HARANDI OMID [US] KHANWALKAR URJEET [US] HARIHARAN SNEHA [US]	WO2018009838A1	2016-07-07	C12N5/078	A61K35/18 (KR) C12N15/85 (US) C12N5/0641 (EP,KR,US) C12N5/0644 (EP,KR,US) G01N33/56966 (KR,US) C12N2015/8518 (US) C12N2330/51 (US) C12N2501/727 (KR) C12N2501/734 (KR) C12N2510/02 (KR,US) G01N2333/81 (US) G01N2333/922 (US)	2018-01-11	2018-01-11	059564224
62	Alg3 mutant	BOSCH HENDRIK JAN [NL] VAN DER KROL ALEXANDER RONALD [NL]	PLANT RES INT BV [NL]	EP1995312A1	2007-05-23	C12N15/82 C12N9/10 C12P21/00 A01H5/00	C07K14/59 (EP,US) C12N15/8218 (EP,US) C12N15/8245 (EP,US) C12N15/8257 (EP,US) C12N9/1051 (EP,US) C12P21/005 (EP,US)	2008-11-26	2008-11-26	038617912
63	MODULATORS OF THE IMMUNE ESCAPE MECHANISM FOR UNIVERSAL CELL THERAPY	ALICI EVREN [SE] HUSSAIN ALAMDAR [SE]	VYCELLIX INC [US]	WO2021113853A1	2019-12-05	A61K38/16 A61K39/395 C07K16/28	A61K35/15 (KR) A61K35/17 (EP,IL) A61K38/00 (IL) A61K39/395 (IL) A61P35/00 (KR) C07K14/7051 (EP,IL) C07K16/2803 (EP,IL) C07K16/289 (EP,IL,KR) C07K16/2896 (EP,IL,KR) A61K2039/505 (KR) A61K2300/00 (IL) A61K38/00 (EP) A61K39/395 (EP) C07K2317/21 (EP,IL,KR) C07K2317/22 (EP,IL) C07K2317/569 (EP,IL,KR) C07K2317/622 (EP,IL,KR) C07K2317/73 (KR) C07K2317/76 (EP,IL,KR) C07K2319/03 (EP,IL,KR) C07K2319/30 (EP…	2021-06-10	2021-06-10	076222058
64	Carbohydrate-deficient glycoprotein syndrome type i	MATTHIJS GERT	GENZYME LTD	AU7761298A	1997-04-30	A01K67/027 A61K38/52 A61K39/395 C12N15/61 C12N9/90 C12Q1/68 G01N33/68 C12N15/61 C12N9/90 A61K38/00	C12N9/90 (EP) A01K2217/05 (EP) A61K38/00 (EP)	1998-11-24	1998-11-05	026311468
65	PROCOLLAGEN C-PROTEINASE ENHANCER (PCPE) BIOMARKER FOR BONE FORMATION	MESILATY-GROSS SHLOMIT [IL] ANIKSTER YAIR [IL] WOLF IDO [IL]	MESILATY-GROSS SHLOMIT [IL] ANIKSTER YAIR [IL] WOLF IDO [IL] TEL HASHOMER MEDICAL RES INFRASTRUCTURE & SERVICES LTD [IL]	US2011143371A1 US9103836B2	2008-04-02	B01D59/44 C07K16/40 C12Q1/37 G01N27/447 G01N33/559 G01N33/573 G01N31/00 G01N33/53 G01N33/68	G01N33/6893 (EP,US) G01N2333/78 (EP,US) G01N2800/10 (EP,US)	2011-06-16 2015-08-11	2009-10-08	040952666
66	IN VITRO ASSEMBLY OF ANELLOVIRUS CAPSIDS ENCLOSING RNA	HAJJAR ROGER JOSEPH [US] DELAGRAVE SIMON [US] SWANSON KURT ADAM [US]	FLAGSHIP PIONEERING INNOVATIONS V INC [US]	US2022372519A1	2020-12-23	C12N15/86	C07K14/005 (EP) C12N15/86 (US) C12N7/00 (EP) C12N2750/00022 (EP) C12N2750/00023 (EP) C12N2750/10022 (EP) C12N2750/10023 (EP)	2022-11-24	2022-06-30	082160089
67	METHODS FOR QUANTITATIVE PROTEOME ANALYSIS OF GLYCOPROTEINS	AEBERSOLD RUDOLF H [CH] ZHANG HUI [US] HOOD LEROY E [US] SUN BINGYUN [US]	INST SYSTEMS BIOLOGY [US] AEBERSOLD RUDOLF H [CH] ZHANG HUI [US] HOOD LEROY E [US] SUN BINGYUN [US]	WO2008066629A2 WO2008066629A3	2002-06-03	G01N33/00 G01N33/53 G01N37/00 C12Q1/34 C12Q1/37 G01N33/68 C07K1/00	C12Q1/34 (EP,US) C12Q1/37 (EP,US) G01N33/68 (EP,US) G01N33/6803 (EP,US) G01N33/6842 (EP,US) G01N33/6848 (EP,US) G01N33/6851 (EP,US) Y10T436/13 (EP,US)	2008-06-05 2008-10-16	2007-11-22	039468424
68	ENUCLEATED HEMATOPOIETIC CELLS COMPRISING AN EXOGENOUS ANTIGEN	MATA-FINK JORDI [US] ROUND JOHN [US] AFEYAN NOUBAR B [US] KAHVEJIAN AVAK [US]	RUBIUS THERAPEUTICS INC [US]	EP3583946A1	2014-04-01	A61K35/12 A61K35/28 C12N5/07 C12N5/078	A61K35/12 (RU) A61K35/18 (KR) A61K35/28 (IL,US) A61K39/00 (KR) A61K48/00 (IL,US) A61P1/04 (EP,IL) A61P13/12 (EP,IL) A61P19/02 (EP,IL) A61P21/02 (EP,IL) A61P21/04 (EP,IL) A61P25/00 (EP,IL) A61P29/00 (EP,IL) A61P3/10 (EP,IL) A61P37/00 (KR,RU) A61P37/02 (EP,IL) A61P37/06 (EP,IL) A61P37/08 (EP,IL) A61P43/00 (EP,IL) A61P7/02 (EP,IL) A61P7/04 (EP,IL) C07K14/47 (CN) C07K14/62 (CN) C12N5/06 (EP,IL,US) C1…	2019-12-25	2015-10-08	054241093
69	TARGETED LIPID PARTICLES AND COMPOSITIONS AND USES THEREOF	TRUDEAU KYLE MARVIN [US] BANDORO CHRISTOPHER [US] MACKENZIE LAUREN PEPPER [US] SHAH JAGESH VIJAYKUMAR [US] VON MALTZAHN GEOFFREY A [US] RUBENS JACOB ROSENBLUM [US] MEE MICHAEL TRAVIS [US]	SANA BIOTECHNOLOGY INC [US] FLAGSHIP PIONEERING INNOVATIONS V INC [US]	CA3178308A1	2020-03-31	C12N15/86 C12N7/00	A61K38/00 (IL) A61K9/1271 (IL,US) A61K9/1277 (IL,US) C07K14/005 (IL,US) C07K14/7051 (IL,US) C07K16/28 (IL,US) C07K16/2803 (IL,US) C07K16/2812 (IL,US) C07K16/2815 (IL,US) C12N15/86 (EP,IL,US) C12N7/00 (EP,IL) A61K2039/505 (IL,US) A61K38/00 (US) C07K2317/569 (IL,US) C07K2317/622 (IL,US) C07K2317/76 (IL,US) C07K2319/02 (IL,US) C07K2319/03 (IL,US) C07K2319/30 (IL,US) C07K2319/33 (IL,US) C12N2740/1004…	2021-10-07	2021-10-07	075639978
70	GENERATION OF BROADLY-SPECIFIC, VIRUS-IMMUNE CELLS TARGETING MULTIPLE HIV ANTIGENS FOR PREVENTIVE AND THERAPEUTIC USE	BOLLARD CATHERINE M [US] CRUZ CONRAD RUSSELL Y [US] LAM SHARON [US]	CHILDRENS NAT MEDICAL CT [US]	WO2015191874A1	2014-06-12	C12N5/00 C12N5/071	A61K45/06 (EP,US) C12N5/0636 (US) C12N5/0638 (EP,US) C12N5/0639 (EP,US) C12N7/00 (US) C12N2501/22 (EP,US) C12N2501/2301 (EP,US) C12N2501/2304 (EP,US) C12N2501/2306 (EP,US) C12N2501/2307 (EP,US) C12N2501/2312 (EP,US) C12N2501/2315 (EP,US) C12N2501/25 (EP,US) C12N2501/998 (EP,US) C12N2740/16034 (EP,US)	2015-12-17	2015-12-17	054834326
71	Method for targeting lysosomal enzymes	LEBOWITZ JONATHAN H [US] BEVERLEY STEPHEN M [US]	ZYSTOR THERAPEUTICS INC [US]	US2009029467A1 US7858576B2	2001-04-30	C12N5/06 A61K38/30 A61K47/48 C07K14/65 C12N15/62 A61K38/00 A61K38/16 C12N15/09 C12N9/00 C12N9/96 A61K38/00	A61K35/12 (US) A61K35/54 (US) A61K38/30 (EP,US) A61K38/47 (EP,US) A61K39/3955 (US) A61K47/551 (EP,US) A61K47/64 (EP,US) A61K47/642 (EP,US) A61K47/6425 (EP,US) A61P3/00 (EP) C07K14/65 (EP,US) C07K16/28 (US) C12N15/62 (EP,US) C12N9/0051 (EP,US) C12N9/2402 (EP,US) A61K2039/505 (US) A61K2039/515 (US) A61K38/44 (EP,US) A61K48/00 (US) C07K2317/77 (US) C07K2319/00 (EP,US) C07K2319/01 (US) C07K2319/02 (E…	2009-01-29 2010-12-28	2004-01-08	046298835
72	HYBRID SCFA-HYDROXYL-DERIVATIZED MONOSACCHARIDES, METHODS OF SYNTHESIS, AND METHODS OF TREATING DISORDERS	YAREMA KEVIN J [US] AICH UDAYANATH [US] CAMPBELL CHRISTOPHER T [US] SAMPATHKUMAR SRINIVASA-GOPALAN [IN] CHOI SEAN S [US] MELEDEO MICHAEL A [US] WEIER CHRISTOPHER [US]	UNIV JOHNS HOPKINS [US]	US2016151400A1	2007-08-08	A61K31/7008 A61K31/7012 A61K31/7028 A61K45/06 C07H13/04 C07H15/04 C07H5/06 G01N33/50	A61K31/7008 (EP,US) A61K31/7012 (EP,US) A61K31/7028 (EP,US) A61K45/06 (US) A61P35/00 (EP) C07H13/04 (EP,US) C07H15/04 (US) C07H5/06 (EP,US) C07H7/027 (EP,US) G01N33/5091 (US)	2016-06-02	2009-02-12	040341599
73	APPARATUS FOR AUTO-PRETREATING SUGAR CHAIN	NISHIMURA SHINICHIRO [JP] SHINOHARA YASURO [JP] MIURA YOSHIAKI [JP] YAMAZAKI HIROSHI [JP] HORIUCHI MICHIO [JP] MOTOKI HIROAKI [JP] KURODA TOSHIHARU [JP] KITA YOKO [JP] NAKANO MIKA [JP]	UNIV HOKKAIDO NAT UNIV CORP [JP] SYSTEM INSTRUMENTS CO LTD [JP] SHIONOGI & CO [JP] NISHIMURA SHINICHIRO [JP] SHINOHARA YASURO [JP] MIURA YOSHIAKI [JP] YAMAZAKI HIROSHI [JP] HORIUCHI MICHIO [JP] MOTOKI HIROAKI [JP] KURODA TOSHIHARU [JP] KITA YOKO [JP] NAKANO MIKA [JP] SUMITOMO BAKELITE CO [JP]	US2011111443A1 US8877454B2	2007-10-05	C12M1/34 C12P19/00 C40B60/14 C12Q1/37 G01N33/68 G01N30/72 H01J49/00	G01N27/623 (KR) G01N30/7233 (KR) G01N33/50 (KR) G01N33/6848 (EP,KR,US) G01N35/00 (KR) H01J49/00 (KR) G01N2400/00 (EP,KR,US) G01N30/7233 (EP,US) H01J49/00 (EP,US)	2011-05-12 2014-11-04	2009-04-09	040526315
74	METHODS AND AGENTS FOR REGULATING CELLULAR INTERACTIONS AND DEVELOPMENT	HILTON DOUGLAS J [AU] ALEXANDER WARREN S [AU] KILE BENJAMIN T [AU] GREIG KYLIE T [AU] ANTONCHUK JENNIFER L R [SE] METCALF DONALD [AU] ZHANG JIAN-GUO [AU] KREBS DANIELLE L [AU] MORGAN PHILLIP O [AU]	EARCH THE WALTER AND ELIZA HAL [AU] HILTON DOUGLAS J [AU] ALEXANDER WARREN S [AU] KILE BENJAMIN T [AU] GREIG KYLIE T [AU] ANTONCHUK JENNIFER L R [SE] METCALF DONALD [AU] ZHANG JIAN-GUO [AU] KREBS DANIELLE L [AU] MORGAN PHILLIP O [AU]	WO2006094344A1	2005-03-07	A61K38/52 A61K48/00 A61P15/08 A61P7/00	A61K38/02 (EP) A61K38/52 (EP) A61P15/08 (EP) A61P7/00 (EP) C12Q1/25 (EP) A61K48/00 (EP) G01N2500/04 (EP) G01N2800/22 (EP) G01N2800/367 (EP)	2006-09-14	2006-09-14	036952866
75	Screening method	CHARLES TURNER [GB] NEIL DALTON RAYMOND [GB] ANNE DANIEL YVONNE [GB]	KING S COLLEGE LONDON [GB]	CN101128739A	2005-02-01	G01N33/68 G01N33/72	C12Q1/37 (US) G01N33/6848 (EP,US) G01N33/721 (EP,US) G01N2333/976 (EP,US) G01N2560/00 (US)	2008-02-20	2006-08-10	034307799
76	Agents for treating disorders involving modulation of ryanodine receptors	YAN JIAMING [US] BELVEDERE SANDRO [US] WEBB YAEL [US] BERTRAND MARC [FR] VILLENEUVE NICOLE [FR] MARKS ANDREW R [US] PEGLION JEAN-LOUIS [FR]	SERVIER LAB [FR] ARMGO PHARMA INC [US]	MD20140119A2 MD4489B1 MD4489C1	2012-04-18	A61K31/554 A61P19/08 A61P25/00 A61P9/00 C07D281/10	A61K31/554 (EP,KR,US) A61K31/7088 (EP,KR,US) A61P11/00 (EP) A61P13/00 (EP) A61P13/02 (EP) A61P13/12 (EP) A61P19/00 (EP) A61P19/02 (EP) A61P19/08 (EP) A61P21/00 (EP) A61P21/04 (EP) A61P25/00 (EP) A61P25/14 (EP) A61P25/16 (EP) A61P25/22 (EP) A61P25/24 (EP) A61P25/28 (EP) A61P29/00 (EP) A61P3/10 (EP) A61P35/00 (EP) A61P35/04 (EP) A61P37/02 (EP) A61P37/06 (EP) A61P43/00 (EP) A61P9/00 (EP) A61P9/04 (E…	2015-04-30 2017-06-30 2018-01-31	2013-10-23	049165460
77	System and method for generating a digestive disease nourishment program	NEUMANN KENNETH [US]	KPN INNOVATIONS LLC [US]	US11158417B1	2020-12-29	A61B5/00 G06N20/00 G16H10/40 G16H10/60 G16H20/60 G16H50/20 G16H50/30 G16H50/70	G06N20/00 (US) G16H10/40 (US) G16H10/60 (US) G16H20/60 (EP,US) G16H40/40 (EP) G16H40/67 (EP) G16H50/20 (EP,US) G16H50/30 (EP,US) G16H50/70 (EP,US) A61B5/42 (EP,US) A61B5/4833 (EP,US) G06N20/10 (EP) G06N20/20 (EP) G06N3/045 (EP) G06N3/08 (EP) G06N5/01 (EP) G06N7/01 (EP) Y02A90/10 (EP)	2021-10-26	2021-10-26	078219066
78	DOSAGE FORMS COMPRISING ACTIVE PHARMACEUTICAL INGREDIENTS	TABUTEAU HERRIOT [US]	AXSOME THERAPEUTICS INC [US]	WO2020069138A1	2018-09-28	A61K31/4196 A61K31/5415 A61K47/02 A61K47/69 A61K9/20	A61K31/4196 (EP) A61K31/5415 (EP) A61K47/6951 (EP) A61K9/2009 (EP) A61K9/209 (EP) C08B37/0015 (EP) A61K31/4196, A61K2300/00, INV (EP) A61K31/5415, A61K2300/00, INV (EP)	2020-04-02	2020-04-02	069949787
79	IDENTIFICATION OF SEIZURE SUSCEPTIBILITY REGION IN WOLF-HIRSCHHORN SYNDROME AND TREATMENT THEREOF	HO KAREN S [US] WASSMAN E ROBERT [US]	LINEAGEN INC [US]	US2019247326A1	2016-09-20	A61K31/05 A61K31/19 A61K31/675 A61P25/08 C12Q1/6883	A61K31/05 (EP,US) A61K31/19 (EP,US) A61K31/4415 (EP,US) A61K31/675 (EP,US) A61P25/02 (EP,US) A61P25/08 (EP,US) C12Q1/6883 (US) C12Q2600/106 (US) C12Q2600/118 (US)	2019-08-15	2018-03-29	061689699
80	SYSTEM AND METHOD FOR GENERATING A DIGESTIVE DISEASE FUNCTIONAL PROGRAM	NEUMANN KENNETH [US]	KPN INNOVATIONS LLC	US2022208375A1	2020-12-29	G16H20/60 G16H50/20 G16H50/30	A61B5/42 (EP) A61B5/486 (EP) A61B5/7267 (EP) G06N20/00 (EP) G16H20/60 (EP,US) G16H40/40 (EP) G16H40/67 (EP) G16H50/20 (EP,US) G16H50/30 (EP,US) G16H50/70 (EP) A61B5/4833 (EP) A61B5/4836 (EP) G06N20/10 (EP) G06N20/20 (EP) G06N3/045 (EP) G06N3/08 (EP) G06N5/01 (EP) G06N7/01 (EP)	2022-06-30	2022-06-30	082117801
81	Baculovirus expression systems	DELAGRAVE SIMON PITTS JARED DAVID	FLAGSHIP PIONEERING INNOVATIONS V INC	AU2021288051A1	2020-06-12	A61K35/76 C12N15/11 C12N15/86 C12N7/00	C07K14/005 (EP) C12N15/86 (EP) C12N2710/14043 (EP) C12N2710/14044 (EP) C12N2750/00022 (EP) C12N2750/00043 (EP)	2023-01-19	2021-12-16	078845950
82	Tandem anellovirus constructs	DELAGRAVE SIMON LEBO KEVIN JAMES NAWANDAR DHANANJAY MANIKLAL TIMPONA JOSEPH LOUIS	FLAGSHIP PIONEERING INNOVATIONS V INC	AU2021288320A1	2020-06-12	A61K48/00 A61P31/00 C12N15/86 C12N7/00	A61K48/0041 (EP) A61P31/00 (EP) C12N15/86 (EP) C12N7/00 (EP) C12N2750/00021 (EP) C12N2750/00043 (EP) C12N2750/00044 (EP)	2023-01-19	2021-12-16	078845951
83	DEVICE AND METHOD FOR PROTEIN ANALYSIS	DAHLGREN CALDWELL KARIN [SE] FROMELL KARIN [SE] ANDERSSON MARGARETHA [SE]	AMERSHAM BIOSCIENCES AB [SE] DAHLGREN CALDWELL KARIN [SE] FROMELL KARIN [SE] ANDERSSON MARGARETHA [SE]	WO2005103718A1	2004-04-20	G01N33/68 G01N G01N33/543 G01N33/68	G01N33/54346 (EP,US) G01N2333/4724 (EP,US)	2005-11-03	2005-11-03	032322636
84	FUSOSOME COMPOSITIONS AND USES THEREOF	VON MALTZAHN GEOFFREY A [US] RUBENS JACOB ROSENBLUM [US] MILWID JOHN MILES [US] MEE MICHAEL TRAVIS [US] GORDON NEAL FRANCIS [US] SHAH JAGESH VIJAYKUMAR [US]	FLAGSHIP PIONEERING INNOVATIONS V INC [US]	CA3105953A1	2018-07-09	A61K39/12 C07K14/005 C12N15/88 C12N7/00	A61K38/00 (KR) A61P37/02 (KR) C07K14/005 (EP,IL,KR) C07K14/70503 (KR) C07K14/70539 (KR) C12N15/88 (EP,IL,KR) C12N2740/10022 (EP,IL) C12N2740/10043 (EP,IL,KR) C12N2740/16043 (EP,IL) C12N2760/18022 (EP,IL) C12N2760/18122 (EP,IL) C12N2760/18222 (EP,IL,KR) C12N2760/18422 (EP,IL) C12N2760/18622 (EP,IL) C12N2760/18822 (EP,IL) C12N2830/008 (EP,IL,KR)	2020-01-16	2020-01-16	067659932
85	Subcellular targeting of therapeutic proteins	BEVERLEY STEPHEN M LEBOWITZ JONATHAN H	ZYSTOR THERAPEUTICS INC [US]	AU2002256423B2	2001-04-30	A61K31/203 A61K38/00 A61K38/30 A61K45/00 A61K47/48 A61K48/00 A61P3/00 C07K14/52 C07K14/65 C07K19/00 C12N15/09 C12N15/62 C12N5/10 C12N9/42 C12P21/02 C12Q1/68	A61K38/30 (EP,US) A61K47/551 (EP,US) A61K47/64 (EP,US) A61K47/642 (EP,US) A61P3/00 (EP) C07K14/65 (EP,US) C12N15/62 (EP,US) C07K2319/00 (EP,US) C07K2319/02 (EP,US) C07K2319/06 (EP,US) C07K2319/21 (EP,US) C07K2319/50 (EP,US) C07K2319/74 (EP,US) C07K2319/75 (EP,US) A61K38/30, A61K2300/00, INV (EP,US)	2008-07-24	2002-11-07	027501465
86	METHODS AND COMPOSITIONS FOR DETECTING NEURODEVELOPMENTAL DISORDERS	AHN EUN-YOUNG [US] KIM JUNG-HYUN [US] LIM SSANG-TAEK [US]	UNIV SOUTH ALABAMA [US]	WO2018093402A1	2016-11-16	C12Q1/68 G01N33/68	C12Q1/6883 (EP) G01N33/6896 (EP) C12Q2600/156 (EP) C12Q2600/158 (EP) G01N2800/50 (EP)	2018-05-24	2018-05-24	062146760
87	Targeted therapeutic proteins	LEBOWITZ JONATHAN H [US] BEVERLEY STEPHEN M [US] SLY WILLIAM S [US]	SYMBIONTICS INC [US]	US2004005309A1	2002-05-29	A61K38/47 C07H21/04 C07K14/705 C12N5/06 C12N9/26 C12P21/02 A61K38/30 A61K47/48 C07K14/65 C12N15/62 A61K38/00	A61K38/30 (EP) A61K47/551 (EP) A61K47/6425 (EP) C07K14/65 (EP) C12N15/62 (EP) C07K2319/00 (EP) C07K2319/02 (EP) C07K2319/50 (EP) C07K2319/61 (EP) C07K2319/75 (EP) A61K38/30, A61K2300/00, INV (EP)	2004-01-08	2004-01-08	030003962
88	用于治疗呼吸系统病症的药物的用途			CN115551514A	2020-03-25	A61K31/427 A61K31/437 A61K31/5025 A61K31/513 A61K31/57 A61K31/706 A61K45/06 A61P11/00	A61K31/427 (EP,IL) A61K31/437 (EP,IL) A61K31/5025 (EP,IL) A61K31/513 (EP,IL) A61K31/57 (EP,IL) A61K31/58 (KR) A61K31/706 (EP,IL) A61K45/06 (EP,IL,KR) A61P11/00 (EP,IL,KR) A61P31/04 (KR) A61P31/12 (KR) A61P31/14 (KR) A61K2300/00 (IL) A61K31/427, A61K2300/00, INV (EP) A61K31/437, A61K2300/00, INV (EP) A61K31/5025, A61K2300/00, INV (EP) A61K31/513, A61K2300/00, INV (EP) A61K31/57, A61K2300/00, INV (…	2022-12-30	2021-09-30	075478347
89	Endomannosidases in the modification of glycoproteins in eukaryotes	HAMILTON STEPHEN [US]	GLYCOFI INC [US]	US2004171826A1 US7332299B2	2003-02-20	C07H21/04 C07K14/47 C12N1/18 C12N15/74 C12N15/81 C12N5/10 C12N9/10 C12N9/24 C12P21/00 C12N15/10 C12N15/12 C12N15/63 C12N9/00 C12R1/645 C07H21/02 C12N5/10	C12N9/1051 (EP,US) C12N9/2488 (EP,US) C12P21/005 (EP,US) C12Y302/0113 (EP,US)	2004-09-02 2008-02-19	2004-09-02	032911944
90	SYSTEMS AND METHODS FOR IDENTIFICATION OF CILIOPATHY THERAPEUTICS	BARR MAUREEN M [US] BAE YOUNG-KYUNG [US]	UNIV RUTGERS [US]	US2011081296A1	2009-09-24	A61K49/00	A01K67/0336 (EP,US) A61K49/0008 (EP,US) C12N9/16 (EP,US) G01N33/5041 (EP,US) G01N33/6842 (EP,US) A01K2217/075 (EP,US) A01K2227/703 (EP,US) A01K2267/0306 (EP,US) G01N2500/00 (EP,US) G01N2800/52 (EP,US)	2011-04-07	2011-04-07	043823343
91	NASAL EPITHELIUM GENE EXPRESSION SIGNATURE AND CLASSIFIER FOR THE PREDICTION OF LUNG CANCER	SPIRA AVRUM [US] LENBURG MARC [US] PEREZ-ROGERS JOSEPH [US] ANDERLIND CHRISTINA [US]	UNIV BOSTON [US]	US2019292600A1	2016-05-12	C12Q1/6886	C12Q1/68 (US) C12Q1/6886 (EP,US) G01N33/5023 (EP) G01N33/53 (US) G01N33/574 (US) G01N33/57423 (EP) C12Q2600/118 (US) C12Q2600/158 (EP,US) G01N2800/50 (EP)	2019-09-26	2017-11-16	060266912
92	B4GALT1 VARIANTS AND USES THEREOF	MONTASSER MAY VAN HOUT CRISTOPHER SHULDINER ALAN GATTA GIUSY DELLA HEALY MATTHEW PUURUNEN MARJA	REGENERON PHARMA UNIV MARYLAND	CN110997906A	2017-06-05	C12N9/10	C12N15/86 (US) C12N9/1051 (EP,KR,US) C12Y204/01133 (EP,KR,US)	2020-04-10	2018-12-06	062705750
93	Graphene matrix and application of graphene matrix in matrix-assisted laser desorption/ionization-time of flight-mass spectrometry detection	JINSHENG CHENG	JINSHENG CHENG	CN102426187A	2011-11-21	G01N1/34 G01N1/38 G01N27/64		2012-04-25	2012-04-25	045960191
94	Small-compound enhancers for functional O-mannosylation of alpha-dystroglycan, and uses thereof	WU XIAOHUA [US]	WU XIAOHUA [US]	US10221168B1	2015-02-18	C07D409/14 C07D413/14 C07D417/14 C07D495/04 C07D513/04	C07D409/14 (EP,US) C07D413/14 (EP,US) C07D417/14 (EP,US) C07D495/04 (EP,US) C07D513/04 (EP,US)	2019-03-05	2019-03-05	065495843
95	Method and a kit for detecting genetically conditioned predisposition for occurrence of heart arrhythmia	KUBIK LESZEK [PL] OLSZAK-WASNIEWSKA MARLENA [PL] DZIUK MIROSLAW [PL] KACZANOWSKI RADOSLAW [PL] KUCHARCZYK KRZYSZTOF [PL]	WOJSKOWY INST MEDYCZNY [PL] KUCHARCZYK KRZYSZTOF TECHNIKI ELEKTROFORETYCZNE SPOLKA Z OGRANICZONA ODPOWIEDZIALNOSCIA [PL]	PL214155B1	2008-04-15	A61P9/06 C07H21/04 C12N15/00 C12Q1/68		2013-06-28	2013-06-28	048700915
96	Methods of identifying and characterizing anelloviruses and uses thereof	KAHVEJIAN AVAK WEINSTEIN ERICA GABRIELLE HAJJAR ROGER JOSEPH YOZWIAK NATHAN LAWRENCE DELAGRAVE SIMON ECHELARD YANN PAUL GUY RÉGIS SPRINGER SIMEON UNGERLEIDER ARZE CESAR A ANDERSEN KRISTIAN GRAUGAARD	FLAGSHIP PIONEERING INNOVATIONS V INC	AU2021293245A1	2020-06-17	C12Q1/6844 C12Q1/6888 C12Q1/70	A61K31/7105 (EP) A61K31/713 (EP) C12N15/63 (EP) C12N15/86 (EP) C12Q1/701 (EP) C12N2750/00022 (EP) C12N2750/00043 (EP)	2023-01-19	2021-12-23	079268434
97	FUSOSOME COMPOSITIONS AND USES THEREOF	VON MALTZAHN GEOFFREY A [US] RUBENS JACOB ROSENBLUM [US] MILWID JOHN MILES [US] MEE MICHAEL TRAVIS [CA] GORDON NEAL FRANCIS [US] SHAH JAGESH VIJAYKUMAR [US]	FLAGSHIP PIONEERING INNOVATIONS V INC [US]	US2021198698A1	2018-07-09	C07K14/005 C12N15/88	C07K14/005 (EP,US) C12N15/86 (EP) C12N15/88 (EP,US) C12N2740/10022 (US) C12N2740/10043 (US) C12N2740/13043 (EP) C12N2740/16043 (EP,US) C12N2760/18022 (EP,US) C12N2760/18122 (EP,US) C12N2760/18222 (EP,US) C12N2760/18422 (EP,US) C12N2760/18622 (EP,US) C12N2760/18822 (EP,US) C12N2760/20222 (EP) C12N2830/008 (EP,US)	2021-07-01	2021-07-01	076546005
98	DPP INHIBITORS AND USES THEREOF	MCLEAN PAUL A [US] JESSON MICHAEL I [US] MILLER GLENN T [US] JONES BARRY [US] COLE GEOFFREY ALAN [US]	POINT THERAPEUTICS INC [US] MCLEAN PAUL A [US] JESSON MICHAEL I [US] MILLER GLENN T [US] JONES BARRY [US] COLE GEOFFREY ALAN [US]	WO2007123686A2 WO2007123686A3	2006-03-31	C07F5/02 A61K31/40 C07D207/40	C07F5/025 (EP)	2007-11-01 2008-07-03	2007-11-01	038625467
99	TARGETED THERAPEUTIC PROTEINS	SLY WILLIAM S LEBOWITZ JONATHAN H BEVERLEY STEPHEN M	SYMBIONTICS INC [US] BIOMARIN PHARM INC	AU2003237314A1 AU2003237314B2	2002-05-29	A01N37/18 A61K38/00 C07K1/00 C07K14/00 C07K16/00 C07K17/00 C07K2/00 C07K4/00 C07K5/00 C07K7/00 G01N33/53 A61K38/30 A61K47/48 C07K14/65	A61K38/30 (EP) A61K47/551 (EP) A61K47/6425 (EP) C07K14/65 (EP) C07K2319/00 (EP) C07K2319/02 (EP) C07K2319/50 (EP) C07K2319/61 (EP) C07K2319/74 (EP) C07K2319/75 (EP) A61K38/30, A61K2300/00, INV (EP)	2003-12-19 2010-03-04	2003-12-11	029716364
100	Targeted therapeutic proteins	LEBOWITZ JONATHAN H [US] BEVERLEY STEPHEN M [US] SLY WILLIAM S [US]	SYMBIONTICS INC [US] ZYSTOR THERAPEUTICS INC [US]	US2005281805A1 US7629309B2	2001-04-30	A61K38/47 C12Q1/68 G01N33/53 A61K38/47 C12Q1/68 G01N33/53 A61K38/16 A61K38/30 C12N15/09 C12N9/00 C12N9/96	A61K38/30 (EP,US) A61K38/47 (EP,US) A61K47/551 (EP,US) A61K47/6425 (EP,US) A61P43/00 (EP) C07K14/65 (EP,US) C12N15/62 (EP,US) C07K2319/00 (EP,US) C07K2319/02 (EP,US) C07K2319/50 (EP,US) C07K2319/61 (EP,US) C07K2319/75 (EP,US) G01N2333/924 (EP,US) A61K38/30, A61K2300/00, INV (EP,US)	2005-12-22 2009-12-08	2005-12-22	046303204
101	BASE EDITORS AND USES THEREOF	LIU DAVID R [US] KOBLAN LUKE W [US] WILSON CHRISTOPHER GERARD [US] DOMAN JORDAN LEIGH [US]	BROAD INST INC [US] HARVARD COLLEGE [US]	US2021198330A1	2018-05-23	C07K14/47 C12N9/22 C12N9/78	A61K31/713 (EP) C07K14/4702 (US) C12N9/22 (EP,US) C12N9/78 (EP,US) C12Y305/04004 (EP) C12Y305/04005 (EP) C07K2319/09 (EP,US) C12Y305/04004 (US) C12Y305/04005 (US)	2021-07-01	2019-11-28	066867802
102	Genetic variant panels and methods of generation and use thereof	RICHARD STONER [US] JASON STEINER [US] TRAVIS MAURES [US] REED KELSO [US] ALIESHA GRIFFIN [US]	SYNTHEGO CORP [US]	GB2607512A	2019-09-23	C12N15/10 C12N5/10	C12N15/102 (EP) C12N15/1075 (EP) C12N15/1082 (GB,US) C12N15/111 (US) C12N15/907 (US) C12N5/10 (GB) C12N9/22 (US) C12Q1/025 (GB) G01N33/5005 (EP,US) C12N2310/20 (EP,US)	2022-12-07	2021-04-01	075111396
103	TREATMENT OF ATP-BINDING CASSETTE SUB-FAMILY B MEMBER 1 (ABCB1) RELATED DISEASES BY INHIBITION OF NATURAL ANTISENSE TRANSCRIPT TO ABCB1	COLLARD JOSEPH [US] KHORKOVA SHERMAN OLGA [US]	CURNA INC [US] COLLARD JOSEPH [US] KHORKOVA SHERMAN OLGA [US] OPKO CURNA LLC [US]	WO2011025862A2 WO2011025862A3	2009-08-28	A61K31/7088 A61K48/00 C12N15/113	A61K31/7088 (EP) C12N15/1137 (EP) C12N15/1138 (EP) C12Y306/03044 (EP) C12N2310/111 (EP) C12N2310/113 (EP) Y02A50/30 (EP)	2011-03-03 2011-10-20	2011-03-03	043628667
104	COMPOSITIONS, SYSTEMS, AND METHODS FOR GENERATING GENE-EDITED CELLS	MEIS RONALD [US] DAHL GARY [US] DE RAVIN SUK SEE [US] BRAULT JULIE [US] SWEENEY COLIN L [US] MALECH HARRY L [US]	CELLSCRIPT LLC [US] US HEALTH [US]	WO2021232014A2 WO2021232014A3	2020-05-15	C12N15/11 C07K14/47 C12N15/10 C12N15/113 C12N15/90 C12N9/22	C12N15/1135 (EP) C12N2310/20 (EP)	2021-11-18 2021-12-23	2021-11-18	078525135
105	PRODUCTION OF GLYCOPROTEINS WITH MODIFIED FUCOSYLATION	HAMILTON STEPHEN [GB]	GLYCOFI INC [US]	KR20090130029A	2007-03-07	C12N1/19 C12N15/09 C12P21/02	C12N1/18 (KR) C12N15/09 (KR) C12N9/1048 (EP,US) C12P21/005 (EP,US) C12P21/02 (KR)	2009-12-17	2008-09-18	039639063
106	MARKER GENE OF LARGE INTESTINE CANCER	NISHIKAWA YOSHINAO TAKAHASHI TETSUO HOSAKA MICHIO SHIMAZAWA KO SAITO AKIHIRO	UNIV TOKAI	JP2006136319A JP4912657B2	2004-10-12	C07K16/32 C12N1/15 C12N1/19 C12N1/21 C12N5/10 C12N9/10 C12N15/09 C12Q1/68 G01N33/574 C07K16/32 C12N9/10		2006-06-01 2012-04-11	2006-06-01	036617513
107	Anellosomes for delivering protein replacement therapeutic modalities	WEINSTEIN ERICA GABRIELLE KAHVEJIAN AVAK DELAGRAVE SIMON YOZWIAK NATHAN LAWRENCE LEBO KEVIN JAMES DIAZ FERNANDO MARTIN NAWANDAR DHANANJAY MANIKLAL TEDSTONE RYAN D PITTS JARED DAVID	FLAGSHIP PIONEERING INNOVATIONS V INC	AU2019395418A1	2018-12-12	C12N15/86	A61K48/00 (KR) C12N15/86 (EP,IL,KR,US) C12N15/90 (KR,US) C12N2750/00022 (EP,IL,KR,US) C12N2750/00043 (EP,IL,KR,US)	2021-06-03	2020-06-18	069160356
108	RECOMBINANT AGROCYBE CYLINDRACEA GALECTIN	HIRATA HIROYUKI IMAMURA KOJI	GLYCORES KK	JP2009225673A JP5233347B2	2008-03-19	C07K14/375 C12N15/09 C40B40/10		2009-10-08 2013-07-10	2009-10-08	041241840
109	Boroproline compound combination therapy	ADAMS SHARLENE [US] MILLER GLENN T [US] JESSON MICHAEL I [US] JONES BARRY [US]	POINT THERAPEUTICS INC [US]	US2005084490A1	2002-07-09	A61K39/395 A61K31/69 A61K38/05 A61K38/06 A61K38/17 A61K38/21 A61K39/395 A61K45/06	A61K31/69 (EP,US) A61K38/05 (EP,US) A61K38/1709 (EP,US) A61K38/21 (EP,US) A61K39/395 (EP,US) A61K39/39558 (EP,US) A61K45/06 (EP,US) A61P31/00 (EP) A61P31/04 (EP) A61P31/06 (EP) A61P31/08 (EP) A61P31/10 (EP) A61P31/12 (EP) A61P31/14 (EP) A61P31/18 (EP) A61P31/20 (EP) A61P31/22 (EP) A61P33/00 (EP) A61P33/04 (EP) A61P33/10 (EP) A61P33/12 (EP) A61P35/00 (EP) A61P35/02 (EP) A61P35/04 (EP) A61P37/00 (E…	2005-04-21	2004-01-15	030119136
110	Methods and compositions for organ and tissue functionality	KLEINSEK DONALD A SOTO ADRIANA	DASK TECHNOLOGIES LLC [US]	AU2006292203A1	2005-09-21	A01N1/00 A61F13/00 A61K35/12	A01N1/00 (KR) A61F2/00 (KR) A61F2/02 (KR) A61F2/10 (KR) A61K35/12 (EP) A61P1/04 (EP) A61P1/14 (EP) A61P1/18 (EP) A61P13/00 (EP) A61P17/00 (EP) A61P17/18 (EP) A61P19/00 (EP) A61P19/08 (EP) A61P19/10 (EP) A61P25/16 (EP) A61P25/28 (EP) A61P29/00 (EP) A61P3/10 (EP) A61P35/00 (EP) A61P43/00 (EP) A61P9/00 (EP) A61P9/10 (EP) A61P9/12 (EP) A61K38/00 (EP)	2007-03-29	2007-03-29	037889518
111	PROCOLLAGEN C-PROTEINASE ENHANCER (PCPE) BIOMARKER FOR BONE FORMATION	MESILATY-GROSS SHLOMIT [IL] ANIKSTER YAIR [IL] WOLF IDO [IL] KESSLER EFRAT [IL]	MESILATY-GROSS SHLOMIT [IL] ANIKSTER YAIR [IL] WOLF IDO [IL] KESSLER EFRAT [IL] UNIV RAMOT [IL] TEL HASHOMER MEDICAL RES INFRASTRUCTURE & SERVICES LTD [IL] RAMOT TEL AVIV UNIVERSITY LTD [IL]	US2012270246A1 US8518656B2	2008-04-02	G01N33/566 G01N33/577 G01N31/00 G01N33/53	G01N33/6881 (EP,US) G01N33/6887 (EP,US) G01N2800/2878 (EP,US) G01N2800/52 (EP,US) G01N2800/7052 (EP,US)	2012-10-25 2013-08-27	2012-10-25	047021625
112	Compositions and methods for altering immune function	HOWARD LAURENCE [AT] MILLER STEPHEN [US] SHOICHET BRIAN [US] IRWIN JOHN [US]	UNIV NORTHWESTERN [US] UNIV NORTHWESTERN	US2007041981A1 US7601355B2	2005-06-01	A61K39/00 A61K39/395	A61K39/39 (EP,US) A61K2039/55511 (EP,US)	2007-02-22 2009-10-13	2007-02-22	038006347
113	Biomarker for use in treating anemia	CRUZ MOURA IVAN DUSSIOT MICHAEL SUNG VICTORIA CHOPRA RAJESH FRICOT AURELIE TROVATI MACIEL THIAGO HERMINE OLIVIER	CELGENE CORP [US]	AU2019204098A1 AU2019204098B2	2012-10-24	C12Q1/68 G01N33/53	A61K38/179 (EP,IL,US) A61P7/00 (EP,IL,US) A61P7/06 (EP,IL,US) C07K14/705 (IL,US) C07K14/71 (EP,IL,US) C12Q1/6883 (IL,US) G01N33/6893 (EP,IL,US) G01N33/721 (EP,IL,US) G01N33/74 (IL,US) C07K2319/30 (EP,IL,US) C12Q2600/158 (IL,US) G01N2333/51 (EP,IL,US) G01N2800/52 (IL,US)	2019-07-04 2021-07-22	2014-05-01	050545462
114	Markers associated with arteriovascular events and methods of use thereof	URDEA MIKEY [US] MCKENNA MICHAEL [US] ARENSDORF PAT [US]	TETHYS BIOSCIENCE INC [US] HEALTH DIAGNOSTIC LAB INC [US]	EP2302395A1 EP2302395B1	2006-06-07	G01N33/74	G01N33/6845 (US) G01N33/6893 (US) G01N33/74 (EP,US) G16H50/30 (EP,US) G01N2800/32 (US) G01N2800/324 (EP,US) G01N2800/325 (EP,US) G01N2800/50 (US) G01N2800/52 (EP,US) Y02A90/10 (EP,US)	2011-03-30 2015-04-15	2007-12-21	038691746
115	Dynamic Presentation of Goals and Therapies Including Related Devices and Applications	ORAN PAUL [US]	ORB HEALTH INC [US]	US2016042152A1	2014-08-05	G16H20/30 G16H20/60 G16H40/60 G16H50/30	G16H20/30 (EP,US) G16H20/60 (EP,US) G16H40/60 (EP,US) G16H40/63 (EP,US) G16H50/30 (EP,US) Y02A90/10 (EP,US)	2016-02-11	2016-02-11	055267607
116	TREATMENT OF DISCS LARGE HOMOLOG(DLG) RELATED DISEASES BY INHIBITION OF NATURAL ANTISENSE TRANSCRIPT TO DLG	COLLARD JOSEPH [US] KHORKOVA SHERMAN OLGA [US] COITO CARLOS [PT]	CURNA INC [US]	KR101886452B1 KR20130126577A	2010-07-14	A61K31/7088 A61K48/00 C12N15/113 C12N15/63	A61K31/7088 (EP,KR,US) A61K48/00 (KR) A61P13/00 (EP) A61P13/12 (EP) A61P17/02 (EP) A61P21/00 (EP) A61P25/00 (EP) A61P25/16 (EP) A61P25/18 (EP) A61P27/02 (EP) A61P31/18 (EP) A61P35/00 (EP) A61P37/00 (EP) C12N15/113 (EP,KR,RU,US) C12N15/63 (KR) C12Q1/6813 (US) A61K31/7088 (RU) C12N2310/111 (EP,RU,US) C12N2310/113 (EP,RU,US) C12N2310/14 (US) C12N2330/10 (EP,RU,US)	2013-11-20 2018-09-07	2012-01-19	045470043
117	補体媒介性障害の治療			JP2019519494A JP7178905B2	2016-05-09	A61K38/02 C12N15/86 A61K35/76 A61K38/48 A61K48/00 A61P13/02 A61P13/12 A61P25/28 A61P27/02 A61P29/00 A61P37/02 A61P9/00 A61P9/10 C12N15/12 C12N15/35 C12N15/57 C12N15/85 C12N15/864 C12N7/01	A61K35/76 (RU,US) A61K48/0058 (EP,KR,RU,US) A61K9/0019 (US) A61P13/02 (EP) A61P13/12 (EP) A61P25/28 (EP) A61P27/02 (EP,KR) A61P29/00 (EP) A61P37/02 (EP) A61P9/00 (EP) A61P9/10 (EP) C07K14/472 (EP,KR,RU) C07K14/75 (US) C12N15/86 (KR) C12N15/8645 (RU) C12N7/00 (US) C12N2750/14123 (US) C12N2750/14133 (US) C12N2750/14143 (EP,KR,US) C12N2840/007 (KR)	2019-07-11 2022-11-28	2017-11-16	056297354
118	NON-HUMAN ANIMAL HAVING MODIFIED GENOME OR OFFSPRING THEREOF	TANIGUCHI NAOYUKI GU JIANGUO MIYOSHI EIJI OHNUKI NAOKO SATOH MITSUO	KYOWA HAKKO KOGYO KK [JP] UNIV OSAKA TANIGUCHI NAOYUKI GU JIANGUO MIYOSHI EIJI OHNUKI NAOKO SATOH MITSUO	WO2007094462A1	2006-02-17	A01K67/027 A61K38/00 A61K38/16 A61K39/395 A61P29/00 A61P31/04 A61P31/12 A61P35/00 A61P37/02 A61P37/06 A61P37/08 A61P9/00 A61P9/10 C12N15/00 C12N15/09 C12P21/02 C12P21/08	A01K67/0276 (EP) A61P29/00 (EP) A61P31/04 (EP) A61P31/12 (EP) A61P35/00 (EP) A61P37/02 (EP) A61P37/06 (EP) A61P37/08 (EP) A61P9/00 (EP) A61P9/10 (EP) C12N15/8509 (EP) C12N9/1051 (EP) C12N9/2402 (EP) A01K2217/075 (EP) A01K2227/105 (EP) A01K2267/01 (EP) A01K2267/02 (EP) C12N2800/30 (EP)	2007-08-23	2007-08-23	038371638
119	HUMAN DNA SEQUENCES	WIEMANN STEFAN [DE] POUSTKA ANNEMARIE [DE] WELLENREUTHER RUTH	GERMAN HUMAN GENOME PROJECT [DE] WIEMANN STEFAN [DE] FRAUNHOFER GES FORSCHUNG [DE] POUSTKA ANNEMARIE [DE] WELLENREUTHER RUTH	WO0112659A2 WO0112659A3	1999-08-18	C07K14/00 A61K38/17 C07K14/47 C07K16/18 C12N15/12 C12P21/00 C12Q1/68 C07K14/47 C12N15/12	C07K14/47 (EP)	2001-02-22 2002-06-20	2001-02-22	026846790
120	IMMUNOGLOBULIN SUPERFAMILY PROTEINS	GANDHI AMEENA R [US] ARVIZU CHANDRA [US] GURURAJAN RAJAGOPAL [US] LU DYUNG AINA M [US] BAUGHN MARIAH R [US] YAO MONIQUE G [US] LO TERRENCE P [US] YUE HENRY [US] ELLIOTT VICKI S [US] LU YAN [US] THANGAVELU KAVITHA [US] RAMKUMAR JAYALAXMI [US]	INCYTE GENOMICS INC [US]	CA2429195A1	2000-11-16	A01K67/027 A61K38/16 C07K14/705 C07K16/28 C12N15/12 C12N5/10 G01N33/50 G01N33/53 A61K45/00 A61K49/00 A61P1/04 A61P1/16 A61P1/18 A61P11/00 A61P11/06 A61P13/12 A61P15/00 A61P17/00 A61P17/06 A61P19/02 A61P19/06 A61P19/10 A61P21/00 A61P21/04 A61P25/00 A61P25/02 A61P25/08 A61P25/14 A61P25/16 A61P25/18 A61P25/20 A61P25/28 A61P27/02 A61P27/06 A61P27/12 A61P27/16 A61P29/00 A61P3/10 A61P31/04 A61P31/10 A6…	A61P1/04 (EP) A61P1/16 (EP) A61P1/18 (EP) A61P11/00 (EP) A61P11/06 (EP) A61P13/12 (EP) A61P15/00 (EP) A61P17/00 (EP) A61P17/06 (EP) A61P19/02 (EP) A61P19/06 (EP) A61P19/10 (EP) A61P21/00 (EP) A61P21/04 (EP) A61P25/00 (EP) A61P25/02 (EP) A61P25/08 (EP) A61P25/14 (EP) A61P25/16 (EP) A61P25/18 (EP) A61P25/20 (EP) A61P25/28 (EP) A61P27/02 (EP) A61P27/06 (EP) A61P27/12 (EP) A61P27/16 (EP) A61P29/00 (E…	2002-05-23	2002-05-23	022944390
121	Dynamic Presentation of Individualized and Populational Health Information and Treatment Solutions	ORAN PAUL [US]	ORB HEALTH INC [US]	US2013191160A1	2012-01-23	G06F19/00 G06Q50/22	G16H10/60 (EP,US) G16H15/00 (EP,US) G16H50/50 (US) G16H70/20 (EP,US) G16Z99/00 (EP,US) Y02A90/10 (EP,US)	2013-07-25	2013-07-25	048797973
122	ACTRII PROTEINS AND USE IN TREATING POST-CAPILLARY PULMONARY HYPERTENSION	LI GANG [US] KUMAR RAVINDRA [US] LU JONATHAN TOSHI [US] JOSHI SACHINDRA [US] ANDRE PATRICK [US]	ACCELERON PHARMA INC [US]	CA3176701A1	2020-04-28	A61K38/18 A61K47/68 A61P11/00 A61P9/12 C07K14/475	A61K38/179 (EP,AU,IL) A61K45/06 (EP,IL) A61P11/00 (EP,IL) A61P9/12 (EP,AU,IL) C07K14/71 (EP,AU,IL) C07K2319/30 (AU)	2021-11-04	2021-11-04	078332188
123	METHODS AND COMPOSITIONS RELATING TO IMMUNOSTIMULATION	JESSON MICHAEL I [US] MCLEAN PAUL A [US] MILLER GLENN T [US] JONES BARRY [US]	POINT THERAPEUTICS INC [US] JESSON MICHAEL I [US] MCLEAN PAUL A [US] MILLER GLENN T [US] JONES BARRY [US] DARA BIOSCIENCES INC [US]	WO2007127204A2 WO2007127204A3	2006-04-24	A01H5/00 A01N37/18 A61K39/395 A61K51/00	A61K31/00 (EP) A61K31/40 (EP) A61K31/4035 (EP) A61K31/426 (EP) A61K31/4453 (EP) A61K31/472 (EP) A61K31/4725 (EP) A61K31/4741 (EP) A61K38/07 (EP) A61K38/193 (EP) A61K45/06 (EP) A61K31/40, A61K2300/00, INV (EP) A61K31/4035, A61K2300/00, INV (EP) A61K31/426, A61K2300/00, INV (EP) A61K31/4453, A61K2300/00, INV (EP) A61K31/472, A61K2300/00, INV (EP) A61K31/4725, A61K2300/00, INV (EP) A61K31/4741, A61K…	2007-11-08 2008-11-20	2007-11-08	038656140
124	明確な立体化学を有する環状プリンジヌクレオチドを含む組成物ならびにそれらの調製および使用方法			JP2016503029A JP6333843B2	2012-12-13	A61K31/7076 A61K45/00 A61K47/24 A61K47/34 A61K35/13 A61K39/00 A61K39/02 A61K39/12 A61K39/39 A61K31/7084 A61K47/14 A61K47/28 A61P35/00 A61P37/04 A61P43/00	A61K31/7084 (EP,US) A61K39/0005 (US) A61K39/02 (US) A61K39/12 (US) A61K39/385 (US) A61K39/39 (US) A61P31/00 (EP) A61P35/00 (EP) A61P35/02 (EP) A61P37/00 (EP) A61P37/02 (EP) A61P37/04 (EP) A61P43/00 (EP) C07H19/213 (EP,US) C07H21/00 (EP,US) C07H21/02 (US) C07H21/04 (EP,US)	2016-02-01 2018-05-30	2014-06-19	050935019
125	SET OF SEQUENCES FOR TARGETING EXPRESSION AND CONTROL OF THE POST-TRANSLATIONAL MODIFICATION OF A RECOMBINANT POLYPEPTIDE	GOMORD VERONIQUE [FR] SAINT-JORE-DUPAS CLAUDE [FR] BOULAFLOUS AURELIA [FR] KIEFFER-MEYER MARIE-CHRISTINE [FR] FAYE LOIC [FR]	CENTRE NAT RECH SCIENT [FR]	US2011195452A1	2006-11-08	A01H5/00 C07H21/04 C07K14/00 C07K14/415 C07K19/00 C07K7/06 C07K7/08 C12N15/63 C12N5/10 C12N9/96 C12P21/02	C07K19/00 (KR) C12N15/52 (KR) C12N15/62 (KR) C12N15/82 (KR) C12N15/8221 (EP) C12N15/8257 (EP)	2011-08-11	2008-05-15	039364897
126	TREATMENT OF INFECTIONS AND IMMUNE DYSREGULATION IN PATIENTS WITH PRIMARY IMMUNE DEFICIENCIES USING MRNA-CORRECTED AUTOLOGOUS GRANULOCYTES, LYMPHOCYTES AND/OR NATURAL KILLER CELLS	DE RAVIN SUK SEE [US] MALECH HARRY L [US] MEIS RON [US] DAHL GARY A [US]	THE US SECRETARY DEPARTMENT OF HEALTH AND HUMAN SERVIC [US] CELLSCRIPT LLC [US]	US2021000926A1	2018-02-16	A61K35/15 A61K35/17 A61K35/28 A61K38/44 A61K45/06 A61P31/00 C12N5/0783 C12N5/0787 C12N9/02	A61K35/15 (US) A61K35/17 (US) A61K35/28 (US) A61K38/13 (EP) A61K38/44 (US) A61K45/06 (US) A61P31/00 (US) C12N15/87 (EP) C12N5/0636 (EP) C12N5/0638 (US) C12N5/0642 (EP,US) C12N5/0646 (EP,US) C12N9/0036 (US) C12Y106/01 (US) A61K2035/124 (EP) A61K35/15 (EP) A61K35/17 (EP) A61K48/00 (EP) C12N2510/00 (EP,US) C12N9/0036 (EP) Y02A50/30 (EP) A61K38/13, A61K2300/00, INV (EP)	2021-01-07	2019-08-22	065686030
127	CRISPR INDUCED DISRUPTION OF MOGS GENE	KHALILI KAMEL [US] KAMINSKI RAFAL [US]	UNIV TEMPLE [US]	WO2022256522A1	2021-06-02	A61K45/06 A61P31/12 A61P31/18 C12N15/11 C12N15/86 A61K48/00	A61K45/06 (EP) A61P31/12 (EP) A61P31/18 (EP) C12N15/1137 (EP) A61K48/00 (EP) C12N2310/20 (EP)	2022-12-08	2022-12-08	084323542
128	Methods And Compositions For Screening And Treating Developmental Disorders	HATCHWELL ELI [GB] EIS PEGGY S [US] SCHERER STEPHEN [CA] PRASAD APARNA [US]	HOSPITAL FOR SICK CHILDREN [CA] POPULATION DIAGNOSTICS INC [US] POPULATION BIO INC [US]	US10407724B2 US2014161721A1	2012-02-09	C12Q1/68 C12N15/11 C12Q1/6883 G01N33/68	C12N15/111 (EP,US) C12Q1/6883 (EP,US) G01N33/6845 (EP,US) C12N2310/141 (EP,US) C12N2320/10 (EP,US) C12Q2600/156 (EP,US) G01N2800/38 (EP,US)	2014-06-12 2019-09-10	2013-08-15	048948073
129	Therapeutic uses of inhibitors of RTP801	FEINSTEIN ELENA SKALITER RAMI	QUARK PHARMACEUTICALS INC [US] SILENCE THERAPEUTICS AG [DE] QUARK PHARMACEUTICALS INC SILENCE THERAPEUTICS AG	AU2007207479A1 AU2007207479B2	2006-01-20	A61K31/70 C12N15/113 A61K48/00 C07H21/00 A61K39/00	A61K31/70 (KR) A61K31/7088 (KR) A61P11/00 (EP) A61P11/06 (EP) A61P11/08 (EP) A61P13/12 (EP) A61P25/00 (EP) A61P27/00 (EP) A61P27/02 (EP) A61P27/16 (EP) A61P35/00 (EP) A61P9/00 (EP) C07K14/4747 (EP,US) C07K16/18 (EP,US) C07K16/22 (EP,US) C12N15/113 (EP,US) A61K2039/505 (EP,US) C12N2310/14 (EP,US) C12N2310/321 (EP,US) C12N2310/321, C12N2310/3521, ADD (EP,US)	2007-07-26 2012-05-10	2007-07-23	038288268
130	GLYCOSYLATION MUTANTS FOR PRODUCING GALACTOSE-FREE AND FUCOSE-FREE POLYPEPTIDES	SONG ZHIWEI [SG]	AGENCY SCIENCE TECH & RES [SG]	US2017321240A1	2014-10-27	C07K14/505 C07K14/705 C07K16/30 C07K16/32 C12N5/071 C12P21/00	C07K14/505 (US) C07K14/705 (US) C07K16/30 (US) C07K16/32 (US) C12N15/85 (EP,US) C12N5/00 (EP,US) C12N5/0682 (US) C12P21/005 (EP,US) C07K2317/14 (US) C07K2317/41 (US) C07K2317/732 (US) C07K2319/30 (US) C07K2319/91 (US) C12N2500/90 (US) C12N2501/998 (EP,US) C12N2510/02 (EP,US)	2017-11-09	2016-05-06	055857943
131	PROTEIN DETECTION BY APTAMERS	HU YINGHE [US] NIU WENZE [US] JIANG NAN [US]	HU YINGHE [US] NIU WENZE [US] JIANG NAN [US]	WO2007117444A2 WO2007117444A3	2006-03-31	C12Q1/68 G01N33/68 C12N1/11	C12N15/111 (EP) C12N15/115 (EP) G01N33/6803 (EP) G01N33/6842 (EP) C12N2310/16 (EP) C12N2320/10 (EP) C12N2330/30 (EP)	2007-10-18 2008-01-24	2007-10-18	038480609
132	PROTEINS, POLYNUCLEOTIDES ENCODING THEM AND METHODS OF USING THE SAME	ANDERSON DAVID [US] BURGESS CATHERINE E [US] CASMAN STACIE J [US] COLMAN STEVEN [US] EDINGER SCHLOMIT [US] ELLERMAN KAREN [US] GERLACH VALERIE [US] GUNTHER ERIK [US] KEKUDA RAMESH [US] MACDOUGALL JOHN R [US] MEHRABAN FUAD [US] PATTURAJAN MEERA [US] ROTHENBERG MARK [US] SHIMKETS RICHARD A [US] SMITHSON GLENNDA [US] SPYTEK KIMBERLY A [US] STONE DAVID J [US] VERNET CORINE A M [US] ZERHUSEN BRYAN D […	CURAGEN CORP [US] ANDERSON DAVID [US] BURGESS CATHERINE E [US] CASMAN STACIE J [US] COLMAN STEVEN [US] EDINGER SCHLOMIT [US] ELLERMAN KAREN [US] GERLACH VALERIE [US] GUNTHER ERIK [US] KEKUDA RAMESH [US] MACDOUGALL JOHN R [US] MEHRABAN FUAD [US] PATTURAJAN MEERA [US] ROTHENBERG MARK [US] SHIMKETS RICHARD A [US] SMITHSON GLENNDA [US] SPYTEK KIMBERLY A [US] STONE DAVID J [US] VERNET CORINE A M [US] …	WO02081510A2 WO02081510A3	2001-01-18	C07K14/00 A61K38/17 A61K48/00 C07K14/47 C07K16/18 C12N15/11 C12N15/12 C12N5/10 C12Q1/68 G01N33/50 G01N33/68 C07K14/47 C07K14/555 C07K14/705 C12N15/12 C12N9/64 A61K38/00 A61K48/00	C07K14/47 (EP,US) C07K14/4702 (EP,US) C07K14/4748 (EP,US) C07K14/555 (EP,US) C07K14/705 (EP,US) C12N9/6421 (EP,US) A61K38/00 (EP,US) A61K48/00 (EP,US)	2002-10-17 2003-12-04	2002-10-17	027583825
133	ENZYMATIC REPLACEMENT THERAPY AND ANTISENSE THERAPY FOR POMPE DISEASE	VAN DER WAL ERIK [NL] BERGSMA ATZE JACOBUS [NL] PIJNAPPEL WILHELMUS WENCESLAUS MATTHIAS [NL] VAN DER PLOEG ANTJE TJITSKE [NL]	UNIV ERASMUS MED CT ROTTERDAM [NL]	CA3067333A1	2016-08-05		A61K31/712 (US) A61K31/7125 (US) A61K48/0058 (US) A61P21/00 (US) C12N15/113 (US) C12N15/1137 (EP,US) C12N2310/11 (EP,US) C12N2310/315 (EP,US) C12N2310/346 (EP,US) C12N2310/351 (EP,US) C12N2320/31 (EP,US) C12N2320/33 (EP,US) C12Y302/0102 (EP,US) C12N2310/3233, C12N2310/3145, ADD (EP,US)	2018-12-20	2018-02-08	057796901
134	環状パンテテイン誘導体及びその使用			JP2022511469A	2018-11-30	A61K31/357 A61K31/365 A61K31/366 A61K31/4025 A61K31/438 A61K31/661 A61K31/695 A61K45/00 A61P1/04 A61P1/16 A61P13/12 A61P25/00 A61P25/08 A61P25/14 A61P25/18 A61P25/24 A61P29/00 A61P3/00 A61P31/18 A61P35/00 A61P37/04 A61P39/06 A61P43/00 A61P9/00 A61P9/10 C07D319/06 C07D321/08 C07D405/12 C07D407/12 C07D491/113 C07D493/10 C07F7/18	A61K31/664 (KR) A61K31/665 (EP,KR) A61K45/06 (EP) A61P1/16 (KR) A61P25/00 (EP,KR) A61P25/24 (KR) A61P29/00 (EP,KR) A61P31/18 (KR) A61P35/00 (EP,KR) A61P9/00 (EP) C07C323/41 (EP) C07C323/52 (EP) C07C327/30 (EP) C07D207/28 (EP,KR) C07D307/33 (EP,KR) C07D307/58 (EP,KR) C07D317/30 (EP,KR) C07D317/34 (EP,KR) C07D317/46 (EP,KR) C07D319/06 (EP,KR) C07D321/08 (EP,KR) C07D405/12 (EP,KR) C07D407/12 (EP,KR)…	2022-01-31	2020-06-04	070853524
135	RETINA PROSTHESIS	SHEILA NIRENBERG CHETHAN PANDARINATH IFIJE OHIOHENUAN	UNIV CORNELL	JP2016040000A JP6153994B2	2010-02-26	A61F2/14 A61N1/05 A61N1/36 C12Q1/02 A61F9/007	A61F9/08 (CN,US) A61N1/36046 (EP,US) G06N3/049 (EP,CN,US) A61N1/0543 (EP,CN,US) A61N1/36046 (CN)	2016-03-24 2017-06-28	2011-09-01	044507616
136	GENE EXPRESSION AND MULTIPLE SCLEROSIS	GRIFFITHS LYNETTE ROBYN [AU] TAJOURI LOTTI [AU]	UNIV GRIFFITH [AU] GRIFFITHS LYNETTE ROBYN [AU] TAJOURI LOTTI [AU]	WO03102227A1	2002-05-31	C12Q1/68 G01N33/53 C12Q1/68 C12Q1/6883 G01N33/564 G01N33/68	C12Q1/6883 (EP) G01N33/564 (EP) G01N33/6893 (EP) C12Q2600/158 (EP) G01N2800/285 (EP)	2003-12-11	2003-12-11	003836282
137	TMPRSS6 iRNA compositions and methods of use thereof	BUTLER JAMES BETTENCOURT BRIAN RAJEEV KALLANTHOTTATHIL G MAIER MARTIN CHARISSE KLAUS	ALNYLAM PHARMACEUTICALS INC [US]	AU2014268529A1 AU2014268529B2 AU2014268529C1	2013-05-22	A61K31/713 C12N15/113 C12N9/64	A61K31/713 (KR) A61K48/00 (KR) A61P25/00 (EP,IL) A61P25/14 (EP,IL) A61P25/16 (EP,IL,KR) A61P25/18 (EP,IL) A61P25/28 (EP,IL,KR) A61P3/00 (EP,IL) A61P7/00 (EP,IL,KR) A61P7/06 (EP,IL,KR) C12N15/113 (IL,US) C12N15/1137 (EP,IL,KR,US) C12N15/1138 (IL,US) C12N9/6424 (EP,IL,KR,US) C12N2310/11 (EP,IL,US) C12N2310/14 (EP,IL,KR,US) C12N2310/315 (EP,IL,KR,US) C12N2310/316 (EP,IL,KR,US) C12N2310/32 (KR) C12N2…	2015-12-17 2020-04-30 2020-10-01	2014-10-31	050943629
138	Methods of constructing amino terminal immunoglobulin fusion proteins and compositions thereof	WANG FENG LIU YAN WANG YING FU GUANGSEN SCHULTZ PETER G	CALIFORNIA INST BIOMEDICAL RES	CN106661128A	2014-06-06	A61K38/22 A61K38/26 A61K38/28 A61K47/68 A61P1/00 A61P1/16 A61P29/00 A61P3/04 A61P3/06 A61P3/10 A61P37/02 A61P9/04 A61P9/10 A61P9/12 C07K19/00 C12N15/63 C12P21/02	A61K47/6817 (KR) A61P1/00 (EP) A61P1/04 (EP) A61P1/16 (EP) A61P13/12 (EP) A61P15/00 (EP) A61P17/02 (EP) A61P25/00 (EP) A61P25/04 (EP) A61P27/02 (EP) A61P29/00 (EP) A61P3/04 (EP) A61P3/06 (EP) A61P3/10 (EP) A61P37/00 (EP) A61P37/02 (EP) A61P37/06 (EP) A61P43/00 (EP) A61P9/00 (EP) A61P9/04 (EP) A61P9/06 (EP) A61P9/10 (EP) A61P9/12 (EP) C07K14/575 (EP,KR,US) C07K14/605 (EP,KR,US) C07K16/1027 (EP,KR,…	2017-05-10	2015-12-10	054767470
139	NOVEL PROTEINS AND NUCLEIC ACIDS ENCODING SAME	CASMAN STACIE J [US] PADIGARU MURALIDHARA [US] BURGESS CATHERINE E [US] SHIMKETS RICHARD A [US] SPYTEK KIMBERLY A [US] GILBERT JENNIFER A [US] MAYOTTE JANE E [US] BAUMGARTNER JASON C [US] MISHRA VISHNU [US] VERNET CORINE A M [US] DICKINSON KEVIN S [US] BALLINGER ROBERT A [US] WOLENC ADAM R [US]	CURAGEN CORP [US] CASMAN STACIE J [US] PADIGARU MURALIDHARA [US] BURGESS CATHERINE E [US] SHIMKETS RICHARD A [US] SPYTEK KIMBERLY A [US] GILBERT JENNIFER A [US] MAYOTTE JANE E [US] BAUMGARTNER JASON C [US] MISHRA VISHNU [US] VERNET CORINE A M [US] DICKINSON KEVIN S [US] BALLINGER ROBERT A [US] WOLENC ADAM R [US]	WO0246229A2 WO0246229A3	2000-12-05	C07K14/705 C07K16/28 C12N15/12 C12Q1/68 G01N33/50 C07K14/705 C12N15/12 A61K38/00	C07K14/705 (EP,US) A61K38/00 (EP,US)	2002-06-13 2003-07-10	2002-06-13	027357790
140	C-to-G Transversion DNA Base Editors	JOUNG J KEITH [US] KURT IBRAHIM CAGRI [US] ZHOU RONGHAO [US] GRUNEWALD JULIAN [US]	MASSACHUSETTS GEN HOSPITAL [US]	US2022411777A1	2019-08-30	C12N15/10 C12N9/78	C12N15/102 (EP,US) C12N9/20 (EP) C12N9/78 (US) C12Y102/01012 (EP) C12Y305/04 (EP) C12Y305/04004 (EP) C12Y305/04005 (EP) C07K2319/00 (EP) C12Y305/04005 (US) C12N15/102, C12Q2521/531, C12Q2521/539, INV (EP)	2022-12-29	2021-03-04	074683527
141	a-1,6-FUCOSYLTRANSFERASE MUTANT AND USE THEREOF	TANIGUCHI NAOYUKI MIYOSHI EIJI GU JIANGUO OHNUKI NAOKO NISHIYA HARUE NAKANO RYOSUKE SATOH MITSUO	KYOWA HAKKO KOGYO KK [JP] UNIV OSAKA TANIGUCHI NAOYUKI MIYOSHI EIJI GU JIANGUO OHNUKI NAOKO NISHIYA HARUE NAKANO RYOSUKE SATOH MITSUO	WO2007099988A1	2006-02-28	A61K39/395 C07K16/18 C07K16/46 C12N1/15 C12N1/19 C12N1/21 C12N15/54 C12N5/10 C12N9/10 C12P21/08 C12Q1/02 C12Q1/68	C12N9/1051 (EP) C12P19/26 (EP)	2007-09-07	2007-09-07	038459089
142	Molecules with specificity for CD79 and CD22	FINNEY HELENE MARGARET RAPECKI STEPHEN EDWARD WRIGHT MICHAEL JOHN TYSON KERRY LOUISE	UCB BIOPHARMA SPRL	CN106661122A CN106661122B	2014-07-16	A61K39/395 A61P35/00 A61P37/02 C07K16/28 C07K16/46	A61P35/00 (EP,RU) A61P35/02 (EP) A61P37/02 (EP) C07K16/18 (EP,KR,RU,US) C07K16/2803 (EP,CN,KR,RU,US) C07K16/2896 (CN) C07K16/468 (CN) A61K2039/505 (CN,KR,US) C07K2317/24 (US) C07K2317/31 (EP,CN,KR,US) C07K2317/35 (EP,CN,KR,US) C07K2317/55 (EP,CN,KR,US) C07K2317/622 (EP,CN,KR,US) C07K2317/624 (EP,CN,KR,US) C07K2317/76 (EP,CN,KR,US) C07K2317/92 (EP,CN,KR,US) C07K2317/94 (US)	2017-05-10 2021-04-02	2016-01-21	051454239
143	CYTOSKELETON-ASSOCIATED PROTEINS	ELLIOTT VICKI S [US] LEE SOO YEUN [US] AZIMZAI YALDA [US] BANDMAN OLGA [US] HONCHELL CYNTHIA D [US] LEE ERNESTINE A [US] THANGAVELU KAVITHA [US] DUGGAN BRENDAN M [US] KHAN FARRAH A [US] ISON CRAIG H [US] BAUGHN MARIAHY R [US] LEE SALLY [US] WARREN BRIDGET A [US] BURFORD NEIL [US] RING HUIJUN Z [US] GIETZEN KIMBERLY J [US] JONES KAREN ANNE [GB] BECHA SHANYA [US] YUE HENRY [US] DING LI [US] LAL PRE…	INCYTE SAN DIEGO INC [US]	CA2441654A1	2001-03-29	A01K67/00 A61K38/17 A61K39/395 A61K45/00 C07K14/47 C07K16/18 C12N15/12 C12P21/02 C12P21/08 C12Q1/68 G01N33/53 A61K31/7088 A61K38/00 A61K39/395 A61K45/00 A61K48/00 A61P1/16 A61P17/00 A61P17/06 A61P19/00 A61P19/04 A61P21/00 A61P21/04 A61P25/02 A61P25/08 A61P25/14 A61P25/16 A61P25/28 A61P27/02 A61P31/12 A61P35/00 A61P43/00 A61P7/00 A61P9/10 C07K14/47 C07K16/18 C12M1/00 C12N1/15 C12N1/19 C12N1/21 C12…	A61P1/16 (EP) A61P17/00 (EP) A61P17/06 (EP) A61P19/00 (EP) A61P19/04 (EP) A61P21/00 (EP) A61P21/04 (EP) A61P25/02 (EP) A61P25/08 (EP) A61P25/14 (EP) A61P25/16 (EP) A61P25/28 (EP) A61P27/02 (EP) A61P31/12 (EP) A61P35/00 (EP) A61P43/00 (EP) A61P7/00 (EP) A61P9/10 (EP) C07K14/47 (EP) A61K38/00 (EP)	2002-10-10	2002-10-10	027569565
144	THERAPEUTIC POLYPEPTIDES, NUCLEIC ACIDS ENCODING SAME, AND METHODS OF USE	ZHONG MEI [US] GANGOLLI ESHA A [US] SMITHSON GLENNDA [US] GERLACH VALERIE L [US] SHIMKETS RICHARD A [US] EDINGER SHLOMIT R [US] BOLDOG FERENC L [US] CASMAN STACIE J [US] VERNET CORINE A M [US] MACDOUGALL JOHN R [CA] VOSS EDWARD Z [US] PEYMAN JOHN A [US] PENA CAROL E A [US] KHRAMTSOV NIKOLAI V [US] ANDERSON DAVID W [US] GORMAN LINDA [US] GUO XIAOJIA [US] LI LI [US] SPYTEK KIMBERLY A [US] PATTURAJA…	CURAGEN CORP [US]	CA2463490A1	2001-08-08	A61K38/17 C07K14/705 C07K16/28 C12N15/12 C12P21/02 C12Q1/68 G01N33/53 C07K14/47 C07K14/705 C12N15/12 A61K38/00	C07K14/47 (EP,US) C07K14/705 (EP,US) A61K38/00 (EP,US)	2003-02-19	2003-02-19	029741298
145	ENDOGLIN ANTIBODIES	THEUER CHARLES [US] VASQUEZ MAXIMILIANO [US]	TRACON PHARMACEUTICALS INC [US]	CA2775810A1 CA2775810C	2009-09-30	A61K39/395 C07K16/28 G01N33/574	A61K31/282 (EP,US) A61K31/337 (EP,US) A61K31/4045 (EP,US) A61K31/44 (EP,US) A61K31/69 (EP,US) A61K31/704 (EP,US) A61K39/395 (KR) A61K39/3955 (US) A61K39/39558 (US) A61K45/06 (US) A61K47/6849 (EP,US) A61P1/00 (EP) A61P1/04 (EP) A61P13/12 (EP) A61P19/02 (EP) A61P27/02 (EP) A61P29/00 (EP) A61P3/10 (EP) A61P35/00 (EP) A61P35/02 (EP) A61P35/04 (EP) A61P9/00 (EP) A61P9/10 (EP) C07K16/28 (KR) C07K16/286…	2011-04-07 2018-04-24	2011-03-31	043780635
146	RETINA PROSTHESIS	NIRENBERG SHEILA [US] PANDARINATH CHETHAN [US] OHIORHENUAN IFIJE [US]	NIRENBERG SHEILA [US] PANDARINATH CHETHAN [US] OHIORHENUAN IFIJE [US] UNIV CORNELL [US] UNIV CORNELL	US2013289668A1 US9180309B2	2010-02-26	A61N5/06 A61F2/16 G06K9/60 G06N3/04 A61N1/36	A61N1/36046 (KR) A61N5/0622 (EP,KR,US) G06N3/049 (EP,KR,US) G06V10/20 (EP,KR,US) A61N1/36046 (EP,US)	2013-10-31 2015-11-10	2012-03-08	045773211
147	GLYCOSYLTRANSFERASE VARIANTS FOR IMPROVED PROTEIN PRODUCTION	IHARA MICHIKO [JP] NAKANISHI TAKASHI [JP]	NOVOZYMES AS [DK]	WO2022078910A1	2020-10-13	C12N15/81 C12N9/10	C12N15/80 (EP) C12N15/815 (EP) C12N9/1048 (EP) C12N9/1051 (EP) C12N2310/20 (EP)	2022-04-21	2022-04-21	078232330
148	Pantethenoylcysteine derivatives and uses thereof	TAVERAS ARTHUR GEORGE SEKIRNIK ANGELINA ROBERTA KUSCER ENEJ	COMET THERAPEUTICS INC [US]	AU2020245580A1	2019-03-27	A61K31/665 A61P25/00 A61P35/00 A61P9/00 C07C323/52 C07F9/09	C07C327/34 (EP) C07F9/091 (EP) C07F9/2408 (EP) C07F9/65744 (EP) C07K5/0202 (EP)	2021-10-28	2020-10-01	070416520
149	Non-viral DNA vectors and uses thereof for expressing FVIII therapeutics	KERR DOUGLAS ANTHONY KLATTE DEBRA SAMAYOA PHILLIP SILVER NATHANIEL	GENERATION BIO CO [US]	AU2020234713A1	2019-03-13	A61K48/00 A61P1/16 A61P27/02 A61P3/00 A61P3/08 A61P7/04 C12N15/86	A61K48/00 (KR) A61K48/0041 (EP,IL) A61K48/005 (EP,IL) A61K48/0075 (US) C07K14/755 (EP,IL,KR,US) C12N15/63 (KR) C12N15/85 (EP,IL,KR,US) A61K38/00 (US) C12N2750/14143 (EP,IL,KR,US) C12N2820/60 (US)	2021-11-04	2020-09-17	072426821
150	Methods and compositions relating to isoleucine boroproline compounds	BARRY ADAMS SHARLENE MILLER GL [US]	POINT THERAPEUTICS INC [US]	CN1826129A	2002-07-09	A61K38/00	Y02A50/30 (EP)	2006-08-30	2006-07-12	036811748
151	PROTEINS AND NUCLEIC ACIDS ENCODING SAME	GUO XIAOJIA [US] LI LI [US] PATTURAJAN MEERA [US] SHIMKETS RICHARD A [US] CASMAN STACIE J [US] MALYANKAR URIEL M [US] TCHERNEV VELIZAR T [US] VERNET CORINNE A M [US] SPYTEK KIMBERLY A [US] SHENOY SURESH G [US] ALSOBROOK JOHN P II [US] EDINGER SCHLOMIT [US] PEYMAN JOHN A [US] STONE DAVID J [US] ELLERMAN KAREN [US] GANGOLLI ESHA A [US] BOLDOG FERENC L [US] COLMAN STEVEN D [US] EISEN ANDREW J [US] L…	CURAGEN CORP [US] GUO XIAOJIA [US] LI LI [US] PATTURAJAN MEERA [US] SHIMKETS RICHARD A [US] CASMAN STACIE J [US] MALYANKAR URIEL M [US] TCHERNEV VELIZAR T [US] VERNET CORINNE A M [US] SPYTEK KIMBERLY A [US] SHENOY SURESH G [US] ALSOBROOK JOHN P II [US] EDINGER SCHLOMIT [US] PEYMAN JOHN A [US] STONE DAVID J [US] ELLERMAN KAREN [US] GANGOLLI ESHA A [US] BOLDOG FERENC L [US] COLMAN STEVEN D [US] EIS…	WO0246409A2 WO0246409A3	2000-12-06	A61K38/17 A61K39/395 A61K48/00 C07K14/47 C07K16/18 C12N15/12 C12Q1/68 G01N33/50 G01N33/53 G01N33/68 A01K67/027 A61K31/7088 A61K38/00 A61K39/395 A61P1/00 A61P1/04 A61P13/08 A61P13/12 A61P17/02 A61P19/02 A61P21/04 A61P25/00 A61P25/02 A61P25/08 A61P25/14 A61P25/16 A61P25/18 A61P25/20 A61P25/22 A61P25/28 A61P29/00 A61P3/00 A61P3/06 A61P3/10 A61P31/04 A61P31/10 A61P31/12 A61P33/00 A61P35/00 A61P37/06 …	A61P1/00 (EP) A61P1/04 (EP) A61P13/08 (EP) A61P13/12 (EP) A61P17/02 (EP) A61P19/02 (EP) A61P21/04 (EP) A61P25/00 (EP) A61P25/02 (EP) A61P25/08 (EP) A61P25/14 (EP) A61P25/16 (EP) A61P25/18 (EP) A61P25/20 (EP) A61P25/22 (EP) A61P25/28 (EP) A61P29/00 (EP) A61P3/00 (EP) A61P3/06 (EP) A61P3/10 (EP) A61P31/04 (EP) A61P31/10 (EP) A61P31/12 (EP) A61P33/00 (EP) A61P35/00 (EP) A61P37/06 (EP) A61P37/08 (EP)…	2002-06-13 2003-07-10	2002-06-13	027575282
152	THERAPEUTIC POLYPEPTIDES, NUCLEIC ACIDS ENCODING SAME, AND METHODS OF USE	KEKUDA RAMESH [US] MILLER CHARLES E [US] PATTURAJAN MEERA [US] PENA CAROL E A [US] RIEGER DANIEL K [US] SHIMKETS RICHARD A [US] ZERHUSEN BRYAN D [US] LI LI [US] JI WEIZHEN [US] PADIGARU MURALIDHARA [US] JI WEIZHEN	CURAGEN CORP [US] KEKUDA RAMESH [US] MILLER CHARLES E [US] PATTURAJAN MEERA [US] PENA CAROL E A [US] RIEGER DANIEL K [US] SHIMKETS RICHARD A [US] ZERHUSEN BRYAN D [US] LI LI [US] JI WEIZHEN [US] PADIGARU MURALIDHARA [US] LI LI JI WEIZHEN	WO03064589A2 WO03064589A3	2001-01-23	C12N C07K14/47 C12N15/12 C12N5/10 C12P21/02 C07K14/705 C12N15/12 A61K38/00	C07K14/705 (EP) A61K38/00 (EP)	2003-08-07 2005-08-04	2003-08-07	027671413
153	ジストログリカンおよびラミニン２に対する特異性を有する多特異性結合性分子			JP2020510416A	2017-02-17	A61K38/02 A61K39/395 A61K9/08 A61P21/00 C07K19/00 C12N1/15 C12N1/19 C12N1/21 C12N15/13 C12N15/62 C12N15/63 C12N5/10 C12P21/08	A61P21/00 (EP,KR,US) C07K16/18 (EP,KR,US) C07K16/28 (EP,KR,US) C12N15/11 (US) C12N15/63 (US) A61K2039/505 (EP,KR,US) C07K2317/24 (EP,KR,US) C07K2317/31 (EP,KR,US) C07K2317/34 (US) C07K2317/35 (EP,KR,US) C07K2317/524 (US) C07K2317/526 (US) C07K2317/55 (EP,KR,US) C07K2317/56 (EP,KR,US) C07K2317/565 (US) C07K2317/624 (EP,KR,US) C07K2317/66 (US) C07K2317/92 (EP,KR,US)	2020-04-09	2018-08-23	061656333
154	THERAPEUTIC POLYPEPTIDES, NUCLEIC ACIDS ENCODING SAME, AND METHODS OF USE	ZHONG MEI [US] LI LI [US] GORMAN LINDA [US] SPYTEK KIMBERLY A [US] KEKUDA RAMESH [US] TAUPIER RAYMOND J JR [US] ANDERSON DAVID W [US] VERNET CORINE A M [US] CATTERTON ELINA [US] MILLER CHARLES E [US] TCHERNEV VELIZAR T [US] GUSEV VLADIMIR Y [US] MILLET ISABELLE [US] STARLING GARY [US] PADIGARU MURALIDHARA [US] MACDOUGALL JOHN R [US] ROTHENBERG MARK E [US] PEYMAN JOHN A [US] EDINGER SHLOMIT R [US]…	CURAGEN CORP [US] ZHONG MEI [US] LI LI [US] GORMAN LINDA [US] SPYTEK KIMBERLY A [US] KEKUDA RAMESH [US] TAUPIER RAYMOND J JR [US] ANDERSON DAVID W [US] VERNET CORINE A M [US] CATTERTON ELINA [US] MILLER CHARLES E [US] SHENOY SURESH G [US] PATTURAJAN MEERA [US] PENA CAROL E A [US] TCHERNEV VELIZAR T [US] PADIGARU MURALIDHARA [US] GUSEV VLADIMIR Y [US] MALYANKAR URIEL M [US] BURGESS CATHERINE E [US…	WO03023008A2 WO03023008A8	2001-09-07	C12N C07H21/02 C07H21/04 C07K1/00 C07K14/00 C12P21/06 C12N A61K38/00 A61K38/17 A61K39/395 A61K45/00 A61K48/00 A61P1/04 A61P11/06 A61P13/12 A61P17/00 A61P19/00 A61P25/00 A61P3/04 A61P31/18 A61P35/00 A61P37/02 A61P9/00 A61P9/10 C07H21/02 C07H21/04 C07K1/00 C07K14/00 C07K14/435 C07K14/47 C07K16/18 C12N1/00 C12N1/15 C12N1/19 C12N1/21 C12N15/09 C12N15/12 C12N5/06 C12N5/10 C12N9/00 C12P21/02 C12P21/06 …	A61P1/04 (EP) A61P11/06 (EP) A61P13/12 (EP) A61P17/00 (EP) A61P19/00 (EP) A61P25/00 (EP) A61P3/04 (EP) A61P31/18 (EP) A61P35/00 (EP) A61P37/02 (EP) A61P9/00 (EP) A61P9/10 (EP) C07K14/47 (EP,US)	2003-03-20 2005-10-27	2003-03-20	032046248
155	NOVEL PROTEINS AND NUCLEIC ACIDS ENCODING SAME	GUO XIAOJIA [US] KEKUDA RAMESH [US] MILLER CHARLES E [US] MALYANKAR URIEL M [US] SPYTEK KIMBERLY A [US] PATTURAJAN MEERA [US] LIU XIAOHONG [US] GUSEV VLADIMIR Y [US] LI LI [US] VERNET CORINE A M [US]	CURAGEN CORP [US] GUO XIAOJIA [US] KEKUDA RAMESH [US] MILLER CHARLES E [US] MALYANKAR URIEL M [US] SPYTEK KIMBERLY A [US] PATTURAJAN MEERA [US] LIU XIAOHONG [US] GUSEV VLADIMIR Y [US] LI LI [US] VERNET CORINE A M [US]	WO02081498A2 WO02081498A3 WO02081498A9	2001-04-03	C07K A61K38/00 C07H21/04 C12N1/20 C12N5/08 C12Q1/68 C07K14/47 C07K14/54 C07K14/705 C07K14/82 C12N15/113 C12N9/10 C12N9/12	C07K14/47 (EP,US) C07K14/5421 (EP,US) C07K14/705 (EP,US) C07K14/82 (EP,US) C12N15/113 (EP,US) C12N15/1135 (EP,US) C12N15/1137 (EP,US) C12N15/1138 (EP,US) C12N9/1051 (EP,US) C12N9/1211 (EP,US) C12Y204/0115 (EP,US)	2002-10-17 2003-11-27 2003-12-24	2002-10-17	027586956
156	NOVEL NUCLEIC ACIDS AND POLYPEPTIDES	TANG Y TOM [US] LIU CHENGHUA [US] DRMANAC RADOJE T [US]	HYSEQ INC [US] TANG Y TOM [US] LIU CHENGHUA [US] DRMANAC RADOJE T [US]	WO0188088A2 WO0188088A3	2000-05-18	C12N C07H21/04 C07K14/00 C12N15/11 C12N15/63 C12N15/70 C07K14/47 A61K38/00	C07K14/47 (EP) A61K2039/505 (EP) A61K38/00 (EP)	2001-11-22 2002-10-31	2001-11-22	024308584
157	NOVEL PEPTIDES, COMBINATION OF PEPTIDES AND SCAFFOLDS FOR USE IN IMMUNOTHERAPEUTIC TREATMENT OF VARIOUS CANCERS	MAHR ANDREA [DE] WEINSCHENK TONI [DE] SCHOOR OLIVER [DE] FRITSCHE JENS [DE] SINGH HARPREET [US]	IMMATICS BIOTECHNOLOGIES GMBH [DE]	CA3072922A1	2015-08-28	A61K39/00 A61K39/395 A61K47/64 A61P35/00 A61P37/02 C07K14/47 C07K14/705 C07K14/725 C07K16/18 C07K16/30 C07K7/06 C07K7/08 C12N15/115 C12N15/12 C12N15/85 C12N5/0783 C12P21/02 C12Q1/68 G01N33/48 G01N33/574 G16B25/00 G16B30/00	A61K35/17 (EA) A61K38/08 (EA) A61K39/0011 (EP,EA,KR,US) A61K39/385 (EA) A61K39/39558 (EA) A61P35/00 (EP,EA,US) C07K14/4748 (EP,KR,US) C07K14/7051 (EA,KR,US) C07K14/70539 (US) C07K16/2833 (US) C07K16/3076 (US) C07K16/32 (EA) C07K7/06 (EA,US) C07K7/08 (US) C12N15/10 (EA) C12N15/11 (EA) C12N15/115 (KR,US) C12N5/0636 (EA,US) C12Q1/6886 (US) G01N33/57492 (US) A61K2039/5158 (US) A61K39/00 (EP,US) C07K2…	2017-03-09	2017-03-01	054326487
