# Supplementary material for: Congenital disorders of glycosylation: narration of a story through its patents
Source: Orphanet J Rare Dis. 2023 Aug 29;18:247. doi: 10.1186/s13023-023-02852-w (PMC10466741; doi:10.1186/s13023-023-02852-w)
Supplement: Supplementary file 2 — Supplementary Material 2 [file 13023_2023_2852_MOESM2_ESM.xlsx]

## Sheet: Query
Espacenet
Patent search
237 results found for Phosphomannose isomerase deficiency
Results 1 to 237 displayed
Query language: en
Sort by: Relevance
Open the "Results" sheet (select tab below) to view the results.

## Sheet: Results
No	Title	Inventors	Applicants	Publication number	Earliest priority	IPC	CPC	Publication date	Earliest publication	Family number
1	Refractory phosphomannose isomerage gene and its polypeptide coded by it and preparing process	LI WEI [CN] WANG JIAN [CN] ZHANG XIAOYING [CN]	HUADA GENE RES AND DEV CT HANG [CN]	CN1366059A	2001-12-27	C12N1/20 C12N15/61 C12N15/63 C12N9/90 C12Q1/68 C12N1/20 C12N15/61 C12N15/63 C12N9/90 C12Q1/68		2002-08-28	2002-08-28	004678264
2	MANNOSE-FERMENTATIVE TRANSFORMED MICROORGANISM OF GENUS ZYMOBACTER	YANASE EIJI OKAMOTO KENJI	UNIV TOTTORI	JP2006246789A JP4686709B2	2005-03-10	C12N1/21 C12N15/09 C12R1/01 C12P7/06	Y02E50/10 (EP)	2006-09-21 2011-05-25	2006-09-21	037087903
3	Verwendung von Mannose zur Bekämpfung der Proteinverlust-Enteropathie	MARQUARDT THORSTEN [DE]	MARQUARDT THORSTEN DR MED [DE] SHS GES FUER KLINISCHE ERNAEHR [DE] MARQUARDT THORSTEN [DE]	DE19758059A1 DE19758059C2	1997-12-29	A61K31/70 A61K31/7004 A61P1/12 A61K31/70 A61K31/7004 A61P1/12 A61P3/00	A61K31/7004 (EP) A61P1/12 (EP) A61P3/00 (EP)	1999-07-08 2001-10-04	1999-07-08	007853490
4	A NOVEL POLYPEPTIDE-HUMAN MANNOSEPHOSPHATE ISOMERASE 16 AND THE POLYNUCLEOTIDE ENCODING SAID POLYPEPTIDE	MAO YUMIN [CN] XIE YI [CN]	UNIV FUDAN [CN] BIODOOR GENE TECH LTD SHANGHAI [CN] MAO YUMIN [CN] XIE YI [CN]	WO0168686A1	2000-02-29	A61K38/17 A61P35/00 C07K14/435 C12N15/12 A61P35/00 C12N15/12 C12N9/90 A61K38/00	A61P35/00 (EP) C12N9/90 (EP) A61K38/00 (EP)	2001-09-20	2001-09-05	004581652
5	Method of constructing Escherichia coli strain producing vitamin C through vitamin C synthesis route of plants	PENG RIHE YAO QUANHONG WANG BO TIAN YONGSHENG ZHU BO XU JING GAO JIANJIE FU XIAOYAN HAN HONGJUAN WANG LIJUAN LI ZHENJUN	SHANGHAI ACAD AGRI SCIENCES	CN107164291A CN107164291B	2017-06-24	C12N1/21 C12N15/52 C12P17/04 C12R1/19	C12N15/52 (CN) C12P17/04 (CN)	2017-09-15 2022-11-29	2017-09-15	059820211
6	COMPOSITIONS AND METHODS FOR ENGINEERING PROBIOTIC YEAST	MCCOY JOHN M [US] ROBBINS PHILLIPS W [US]	GLYCOSYN INC [US]	CA2738028A1	2008-09-25	A61K35/74 A61P31/04 A61P31/12	A61K36/064 (EP,US) A61P1/04 (EP) A61P31/04 (EP) A61P31/12 (EP) C12N1/16 (EP,US) C12N9/0006 (EP,US) C12N9/88 (EP,US) C12Y101/01271 (EP,US) C12Y402/01047 (EP,US)	2010-04-01	2010-04-01	041600460
7	ENGINEERED BACILLUS SUBTILIS FOR EFFICIENT EXOGENOUS PROTEIN EXPRESSION AND HIGH-DENSITY CULTURE	MA YANHE [CN] SHI TING [CN] LI YUNJIE [CN]	TIANJIN INST IND BIOTECHNOLOGY CAS [CN]	WO2022179591A1	2021-02-25	C12N1/21 C12N15/54 C12N15/75 C12N9/10 C12R1/125	C12N15/75 (CN) C12N9/1096 (CN) C12Y206/01009 (CN)	2022-09-01	2021-04-02	075207622
8	METHODS FOR TREATING CONGENITAL DISORDERS OF GLYCOSYLATION	PERLSTEIN ETHAN OREN [US] LAO JESSICA [US] SAM FEBA [US] DIPRIMIO NINA [US] PARTON ZACHARY [US] TSANG HILLARY [US] MURTHY KAUSALYA [US] IYER SANGEETHA VENKATRAMAN [US] MAST JOSHUA [US] PORTILLO RODRIGUEZ TAMY MAY SHARLY [US] PRANGLEY MADELEINE [US]	PERLARA PBC [US] MAGGIES PMM2 CDG CURE LLC [US]	WO2020040831A1	2018-08-20	A61K31/231 A61K31/235 A61K31/255 A61K31/335 A61P3/00 A61P35/00 A61P37/00 C07D213/60 C07D213/75 C07D275/00	A61K31/085 (EP) A61K31/122 (EP) A61K31/136 (EP) A61K31/137 (EP) A61K31/185 (EP) A61K31/192 (US) A61K31/198 (EP) A61K31/277 (EP) A61K31/352 (EP) A61K31/353 (EP) A61K31/426 (US) A61P3/00 (EP) A61P35/00 (EP) A61P37/00 (EP) A61K45/06 (US)	2020-02-27	2020-02-27	069591425
9	Transgenic plant expressing glutamyl-tRNA synthetase	HSIEH HSU-LIANG [TW]		US2008307541A1	2006-03-21	A01H5/00 C12N15/00 C12N15/82	C12N15/8243 (EP,US) C12N15/825 (EP,US) C12N15/8269 (EP,US) C12N9/93 (EP,US) C12Y601/01017 (EP,US)	2008-12-11	2008-12-11	040097132
10	PLANT GENE REGULATORY ELEMENTS	GAMPALA SRINIVAS [US] KANKANALA PRASANNA [US] LEE DAVID [US] PULLEY EMILY [US] NAIR RAMESH [US] CHUMLEY FORREST [US]	EDENSPACE SYSTEMS CORP [US] GAMPALA SRINIVAS [US] KANKANALA PRASANNA [US] LEE DAVID [US] PULLEY EMILY [US] NAIR RAMESH [US] CHUMLEY FORREST [US]	WO2010138971A1	2009-05-29	C12N15/82	C12N15/8216 (EP,US)	2010-12-02	2010-12-02	042310696
11	Device for regulating and controlling concentration of GDP-mannose in living organism	JIA DA LIU ZHE	UNIV SICHUAN WEST CHINA 2ND UNIV HOSPITAL	CN112843234A CN112843234B	2021-01-20	A61K38/45 A61K45/00 A61P43/00 C12Q1/6883 G01N21/64 G01N31/10	A61K38/45 (CN) A61K45/00 (CN) A61P43/00 (CN) C12Q1/6883 (CN) G01N21/6428 (CN) G01N31/10 (CN) C12Q2600/156 (CN)	2021-05-28 2022-09-06	2021-05-28	076007720
12	No title available			JP2002508155A	1997-12-23	A01H5/00 A01N61/00 C12N1/15 C12N1/19 C12N1/21 C12N15/09 C12N5/10 C12N9/04 C12P17/04 C12Q1/32 C12Q1/68 A01H5/00 A01N61/00 C12N1/15 C12N1/19 C12N1/21 C12N15/09 C12N15/53 C12N15/82 C12N5/10 C12N9/04 C12N9/90 C12P17/04 C12Q1/32 C12Q1/68	C12N15/8243 (EP) C12N15/8245 (EP) C12N15/8274 (EP) C12N9/0006 (EP) C12N9/90 (EP) C12P17/04 (EP)	2002-03-19	1999-07-08	027269155
13	Agrobacterium mediated plant nonselective gene conversion and nonselective marker gene conversion method	WANG JINGQIAO [CN] LI GENZE [CN] CHEN WEI [CN] JINGQIAO WANG GENZE LI WEI CHEN JIANGMING HE SHOUXIAN CUN	INST OF BIOLOG TECHNOLOGY YUN [CN] BIOTECHNOLOGY RES INST YUNNAN ACADEMY OF AGRICULTURAL SCIENCES	CN1515671A CN1515671B	2003-01-06	A01H1/00 A01H4/00 C12N15/09 C12N15/74 C12N5/10 A01H1/00 A01H4/00 C12N15/09 C12N15/74 C12N5/10		2004-07-28 2011-04-27	2004-07-28	034239460
14	Plants with increased yield	PIOTR PUZIO OLIVER BLAESING OLIVER THIMM GERHARD RITTE HARDY SCHOEN PUZIO PIOTR BLAESING OLIVER THIMM OLIVER RITTE GERHARD SCHOEN HARDY	BASF PLANT SCIENCE GMBH	CN101861393A CN101861393B	2007-09-18	C07K14/415 C12N15/82	C07K14/415 (EP,US) C12N15/8261 (EP,US) C12N15/8273 (US) Y02A40/146 (EP,US)	2010-10-13 2013-12-25	2009-03-26	040032633
15	Diagnosis of human glycosylation disorders	MARTH JAMEY D [US] FREEZE HUDSON H [US]	BURNHAM INST [US]	US7273711B1	1998-12-02	G01N33/50 G01N33/53 G01N33/68	G01N33/6842 (EP,US) Y10S436/827 (EP,US) Y10T436/143333 (EP,US)	2007-09-25	2007-09-25	038519958
16	DNA construct and its uses	XIE XULIANG WEN [CN]	XIE XULIANG WEN RISHENG [CN]	CN1884548A	2006-06-07	A01H4/00 A01H5/00 C12N15/52 C12N15/61 C12N5/10 C12N9/00		2006-12-27	2006-12-27	037582853
17	MEANS AND METHODS FOR DIAGNOSING AND TREATING CDG CAUSED BY A DEFICIENCY OF PGM1	MARQUARDT THORSTEN [DE] RUST STEPHAN [DE] TEGTMEYER LAURA [DE] FINGERHUT RALPH [CH]	WESTFÄLISCHE WILHELMS UNIVERSITÄT MÜNSTER [DE] UNIV MUENSTER WESTFAELISCHE WILHELMS [DE]	EP2905621A1 EP2905621B1	2014-02-05	G01N33/66	G01N33/66 (EP)	2015-08-12 2018-05-02	2015-08-12	050070284
18	GENE SYSTEM FOR SYNTHESIS OF SUGAR NUCLEOTIDE	BETLACH MICHAEL R [US] DOHERTY DANIEL H [US] VANDERSLICE REBECCA W [US]	GETTY SCIENT DEV CO [US]	JP2000032982A JP3074629B2	1986-03-24	C12P19/30 C12N1/21 C12N15/09 C12N1/21 C12N15/00 C12N15/09 C12N15/52 C12P19/30 C12R1/01 C12R1/145 C12R1/19 C12R1/64	C12N15/52 (EP,US) C12P19/305 (EP,US)	2000-02-02 2000-08-07	1987-10-08	026704524
19	ヘキソースの酵素的生成			JP2020509765A JP7140401B2	2017-03-13	C12N9/10 C12N9/12 C12N9/16 C12N9/90 C12P19/02 C12P19/24	C12N9/1051 (RU,US) C12N9/16 (EP,KR,RU,US) C12N9/90 (EP,KR,RU,US) C12N9/92 (US) C12P19/02 (EP,RU,US) C12P19/14 (RU,US) C12P19/18 (EP,KR,RU,US) C12P19/24 (EP,KR,US) C12Y204/01001 (US) C12Y301/03011 (US) C12Y501/03 (EP) C12Y503/01008 (EP) C12Y503/01009 (EP,US) C12Y504/02002 (US) C12Y501/03 (KR) C12Y503/01008 (KR) C12Y503/01009 (KR)	2020-04-02 2022-09-21	2018-09-20	063523885
20	Specific expression promoter POsr1 of root of paddy rice, and application thereof	WANG QIMING RAO LIQUN ZHU JIANHUA LUO YING ZHANG CHAO XIE MIN	UNIV HUNAN AGRICULTURAL	CN106047878A CN106047878B	2016-08-12	A01H5/00 C12N15/11 C12N15/113 C12N15/82 A01H5/06 A01H6/46	C07K14/415 (CN) C12N15/8227 (CN)	2016-10-26 2020-03-24	2016-10-26	057480802
21	Novel effective conversion method of helianthus and oil plant seed based on positive selection		AVESTHA GENGRAINE TECHNOLOGY P [IN]	CN101336296A	2006-01-12	C12N15/61 C12N15/82 C12N9/92	C12N15/821 (EP,US) C12N9/92 (EP,US)	2008-12-31	2007-07-19	037692472
22	DNA fragment having rice ovary specificity	WEI PENGCHENG YANG JIANBO QIN RUIYING LI LI LI HAO LI JUAN YANG YACHUN XU RONGFANG MA HUI	ANHUI ACADEMY AGRICULTURAL SCIENCES	CN104946651A CN104946651B	2015-07-07	A01H5/00 C12N15/11 C12N15/113 C12N15/82		2015-09-30 2017-10-20	2015-09-30	054161715
23	Fermentation process for producing monosaccharides in free form from nucleotide-activated sugars	JENNEWEIN STEFAN PARSCHAT KATJA	JENNEWEIN BIOTECHNOLOGIE GMBH	CN107278232A CN107278232B	2015-01-30	C12N1/19 C12N1/21 C12N9/10 C12P19/02 C12P19/18 C12R1/07 C12R1/145 C12R1/15 C12R1/19 C12R1/225 C12R1/38 C12R1/865	C12N15/63 (RU) C12N9/1051 (EP,CN,KR,RU,US) C12P19/02 (EP,CN,KR,RU,US) C12P19/18 (EP,CN,KR,RU,US)	2017-10-20 2022-07-08	2016-08-03	052434647
24	Plant endosperm specificity expression promoter pENP2 and application thereof	LI LI YANG JIANBO WEI PENGCHENG ZHANG YINPING LI HAO YANG YACHUN NI DAHU QIN RUIYING SONG FENGSHUN MA HUI	ANHUI ACADEMY AGRICULTURAL SCIENCES	CN103710344A CN103710344B	2013-12-27	A01H5/00 C12N1/21 C12N15/113 C12N15/63 C12N15/82		2014-04-09 2015-05-20	2014-04-09	050403701
25	Method for preparing levulose/mannose through glucose isomerization	QIAO YAN GUO ZHAOHUI WANG YINGXIONG	SHANXI INST COAL CHEMISTRY CAS	CN110028532A CN110028532B	2019-04-22	C07H1/00 C07H3/02	C07H1/00 (CN) C07H3/02 (CN)	2019-07-19 2020-12-01	2019-07-19	067239448
26	HERBICIDE RESISTANCE PROTEIN, AND ENCODING GENES AND APPLICATION THEREOF	TAO QING [CN] WU YECHUN [CN] NIU XIAOGUANG [CN] XIE XIANGTING [CN] PANG JIE [CN] BAO XIAOMING [CN]	BEIJING DABEINONG TECH GROUP [CN] BEIJING DABEINONG BIOTECHNOLOGY CO LTD [CN]	WO2016127867A1	2015-02-13	A01H5/00 C12N15/53 C12N15/82 C12N5/10	A01G13/00 (CN,IL) A01N57/20 (IL,US) C12N15/82 (EP,IL,RU,US) C12N15/8274 (EP,CN,IL,KR,RU,US) C12N15/8275 (IL,KR,RU,US) C12N5/10 (EP,IL,RU,US) C12N9/0069 (EP,IL,KR,RU,US) C12N9/0071 (CN,IL) C12Y114/19002 (CN,IL)	2016-08-18	2015-05-13	053145960
27	Methods for producing highly phosphorylated lysosomal hydrolases	CANFIELD WILLIAM M [US]	NOVAZYME PHARMACEUTICALS INC [US] GENZYME GLYCOBIOLOGY RES INST [US]	US2002025550A1 US6861242B2	1999-09-14	A61K38/47 C12N9/26 C12P21/06 C12N9/14 A61K38/46 A61P43/00 C07K16/40 C12N1/15 C12N1/19 C12N1/21 C12N15/09 C12N5/10 C12N9/10 C12N9/12 C12N9/14 C12N9/16 C12N9/24 C12N9/26 A61K38/00	A61P43/00 (EP) C07K16/40 (EP,US) C12N9/12 (EP,US) C12N9/1205 (EP,US) C12N9/1223 (EP,US) C12N9/16 (EP,US) C12Y301/04045 (EP,US) A61K38/00 (EP,US)	2002-02-28 2005-03-01	2001-03-22	022548927
28	HERBICIDE RESISTANT PROTEIN AND ENCODING GENE AND APPLICATION THEREOF	WU YECHUN [CN] NIU XIAOGUANG [CN] TAO QING [CN] PANG JIE [CN]	BEIJING DABEINONG TECH GROUP [CN] BEIJING DABEINONG BIOTECHNOLOGY CO LTD [CN]	WO2016127866A1	2015-02-13	A01G7/06 A01H5/00 C12N15/53 C12N15/84 C12N5/10 C12N9/02	A01G7/06 (EP,US) C07K14/415 (US) C12N15/52 (RU) C12N15/8209 (EP,CN,US) C12N15/8216 (RU,US) C12N15/8274 (EP,CN,RU,US) C12N5/10 (EP,RU,US) C12N9/0004 (RU) C12N9/0069 (EP,US) C12N9/0071 (EP,CN,US)	2016-08-18	2015-05-13	053145959
29	HERBICIDE RESISTANCE PROTEIN, AND ENCODING GENES AND APPLICATION THEREOF	TAO QING [CN] WU YECHUN [CN] NIU XIAOGUANG [CN] DING DERONG [CN]	BEIJING DABEINONG TECH GROUP [CN] BEIJING DABEINONG BIOTECHNOLOGY CO LTD [CN]	WO2016127868A1	2015-02-13	A01H5/00 C07K14/00 C12N15/53 C12N15/82 C12N9/02	C07K14/415 (US) C12N15/8209 (CN) C12N15/8274 (EP,CN,US) C12N15/8275 (EP,US) C12N15/8277 (US) C12N9/0069 (EP,US) C12N9/0071 (CN)	2016-08-18	2015-05-13	053145958
30	Herbicide resistance protein and encoding genes thereof and application thereof	WU YECHUN TAO QING DING DERONG ZHANG CHENGWEI WANG DENGYUAN HUANG JINCUN WANG NA LI YANXUN LIU XIAOYAN BAO XIAOMING	BEIJING DABEINONG TECH GROUP DBN BIOTECHNOLOGY CT	CN103060279A CN103060279B	2012-12-25	A01G13/00 A01H5/00 A01K67/033 C12N1/19 C12N1/21 C12N15/53 C12N15/63 C12N15/84 C12N5/10 C12N7/01 C12N9/02	A01N25/32 (EP,US) C12N15/8274 (EP,US) C12N9/0069 (EP,US) C12Y113/11 (EP,US) A01N25/32, A01N37/46, A01N39/04, INV (EP,US)	2013-04-24 2014-08-13	2013-04-24	048103178
31	Aldose reductase inhibitors for treatment of phosphomannomutase 2 deficiency	PERFETTI ROBERTO SHENDERMAN SHLOMO	APPLICATION THERAPY COMPANIES	CN114667139A	2019-10-08	A61K31/231 A61K31/235 A61K31/255	A61K31/5025 (EP,IL,US) A61P25/00 (EP,IL)	2022-06-24	2021-04-15	075437528
32	Modification of sugar metabolic processes in transgenic cells, tissues and animals	KOIKE CHIHIRO [US]	UNIV OF PITTSBURGH OF THE COMM [US]	US2006053500A1	2004-05-28	A01K67/027 C12N9/10 C12P21/06	A01K67/0276 (EP,US) A01K2217/075 (EP,US) A01K2227/105 (EP,US) A01K2267/03 (EP,US)	2006-03-09	2005-12-15	035463273
33	Genes associated with leishmania parasite virulence	YOSSER BEN ACHOUR [TN] MEHDI CHENIK [TN] HECHMI LOUZIR [TN] KOUSSAY DELLAGI [TN]	PASTEUR INSTITUT TUNIS [TN]	CN101274960A	2001-06-18	A61K39/00 A61K39/395 A61K45/00 A61P33/02 A61P43/00 C07K14/44 C07K16/20 C07K16/40 C07K19/00 C12N1/21 C12N15/09 C12N15/30 C12N15/61 C12N15/62 C12N15/63 C12N9/90 C12Q1/04 C12Q1/18 C12Q1/34 C12Q1/68 G01N33/15 G01N33/50 G01N33/569 C12R1/90	A61P33/02 (EP) A61P43/00 (EP) C07K16/40 (KR) C12N9/90 (EP) A61K2039/523 (EP) A61K2039/57 (EP) C07K2319/00 (EP) Y02A50/30 (EP)	2008-10-01	2002-12-20	008864458
34	N-ACETYL MANNOSAMINE AS A THERAPEUTIC AGENT	HUIZING MARJAN [US] GAHL WILLIAM A [US] MANOLI IRINI [US] KLOOTWIJK ENRIKO [US]	US GOV HEALTH & HUMAN SERV [US] HUIZING MARJAN [US] GAHL WILLIAM A [US] MANOLI IRINI [US] KLOOTWIJK ENRIKO [US]	WO2008150477A2 WO2008150477A3	2007-05-31	A61K31/7008 A61P13/12 A61P21/00	A61K31/7008 (EP,IL,US) A61K31/7012 (EP,IL,US) A61P13/12 (EP,IL) A61P21/00 (EP,IL,US) A61P21/04 (EP,IL) A61P3/10 (EP,IL,US) A61P43/00 (EP,IL) A61P9/12 (IL,US)	2008-12-11 2009-11-26	2008-12-11	039952249
35	DIAGNOSIS OF HUMAN GLYCOSYLATION DISORDERS	MARTH JAMEY D [US] FREEZE HUDSON H [US]	BURNHAN INST [US] UNIV CALIFORNIA [US] BURNHAM INST [US]	US2006228762A1 US7674577B2	1998-12-02	C12N9/10 G01N33/53 G01N33/68 G01N33/566	C12N9/1081 (EP,US) G01N33/68 (EP,US) G01N33/6842 (EP,US) A01K2217/075 (EP,US) G01N2400/02 (EP,US) Y10S436/827 (EP,US) Y10T436/143333 (EP,US)	2006-10-12 2010-03-09	2000-06-08	027380899
36	LIVE VACCINES AGAINST GRAM-NEGATIVE PATHOGENS, EXPRESSING HETEROLOGOUS O-ANTIGENS	FAVRE DIDIER [CH] CRYZ STANLEY J [CH] VIRET JEAN-FRANCOIS [CH]	SCHWEIZ SERUM & IMPFINST [CH] FAVRE DIDIER [CH] CRYZ STANLEY J [CH] VIRET JEAN FRANCOIS [CH]	WO9714782A1	1995-10-13	A61K39/106 A61K39/112 A61K39/116 C12N1/21 A61K31/00 A61K39/106 A61K39/112 A61K39/116 A61P37/00 A61P37/02 C07K14/245 C07K14/25 C07K14/28 C12N1/21 C12N15/09 A61K39/00 C12R1/19 C12R1/42 C12R1/63	A61P31/04 (EP) A61P37/00 (EP) A61P37/02 (EP) C07K14/245 (EP,US) C07K14/25 (EP,US) C07K14/28 (EP,US) A61K39/00 (EP,US) Y02A50/30 (EP,US)	1997-04-24	1996-01-31	008219717
37	VECTORS AND YEAST STRAINS FOR PROTEIN PRODUCTION	CHOI BYUNG-KWON [US] BOBROWICZ PIOTR [US] COOK W JAMES [US]	GLYCOFI INC [US]	CA2714166A1	2008-02-20	C12N15/81 C12N9/90	C07K14/4725 (EP,US) C12N15/815 (EP,US) C12N15/85 (EP,US) C12N9/1051 (EP,US) C12N9/90 (EP,US) C12P21/005 (EP,US) C12N2800/102 (EP,US)	2009-08-27	2009-08-27	040612815
38	Gene expression and eradication system in helicobacter pylori	BENGHEZAL MOHAMMED DEBOWSKI ALEKSANDRA WERONIKA SEHNAL MIRIAM DIEYE YAKHYA PARK SE-HOON MARSHALL BARRY	ONDEK PTY LTD	CN103732751A	2011-03-09	A61K35/74 C12N15/74	A61P1/00 (EP) A61P31/04 (EP) A61P31/12 (EP) A61P31/14 (EP) A61P31/16 (EP) A61P31/18 (EP) A61P31/20 (EP) A61P31/22 (EP) A61P33/00 (EP) A61P33/02 (EP) A61P33/06 (EP) A61P37/04 (EP) C12N15/74 (EP,US) A61K2035/11 (EP,US)	2014-04-16	2012-09-13	046797337
39	BIOSYNTHESIS OF HUMAN MILK OLIGOSACCHARIDES IN ENGINEERED BACTERIA	MASSIMO MERIGHI JOHN M MCCOY MATTHEW IAN HEIDTMAN	GLYCOSYN LLC	JP2017093432A JP6737691B2	2011-02-16	C12N15/09 C12Q1/02 C12Q1/68 C07H7/027 C12N1/21 C12P19/00 C13B20/12 G01N33/569 C12N15/00	C07H13/04 (EP,US) C07H3/06 (EP,US) C12N15/70 (US) C12N9/00 (EP,US) C12N9/1051 (EP,US) C12N9/14 (EP,US) C12N9/2471 (EP,US) C12P19/00 (EP,US) C12P19/18 (EP,US) C12P19/26 (EP,US) C12Y204/01 (EP,US) C12Y204/01065 (EP,US) C12Y302/01023 (EP,US) C12Y306/03018 (EP,US) Y02P20/52 (US)	2017-06-01 2020-08-12	2012-08-16	046637176
40	MANNOSE DERIVATIVES FOR KILLING TUMOR CELLS	MATHER JOHN [US] KURTOGLU METIN [US] LAMPIDIS THEODORE J [US]	UNIV MIAMI [US]	CA2642189A1	2006-02-24	A01N43/04 A61K31/70	A61K31/70 (EP,US) A61K45/06 (EP,US) A61P35/00 (EP) A61K31/70, A61K2300/00, INV (EP,US)	2007-09-07	2007-09-07	038459597
41	Methods and Constructs for Conferring Enhanced Abiotic Stress Resistance in Plants	LUO HONG [US] LI ZHIGANG [US] YUAN SHUANGRONG [US] HU QIAN [US]	UNIV CLEMSON [US]	US2015337328A1	2014-05-23	C12N15/82	C12N15/8218 (EP,US) C12N15/8271 (EP,US) C12N15/8273 (EP,US)	2015-11-26	2015-11-26	054555606
42	Phosphodiester-a-GlcNAcase of the lysosomal targeting pathway	CANFIELD WILLIAM M [US]	GENZYME GLYCOBIOLOGY RES INST [US]	US6770468B1	1999-09-14	C12N9/16 C12N9/12 C12N9/16 A61K38/00	C12N9/1205 (EP,US) C12N9/1288 (EP,US) C12N9/16 (EP,US) C12Y301/04045 (EP,US) A61K38/00 (EP,US)	2004-08-03	2003-08-07	027668122
43	Genes involved in polysaccharide production and utilization thereof	ASAHARA TAKAYUKI [JP] YASUEDA HISASHI [JP]		US2004166570A1	2003-02-10	C07H21/04 C12N15/74 C12N9/10 C12P19/04 C12Q1/68 C07H21/04 C12N1/21 C12N15/09 C12N9/10 C12N9/12 C12P19/04 C12P19/18 C12P19/32	C07H21/04 (EP,US) C12N1/205 (EP,US) C12N9/1051 (EP,US) C12N9/1241 (EP,US) C12P19/04 (EP,US) C12P19/18 (EP,US) C12P19/32 (EP,US) C12R2001/01 (EP,US)	2004-08-26	2004-08-26	032866209
44	SYSTEMS FOR DETECTING ANALYTES	NAYLOR STEPHEN [US] O'BRIEN JOHN F [US] BERGEN H ROBERT III [US]	NAYLOR STEPHEN [US] BRIEN JOHN F O [US] BERGEN H ROBERT III [US]	WO0118540A1	1999-09-08	G01N33/558 G01N33/68 H01J49/04 G01N1/40	G01N33/6887 (EP) H01J49/0436 (EP) G01N1/405 (EP) G01N2333/79 (EP)	2001-03-15	2001-03-15	023546572
45	TRANSFORMED PLANTS HAVING INCREASED BETA-CAROTENE LEVELS, INCREASED HALF-LIFE AND BIOAVAILABILITY AND METHODS OF PRODUCING SUCH	ALBERTSEN MARC C [US] ANDERSON PAUL C [US] CHE PING [US] GLASSMAN KIMBERLY F [US] JUNG RUDOLF [US] ZHAO ZUO-YU [US]	PIONEER HI BRED INT [US] ALBERTSEN MARC C [US] ANDERSON PAUL C [US] CHE PING [US] GLASSMAN KIMBERLY F [US] JUNG RUDOLF [US] ZHAO ZUO-YU [US]	WO2014070646A1	2012-10-31	C12N15/82	C12N15/8243 (EP,US) C12N15/8247 (EP,US) C12N15/825 (EP,US)	2014-05-08	2014-05-01	050548820
46	Hexose compounds to treat cancer	PRIEBE WALDEMAR SZYMANSKI SLAWOMIR FOKT IZABELA HSU SIGMUND LAMPIDIS THEODORE J CONRAD CHARLES	UNIV TEXAS [US]	AU2007220777A1	2006-02-24	A61K31/70 C07H1/00	A61K31/70 (EP,KR,US) A61P35/00 (EP) C07H1/00 (KR)	2007-09-07	2007-09-07	038459773
47	Artificial dna sequence with optimized leader function in 5'(5'-UTR) for the over-expression of recombinant proteins in plants and method for the production of recombinant proteins in plants	MARCHETTI STEFANO PATTI TAMARA SECCO ERIKA	TRANSACTIVA SRL	CN105247057A CN105247057B	2013-01-16	C12N15/11 C12N15/113 C12N15/82	C12N15/113 (US) C12N15/8216 (EP,US) C12N2830/30 (EP,US) C12N2830/50 (EP,US)	2016-01-13 2018-11-02	2014-07-17	047749983
48	METHOD FOR THE ANALYSIS OF PICOMOLE AMOUNTS OF CARBOHYDRATES	CALLEWAERT NICO LUC MARC [BE] CONTRERAS ROLAND HENRY [BE] MOLEMANS FRANCIS STEPHAAN JAN [BE]	VLAAMS INTERUNIV INST BIOTECH [BE] CALLEWAERT NICO LUC MARC [BE] CONTRERAS ROLAND HENRY [BE] MOLEMANS FRANCIS STEPHAAN JAN [BE]	WO0192890A1	2000-05-26	G01N33/66 G01N33/66	G01N33/66 (EP)	2001-12-06	2001-12-06	026072296
49	Transgenic plants with increased expression of VTC4 gene	CONKLIN PATRICIA L [US] LAST ROBERT L [US]		US2002100075A1	1999-03-29	A01H5/00 C12N15/82 C12N9/12	C12N15/8243 (EP,US) C12N15/8271 (EP,US) C12N15/8273 (EP,US) C12N9/1241 (EP,US)	2002-07-25	2002-07-25	026824933
50	Polynucleotides Encoding Phenylpropanoid and Falvonoid Biosynthetic Pathway Enzymes in Coffee	LEPELLEY MAUD [FR] CHEMINADE GERALD [FR] MCCARTHY JAMES GERARD [FR] PETIARD VINCENT [FR] LIN CHENWEI [US] TANKSLEY STEVEN D [US]	NESTEC SA [CH] UNIV CORNELL [US] LEPELLEY MAUD [FR] CHEMINADE GERALD [FR] MCCARTHY JAMES GERARD [FR] PETIARD VINCENT [FR] LIN CHENWEI [US] TANKSLEY STEVEN D [US]	US2010037357A1 US8273950B2	2005-10-13	C12N15/00 C12N15/11 C12N5/04 A01H5/00 C12N15/29 C12N15/63 C12N15/82 C12N5/10 C12N9/88	C12N15/8243 (EP,US) C12N15/825 (EP,US) C12N9/0004 (EP,US) C12N9/0006 (EP,US) C12N9/0071 (EP,US) C12N9/0073 (EP,US) C12N9/88 (EP,US) C12N9/90 (EP,US) C12N9/93 (EP,US)	2010-02-11 2012-09-25	2007-04-19	037943603
51	Cloning vector, kit, and method for specifically inducing mutagenesis in chloroplast genes, and transgenic plant cells and agrobacterium generated by the same	CHANG CHING-CHUN [TW] HUANG CHIH-HAO [TW] SHEN JIA-YI [TW] LIU YU-CHANG [TW] LIU YU CHANG [TW]	UNIV NAT CHENG KUNG [TW]	TW201945537A TWI686477B	2018-04-25	A01H1/00 A01H5/00 C12N15/05 C12N15/09 C12N15/29 C12N15/33 C12N15/63 C12N15/82 C12N15/87 C12N5/04 C12N5/10 C12Q1/68		2019-12-01 2020-03-01	2019-12-01	069582891
52	GENETICALLY MODIFIED CORYNEBACTERIUM FOR THE PRODUCTION OF FUCOSYLLACTOSE	REDDY KATHA UMA MAHESWA [DE] KUBALLA JÜRGEN [DE]	GALAB LABORATORIES GMBH [DE]	EP4043571A1	2021-02-11	C12N15/52 C12N15/77 C12N9/04 C12N9/10 C12N9/88 C12P19/04	C12N15/52 (EP) C12N15/77 (EP) C12N9/0006 (EP) C12N9/1051 (EP) C12N9/88 (EP) C12P19/00 (EP) C12P19/18 (EP) C12Y101/01271 (EP) C12Y204/01 (EP) C12Y204/01069 (EP) C12Y402/01047 (EP) C12R2001/15 (EP)	2022-08-17	2022-08-17	074591844
53	METHOD OF POSITIVE PLANT SELECTION USING SORBITOL DEHYDROGENASE	AKULA CHAKRADHAR [US] BOHMERT-TATAREV KAREN [US] PATTERSON NII [US] SNELL KRISTI D [US]	AKULA CHAKRADHAR [US] BOHMERT-TATAREV KAREN [US] PATTERSON NII [US] SNELL KRISTI D [US] METABOLIX INC	US2011321190A1	2009-03-06	A01H1/06 A01H5/00 C12N15/82 C12N5/10	C12N15/821 (EP,US) C12N9/0006 (EP,US)	2011-12-29	2010-09-10	042124379
54	Engineering Plants to Produce Farnesene and Other Terpenoids	NAIR RAMESH [US] CRASTA OSWALD [US] FOLKERTS OTTO [US] BLAKESLEE JOSHUA [US] CORNISH KATRINA [US]	NAIR RAMESH [US] CRASTA OSWALD [US] FOLKERTS OTTO [US] BLAKESLEE JOSHUA [US] CORNISH KATRINA [US] UNIV OHIO STATE [US] CHROMATIN INC [US]	US2014148622A1	2012-11-21	C07C11/21 C12P5/00	C12N15/8243 (EP,US) C12P5/007 (EP,US)	2014-05-29	2014-05-29	050773844
55	GLYCOSYLTRANSFERASE DEFICIENT CORYNEBACTERIUM FOR THE PRODUCTION OF FUCOSYLLACTOSE	REDDY SIVA REDDY MARAM [IN] KUBALLA JÜRGEN [DE]	GALAB LABORATORIES GMBH [DE]	EP4043572A1	2021-02-11	C12N15/52 C12N15/77 C12N9/04 C12N9/10 C12N9/88 C12P19/04	C12N15/52 (EP) C12N15/77 (EP) C12N9/1048 (EP) C12N9/88 (EP) C12P19/00 (EP) C12P19/18 (EP) C12Y204/01069 (EP) C12Y402/01047 (EP) C12R2001/15 (EP)	2022-08-17	2022-08-17	074591850
56	PHARMACEUTICAL PREPARATION OF CARBOHYDRATES FOR THERAPEUTIC USE	RAFALKO AGNES [US] CHERNENKO TATYANA [US]	GLYCOMINE INC [US]	EP3046537A2 EP3046537A4 EP3046537B1	2013-09-16	A61K31/00 A61K9/00 A61K9/127 A61K31/7028	A61K31/7028 (EP,US) A61K9/127 (EP,US) A61K9/1271 (EP,US)	2016-07-27 2017-04-19 2021-07-14	2015-04-16	052813726
57	MODIFIED GROWTH HORMONE	GUYON THIERRY BORRELY GILLES DRITTANTI LILA VEGA MANUEL	HANALL BIOPHARMA CO LTD	JP2011097944A JP5117563B2	2004-11-04	A61P15/10 A61P37/04 A61P5/06 A61P9/00 C12N1/15 C12N1/19 A61K38/27 A61K9/08 A61K9/20 A61K9/48 A61P1/04 A61P13/12 A61P19/02 A61P19/08 A61P19/10 A61P21/00 A61P25/00 A61P29/00 A61P3/04 C07K14/61 C12N1/21 C12N15/09 C12N5/10 C12P21/02 A61K9/28 A61P1/16 A61P15/08 A61P31/18 A61P43/00 A61P9/04 C12N1/13	A61P1/04 (EP) A61P1/16 (EP) A61P13/12 (EP) A61P15/08 (EP) A61P15/10 (EP) A61P15/16 (EP) A61P19/02 (EP) A61P19/08 (EP) A61P19/10 (EP) A61P21/00 (EP) A61P25/00 (EP) A61P29/00 (EP) A61P3/04 (EP) A61P31/18 (EP) A61P37/04 (EP) A61P43/00 (EP) A61P5/06 (EP) A61P9/00 (EP) A61P9/04 (EP) C07K14/61 (EP,KR,US) C12N15/11 (KR) A61K38/00 (EP,US)	2011-05-19 2013-01-16	2006-05-04	035965980
58	Identification and characterization of phosphate transporter genes	PASZKOWSKI UTA [CH] BRIGGS STEVEN P [US] COOPER BRET [US] GOFF STEPHEN A [US] MOUGHAMER TODD [US] GLAZEBROOK JANE [US] KATAGIRI FUMIAKI [US] KREPS JOEL [US] PROVART NICOLAS J [CA] RICKE DARRELL [US] ZHU TONG [US]	SYNGENTA PARTICIPATIONS AG [US]	US2005032156A1	2001-06-22	C12P21/06 C07K14/415 C12N1/21 C12N15/29 C12N15/82 C12N9/02 C12Q1/68	C07K14/415 (EP) C12N15/8243 (EP) C12N15/8251 (EP) C12N15/8261 (EP) C12N15/8271 (EP) C12N15/8273 (EP) C12N9/0008 (EP) C12Q1/6895 (EP) C12Q2600/158 (EP) Y02A40/146 (EP)	2005-02-10	2003-01-03	027501763
59	VECTORS AND YEAST STRAINS FOR PROTEIN PRODUCTION: CA2+ ATPASE OVEREXPRESSION	CHOI BYUNG-KWON [US]	CHOI BYUNG-KWON [US] GLYCOFI INC [US]	US2011143396A1 US8507224B2	2008-08-12	C12N1/15 C12N1/19 C12P21/00	C07K16/00 (US) C12N15/815 (EP,US) C12P21/005 (EP,US)	2011-06-16 2013-08-13	2010-02-18	041064605
60	PESTICIDAL GENE AND USE THEREOF	HAN CHAO [CN] PANG JIE [CN] DING DERONG [CN] KANG YUEJING [CN] WANG LIJUN [CN] LIANG YANLONG [CN] LIU YANHUA [CN] QIAN YINGJIA [CN] YANG QIUMEI [CN] TIAN KANGLE [CN] ZHAO XIAONA [CN]	BEIJING DABEINONG TECH GROUP [CN] BEIJING GREEN AGROSINO PLANT PROT TECHNOLOGY CO LTD [CN] BEIJING DABEINONG TECHNOLOGY GROUP CO LTD BIOTECH CT [CN]	US2014157459A1	2012-12-05	A01N63/23 A01N63/50 C07K14/00 C12N15/82	A01N37/46 (EP,US) A01N63/50 (EP,US) C07K14/32 (EP,US) C12N15/8286 (EP,US) Y02A40/146 (EP,US) A01N63/50, A01N63/50%2, INV (EP,US)	2014-06-05	2013-04-17	048052541
61	Method for gene transfer into plant belonging to genus Hordeum using Agrobacterium bacterium, and method for production of transgenic plant of plant belonging to genus Hordeum	HIEI YUKOH ISHIDA YUJI	JAPAN TOBACCO INC [JP] KANEKA CORP	AU2011283474A1 AU2011283474B2	2010-07-29	A01H1/00 C12N15/09	A01H4/008 (US) C12N15/8205 (EP,US)	2013-02-21 2015-12-10	2012-02-02	045530238
62	ジャガイモ栽培品種Ｙ９			JP2018529370A	2015-10-08	A01H1/02 A01H4/00 A01H5/00 A01H6/82 A23L19/12 A23L19/15 A23L19/18 C12N5/10	A01H1/02 (KR,US) A01H5/06 (EP,KR,US) A01H6/827 (EP,KR,US) A23L19/18 (EP,KR,US) C12N15/8218 (EP,KR,US) C12N15/8241 (EP,US) C12N15/8245 (EP,KR,US) C12N15/8247 (KR,US) C12N15/8251 (EP,KR,US) C12N15/8266 (EP,KR,US) C12N15/8271 (EP,KR,US) C12N15/8282 (EP,KR,US) C12N15/8286 (KR,US) A23V2002/00 (KR,US)	2018-10-11	2017-04-13	058488654
63	STABLE CO-FORMULATION OF HYALURONIDASE AND IMMUNOGLOBULIN, AND METHODS OF USE THEREOF	TESCHNER WOLFGANG [AT] SVATOS SONJA [AT] BRUCKSCHWAIGER LEOPOLD [AT] WEBER ALFRED [AT] SCHWARZ HANS-PETER [AT] LEI LAURA [US]	BAXTER HEALTHCARE SA [CH] BAXTER INT [US] TESCHNER WOLFGANG [AT] SVATOS SONJA [AT] BRUCKSCHWAIGER LEOPOLD [AT] WEBER ALFRED [AT] SCHWARZ HANS-PETER [AT] LEI LAURA [US]	WO2011034604A2 WO2011034604A3 WO2011034604A9	2009-09-17	A61K9/00 A61K39/00 A61K39/395 A61K47/36 A61K47/42 C07K16/00 C07K16/06 C12N9/24	A61K39/00 (EP,US) A61K39/395 (KR) A61K39/39591 (EP,US) A61K47/36 (KR) A61K47/42 (EP,US) A61K9/0021 (EP,US) A61P17/00 (EP) A61P21/00 (EP) A61P21/04 (EP) A61P25/14 (EP) A61P25/28 (EP) A61P29/00 (EP) A61P31/00 (EP) A61P35/00 (EP) A61P35/02 (EP) A61P37/02 (EP) A61P37/06 (EP) A61P43/00 (EP) A61P9/14 (EP) C07K16/00 (EP,US) C07K16/06 (EP,KR,US) C12N9/24 (KR) C12N9/2474 (EP,US) C12Y302/01035 (EP,US) A61K…	2011-03-24 2011-12-01 2011-07-28 2012-01-19	2011-03-17	043034406
64	Novel multiple shoot proliferation and regeneration system for plants	BURNS JOHN A [US] SMITH LORI A [US] WARD DANNETTE C [US] BURNS JOHN AUSTIN [US]	BURNS JOHN AUSTIN [US] SMITH LORI A [US] WARD DANNETTE C [US] MONSANTO TECHNOLOGY LLC [US]	US2005183160A1 US8187882B2	2001-01-16	A01H1/00 A01H5/00 C12N15/82 A01H4/00 C12N15/82	A01H4/005 (EP,US)	2005-08-18 2012-05-29	2002-09-06	022995379
65	Lambda integrase mediated recombination in plants	ANIC SUTTIE JANET LOUISE CHILT [CH] QIUDENG QUE LOUISE SUTTIE JANET MARY-DELL CHILTON ANIC DEFRAMOND	SYNGENTA PARTICIPATIONS AG [CH] SYNGENTA PARTICIPATIONS AG	CN1863915A CN1863915B	2002-03-29	A01H5/00 C07H21/04 C12N15/82		2006-11-15 2011-02-02	2006-11-15	037390833
66	ジャガイモ栽培品種Ｘ１７			JP2018529364A	2015-10-08	A01H5/06 A01H6/82 A23L19/12 A23L19/18	A01H1/02 (KR,US) A01H5/04 (EP,KR,US) A01H6/827 (EP,KR,US) A23L19/10 (EP,US) A23L19/14 (KR,US) A23L19/15 (KR,US) A23L19/18 (KR,US) C12N15/8245 (KR,US) C12N15/8247 (KR,US) C12N15/8274 (KR,US) C12N15/8275 (KR,US) C12N15/8277 (KR,US) C12N15/8278 (KR,US) C12N15/8281 (KR,US) C12N15/8282 (KR,US) C12N15/8283 (KR,US) C12N15/8286 (KR,US) C12N15/8289 (KR,US) A23V2002/00 (KR,US)	2018-10-11	2017-04-13	058488738
67	LIPOSOMAL FORMULATIONS, AND METHODS OF USING AND PREPARING THEREOF	RAFALKO AGNES SHIRAKURA TEPPEI GREENBERG SAMUEL ERIC	GLYCOMINE INC	CN113873998A	2019-03-29	A61K31/7004 A61K47/10 A61K47/24 A61K9/127 A61P3/10	A61K31/7004 (EP,IL,KR) A61K31/7032 (US) A61K47/10 (US) A61K47/24 (KR) A61K9/0019 (EP,IL,KR) A61K9/1271 (EP,IL,KR) A61K9/1272 (US) A61P3/00 (US) A61P3/10 (EP,IL,KR)	2021-12-31	2020-10-08	072666933
68	多価エンテロウイルス（Ｅｎｔｅｒｏｖｉｒｕｓ）ワクチン組成物およびそれに関連する使用			JP2018517722A JP6902195B2	2015-06-15	A61P31/14 A61K39/125 A61K39/39 A61P11/00 A61P31/16 A61P37/04 A61K39/295 A61P11/06	A61K39/12 (EP,KR,US) A61K39/125 (KR,US) A61P31/16 (EP,KR,US) A61K2039/5252 (EP,KR,US) A61K2039/545 (EP,KR,US) A61K2039/55505 (EP,KR,US) A61K2039/70 (EP,KR,US) C12N2770/32334 (EP,KR,US)	2018-07-05 2021-07-14	2016-12-22	057546427
69	Prenatal and postnatal screening and treatment of critical monosaccharide deficiencies for neurologic and immunologic function	SZABO JOANNE [US]		US2011053889A1	2008-09-02	A61K31/198 A61K31/70 A61K31/7004 A61K31/7012 A61P25/00 A61P3/02 G06F17/18 G06F19/00 G06N5/02	A23L33/10 (EP,US) A23L33/30 (EP,US) A23L33/40 (EP,US) A61P25/00 (EP) A61P3/02 (EP)	2011-03-03	2011-03-03	043625756
70	Low cost manufacture of oligosaccharides	DEFREES SHAWN JOHNSON KARL	NEOSE TECHNOLOGIES INC	AU1826100A AU773845B2	1998-11-18	C12N9/10 C12N1/15 C12N1/19 C12N1/21 C12N15/09 C12N5/10 C12N9/10 C12P19/18 C12P19/28	C12P19/18 (EP,US)	2000-06-05 2004-06-10	2000-05-25	026806557
71	GLYPHOSATE RESISTANT CLASS I EPSPS GENES	WATTS JOSEPH M [US] GANESAN SUNIL [US]	SYNGENTA PARTICIPATIONS AG [CH] WATTS JOSEPH M [US] GANESAN SUNIL [US]	WO2014178932A1	2013-05-02	A01H5/00 C07H21/04 C07K14/415	A01N57/20 (US) C12N15/52 (EP,US) C12N15/8275 (EP,US) C12N9/1092 (EP,US) C12Y205/01019 (EP,US)	2014-11-06	2014-11-06	051843848
72	GRANULIN COMPOSITIONS AND USES RELATED THERETO	KUKAR THOMAS [US]	UNIV EMORY [US]	WO2018013775A2 WO2018013775A3	2016-07-14	A61K38/16 C12P21/06 A61K48/00 A61K9/00 A61K9/18 C07H21/04 C12N5/00	A61P25/28 (EP,US) C07K14/00 (EP) C07K14/4713 (EP) C07K14/475 (US) A61K38/00 (EP,US) A61K38/16 (US) A61K38/18 (US) A61K48/00 (US)	2018-01-18 2018-02-22	2018-01-18	060953336
73	METHODS FOR CHARACTERIZING ALTERNATIVELY OR ABERRANTLY SPLICED MRNA ISOFORMS	BERGSMA ATZE JACOBUS [NL] VAN DER WAL ERIK [NL] PIJNAPPEL WILHELMUS WENCESLAUS MATTHIAS [NL] VAN DER PLOEG ANTJE TJITSKE [NL] REUSER ARNOLDUS [NL]	UNIV ERASMUS MEDICAL CT [NL]	WO2015190921A2 WO2015190921A3	2014-06-10	C12Q1/68 A61K48/00 C12N15/11	C12N15/111 (EP,US) C12N15/113 (US) C12Q1/6846 (EP,US) C12Q1/6851 (EP,US) C12Q1/6876 (US) C12Q1/6883 (EP,US) C12N2310/11 (EP,US) C12N2320/33 (EP,US) C12N2330/30 (US) C12N2330/50 (US) C12N2330/51 (EP,US) C12Q2600/136 (US) C12Q2600/156 (US)	2015-12-17 2016-03-03	2015-12-17	053496917
74	SELECTION METHOD	JORSBOE MORTEN [DK] BRUNSTEDT JANNE [DK] JORGENSEN KIRSTEN [DK]	DANISCO [DK] SYNGENTA PARTICIPATIONS AG [CH]	EP1105500A2 EP1105500B1	1998-08-11	A01H5/00 C12N1/21 C12N15/54 C12N15/61 C12N15/82 C12N5/10 C12N1/21 C12N15/54 C12N15/64 C12N15/65 C12N15/82 C12N9/12 A01H5/00 C12N15/61 C12N5/10	C12N15/64 (EP) C12N15/65 (EP) C12N15/8209 (EP) C12N9/1241 (EP) A01K2217/05 (EP)	2001-06-13 2009-11-04	2000-02-24	010837063
75	Transgenic plant resistant to mycotoxins and methods	HOHN T M [CH] PETERS C [CH] SALMERON J M [CH] SALMERON T M HOHN C PETERS J M [CH]	SINGENTA PARTICIPATION AG [CH]	CN1232638C CN1345372A	1999-03-31	A01H5/00 C12N15/29 C12N15/54 C12N15/63 C12N15/82 C12N5/04 C12N9/10 A01H5/00 C12N1/15 C12N15/09 C12N15/29 C12N15/54 C12N15/82 C12N5/10 C12N9/10 C12R1/645 C12R1/91	C12N15/8209 (EP) C12N15/8242 (EP) C12N15/8274 (EP) C12N15/8282 (EP) C12N5/14 (KR) C12N9/1029 (EP)	2002-04-17 2005-12-21	2000-10-12	026961811
76	修飾第Ｘ因子ポリペプチドおよびその使用			JP2015524801A JP6363600B2	2012-07-25	A61K38/00 C12N15/00 A61K48/00 A61P7/04 C07K14/745 C07K19/00 C12N15/09 C12N5/10 C12P21/02 A61K38/36 C12N15/12 C12N15/63 C12N15/86	A61K38/36 (EP,KR,US) A61K38/482 (EP,US) A61K38/4846 (EP,KR,US) A61P7/04 (EP) C07K14/745 (KR) C12N9/6432 (EP,CN,KR,US) C12Y304/21006 (CN) A61K38/00 (CN)	2015-08-27 2018-07-25	2014-01-30	048040462
77	COMBINATIONS AND METHODS FOR SUBCUTANEOUS ADMINISTRATION OF IMMUNE GLOBULIN AND HYALURONIDASE	RICHARD SCHIFF LEIBL HEINZ FROST GREGORY I	BAXTER HEALTHCARE SA BAXTER INT HALOZYME INC	JP2015028050A JP5898286B2	2008-03-17	A61K38/43 A61K39/395 A61P21/00 A61P21/04 A61P25/00 A61P25/28 A61P29/00 A61P31/04 A61P31/10 A61P31/12 A61P37/04 A61P37/06 A61P39/02 A61P7/02 A61P7/06 A61K47/42	A61K38/47 (CN) A61K39/39516 (EP,CN,US) A61P17/00 (EP) A61P21/00 (EP) A61P21/04 (EP) A61P25/00 (EP) A61P25/28 (EP) A61P27/02 (EP) A61P29/00 (EP) A61P31/00 (EP) A61P31/04 (EP) A61P31/10 (EP) A61P31/12 (EP) A61P35/00 (EP) A61P35/02 (EP) A61P37/00 (EP) A61P37/02 (EP) A61P37/04 (EP) A61P37/06 (EP) A61P39/02 (EP) A61P7/02 (EP) A61P7/04 (EP) A61P7/06 (EP) A61P9/00 (EP) C07K16/06 (EP,CN,US) C12N9/2408 (E…	2015-02-12 2016-04-06	2009-09-24	040940524
78	GENERAL SECRETORY PATHWAY (GSP) MUTANT LISTERIA SPP., AND METHODS FOR MAKING AND USING THE SAME	PORTNOY DANIEL A [US] DURACK JULIANA [US] BURKE THOMAS P [US]	UNIV CALIFORNIA [US]	WO2016073585A1	2014-11-05	A61K39/02 A61K48/00 C12N1/20 C12N15/74	A61K39/02 (US) C07K14/195 (EP,US) C12N1/20 (US) C12N15/74 (US) A61K48/00 (US)	2016-05-12	2016-05-12	055909748
79	ENZYME HYDROLYSIS METHOD	TE O VALENTINO SETOA JUNIOR [AU]	APPLIMEX SYSTEMS PTY LTD [AU] TE O VALENTINO SETOA JUNIOR [AU]	WO2010009515A1 WO2010009515A8	2008-07-25	C07H3/06 C12N9/14 C12N9/24 C12P19/12 C12P39/00	C12N9/2402 (EP) C12P19/02 (EP) C12P19/12 (EP) C12P19/14 (EP) C12P7/10 (EP) C12Y301/01072 (EP) C12Y302/01004 (EP) C12Y302/01008 (EP) C12Y302/01021 (EP) C12Y302/01037 (EP) C12Y302/0105 (EP) C12Y302/01055 (EP) C12Y302/0108 (EP) C12Y302/01091 (EP) C12Y302/01113 (EP) C12Y302/01151 (EP) C12Y302/01155 (EP) Y02E50/10 (EP)	2010-01-28 2010-04-29	2010-01-28	041569938
80	Transgenic sugar beet plants	LUDGERUS GIELEN JOHANNES JACOBUS THOMAS KRAFT PIERRE PIN	SYNGENTA PARTICIPATIONS AG	CN102057045A CN102057045B	2007-05-23	C12N15/82	C07K14/415 (EP,US)	2011-05-11 2018-06-05	2008-11-26	039529427
81	Modification of plant genomes	ADOLPH ROUWENDAL GERARD JOHAN [NL]	PLANT RES INT BV [NL]	CN1545554A	2001-05-31	A01H5/00 C12N15/82 C12N5/10 A01H5/00 C12N15/09 C12N15/82 C12N5/10	C12N15/8209 (EP,US) C12N15/8213 (EP,US)	2004-11-10	2002-12-05	008180402
82	Probes used for genetic profiling	ROBERTS GARETH WYN	GENOSTIC PHARMA LTD	AU4158699A AU766544B2	1998-06-06	C07K16/18 C12Q1/68 C07K16/18 C12M1/00 C12N15/09 C12Q1/68	C07K16/18 (EP) C12Q1/6827 (EP) C12Q1/6883 (EP) C12Q1/6886 (EP) C12Q2600/106 (EP)	1999-12-30 2003-10-16	1999-12-16	026313799
83	Engineering plants with rate limiting farnesene metabolic genes	BLAKESLEE JOSHUA CORNISH KATRINA CRASTA OSWALD FOLKERTS OTTO JESSEN DAVE NAIR RAMESH	CHROMATIN INC [US] UNIV OHIO STATE [US]	AU2013203380A1	2012-01-13	A61K31/00	C07C11/21 (US) C12N15/8243 (EP,US) C12P17/181 (EP,US) C12P5/007 (EP,US) C12Y101/01088 (US) C12Y202/01007 (US) C12Y205/0101 (US) C12Y402/03047 (US) Y02E50/30 (EP,US)	2013-08-01	2013-07-18	048782000
84	GENETIC REGIONS & GENES ASSOCIATED WITH INCREASED YIELD IN PLANTS	MAGWIRE MICHAEL MAHLON [US] BENSEN ROBERT JOHN [US] WEBER ALLISON [US] CHINTAMANANI SATYA [US] ERSOZ ELHAN SULTAN [US] SUN YUEJIN [US]	SYNGENTA CROP PROTECTION AG [CH]	CA3110863A1	2018-09-07	A01H1/02 A01H1/04 A01H5/00 A01H5/10 A01H6/00 A01H6/46 C07K14/415 C12N15/29 C12N15/82 C12N5/10 C12Q1/68 C12Q1/6895	A01H1/04 (EP) A01H1/045 (US) A01H1/1225 (US) A01H5/10 (EP) A01H6/4684 (EP,US) C12Q1/6895 (EP,US) C12Q2600/13 (EP,US) Y02A40/10 (EP) Y02A40/132 (EP)	2020-03-12	2020-03-12	069723245
85	METHOD FOR GENE TRANSFER INTO PLANT BELONGING TO GENUS SORGHUM USING AGROBACTERIUM, AND METHOD FOR PRODUCTION OF TRANSGENIC PLANT OF PLANT BELONGING TO GENUS SORGHUM	TSUNASHIMA MASAKO [JP]	JAPAN TOBACCO INC [JP]	US10745706B2 US2018010139A1	2014-12-24	A01H4/00 C12N15/82 A01H6/46	A01H4/005 (EP,US) A01H6/4666 (US) C12N15/8205 (EP,US)	2018-01-11 2020-08-18	2016-06-30	056150596
86	ANIMAL FEED COMPOSITIONS AND METHODS OF USE	DAVID WITHERSPOON TAMMIRAJ KUMAR IRAGAVARAPU	SYNGENTA PARTICIPATIONS AG	JP2021141894A	2015-04-10	A23K10/30 A23K20/189 C12N15/31	A23K10/30 (KR,RU,US) A23K20/189 (EP,KR,RU,US) A23K50/10 (KR,US) A23K50/30 (KR) A23K50/75 (KR) A23K50/80 (KR) A61K36/899 (US) A61K38/47 (EP,US) A61K9/0056 (US) C12N9/2414 (KR,RU) C12N9/2417 (EP,US) C12Y302/01001 (EP,US) C12Y302/01001 (KR) Y02P60/87 (EP)	2021-09-24	2016-10-13	057073005
87	METHODS FOR THE DIAGNOSIS AND TREATMENT OF INFLAMMATORY BOWEL DISEASE	STINTZI ALAIN [CA] MACK DAVID R [CA] FIGEYS DANIEL [CA] METTAWEA WALID [CA] ABUJAMEL TURKI [CA] CHIANG CHENG-KANG [CA] MOTTAWEA WALID ABDELFATTAH ELSAYED [CA] ABUJAMEL TURKI SALEH A [SA]	UNIV OTTAWA [CA]	US10023918B2 US2016032363A1	2013-03-14	A61K31/555 C12Q1/06 C12Q1/68 A61K31/00 A61K33/24 A61K45/06 C12P19/34 C12Q1/04 C12Q1/6883 C12Q1/689 G01N33/569	A61K31/00 (EP,US) A61K31/555 (EP,US) A61K33/245 (EP,US) A61K45/06 (EP,US) A61P1/00 (EP) C12Q1/04 (EP,US) C12Q1/6883 (EP,US) C12Q1/689 (EP,US) G01N33/56911 (EP,US) C12Q1/06 (US) C12Q2600/112 (EP,US) C12Q2600/158 (EP,US) G01N2800/065 (EP,US)	2016-02-04 2018-07-17	2014-09-18	051535723
88	Human transferase proteins	TANG Y TOM [US] CORLEY NEIL C [US] GUEGLER KARL J [US] BAUGHN MARIAH R [US] LAL PREETI G [US] YUE HENRY [US] HILLMAN JENNIFER L [US] AZIMZAI YALDA [US]	INCYTE CORP [US]	US2003175923A1	1998-09-10	A01K67/00 C07H21/04 C12N5/06 C12N9/10 C12P21/02 C12Q1/68 C12N1/21 C12N9/10	C12N9/10 (EP,US)	2003-09-18	2003-05-06	056290257
89	PROBES USED FOR GENETIC PROFILING	ROBERTS GARETH WYN [GB]	GENOSTIC PHARMA LTD [GB] ROBERTS GARETH WYN [GB]	WO9964627A2 WO9964627A8	1998-06-06	C07K16/18 C12Q1/68 C07K16/18 C12Q1/68	C07K16/18 (EP) C12Q1/6876 (EP) C12Q2600/106 (EP) C12Q2600/156 (EP) C12Q2600/158 (EP)	1999-12-16 2000-04-06 2000-06-29	1999-12-16	027585626
90	Genes and uses for plant improvement	ABAD MARK SCOTT [US] COFFIN MARIE [US] GOLDMAN BARRY S [US]	ABAD MARK SCOTT [US] COFFIN MARIE [US] GOLDMAN BARRY S [US] MONSANTO TECHNOLOGY LLC [US]	US2013152224A1	2005-05-10	C12N15/82	C07K14/415 (EP,US) C12N15/8241 (US) C12N15/8243 (EP,US) C12N15/8247 (US) C12N15/8251 (EP,US) C12N15/8261 (EP,US) C12N15/8273 (EP,US) Y02A40/146 (EP,US)	2013-06-13	2006-12-28	037570937
91	MICROORGANISMS AND METHODS FOR PRODUCING SIALYLATED AND N-ACETYLGLUCOSAMINE-CONTAINING OLIGOSACCHARIDES	MERIGHI MASSIMO [US] HEIDTMAN IAN MATTHEW [US] MCCOY JOHN M [US]	GLYCOSYN LLC [US]	EP3467100A1 EP3467100B1	2013-03-14	C12N1/21 C07H1/00 C07H13/04 C07H5/06 C07K14/245 C12N15/52 C12N9/10 C12P19/04 C12P19/18 C12P19/26	C07H1/00 (EP,US) C07H13/04 (EP,US) C07H5/06 (EP,US) C07K14/245 (EP,US) C12N15/52 (EP,US) C12N9/1051 (EP,US) C12N9/1081 (EP,US) C12P19/02 (US) C12P19/04 (EP,US) C12P19/18 (EP,US) C12P19/26 (EP,US)	2019-04-10 2022-09-21	2014-09-25	051581464
92	Compositions and Methods for Promoting Immune Responses to Human Immunodeficiency Virus	AMARA RAMA RAO [US] JONES ANDREW [US] VARADARAJAN RAGHAVAN [IN]	UNIV EMORY [US] INDIAN INST SCIENT [IN]	US11590219B2 US2020368348A1	2018-01-30	A61K39/21 C07K14/16 C12N7/00 A61K39/00	A61K39/21 (US) C07K14/005 (EP) C07K14/162 (US) C12N7/00 (US) A61K2039/53 (US) C12N2710/24143 (EP,US) C12N2740/16034 (EP,US) C12N2740/16122 (EP)	2020-11-26 2023-02-28	2019-08-08	067479532
93	FACTOR IX VARIANTS AND METHODS OF USE THEREFOR	SHEEHAN JOHN P [US] TANRATANA PANSAKORN [US]	WISCONSIN ALUMNI RES FOUND [US]	US2016122739A1	2014-10-31	A61K38/48 A61K47/10 A61K47/22 A61K47/26 A61K9/00 C12N9/64	A61K38/4846 (EP,US) C12N9/644 (EP,US) C12Y304/21022 (EP,US)	2016-05-05	2016-05-05	055851991
94	Compositions and Methods for Managing Respiratory Conditions	KOVAL MICHAEL [US] SCHLINGMANN BARBARA [US]	UNIV EMORY [US]	US10738079B2 US2018298057A1	2017-04-14	A61K38/08 A61K45/06 A61P11/00 C07K7/06 A61K31/166 A61K31/7088	A61K31/166 (EP,US) A61K31/7088 (EP,US) A61K38/08 (EP,US) A61K45/06 (EP,US) A61P11/00 (EP,US) C07K7/06 (EP,US) A61K31/166, A61K2300/00, A61K31/7088, A61K2300/00%2, INV (EP,US)	2018-10-18 2020-08-11	2018-10-18	063791546
95	Method of Pest Control	LI SHENGBING [CN] KANG YUEJING [CN] CHENG PENG [CN] NIU RUIQI [CN] LIU JING [CN] SONG XIAOQIAN [CN] LIU LI [CN] ZHANG JINFENG [CN] TIAN KANGLE [CN] LIU YANXIAO [CN]	BEIJING DABEINONG TECH GROUP [CN] BEIJING GREEN AGROSINO PLANT PROT TECHNOLOGY CO LTD [CN] BEIJING DABEINONG TECHNOLOGY GROUP CO LTD BIOTECH CT [CN]	US2014154224A1	2012-12-03	A01N37/46 A01N63/50 C12N15/82	A01N37/46 (EP,US) A01N63/50 (EP,US) C07K14/325 (EP,US) C12N15/82 (BR) C12N15/8286 (EP,US) Y02A40/146 (EP,US) A01N63/50, A01N63/23, INV (EP,US)	2014-06-05	2013-03-20	047847001
96	Method of Pest Control	KANG YUEJING [CN] ZHANG AIHONG [CN] PANG JIE [CN] WANG DENGYUAN [CN] LIU HAILI [CN] HUANG JINCUN [CN] WEI XUESONG [CN] LI CHUNLE [CN] TIAN KANGLE [CN] SONG QINGFANG [CN]	BEIJING DABEINONG TECH GROUP [CN] BEIJING GREEN AGROSINO PLANT PROT TECHNOLOGY CO LTD [CN] BEIJING DABEINONG TECHNOLOGY GROUP CO LTD BIOTECH CT [CN]	US2014161778A1	2012-12-11	A01N63/50 C12N15/82	A01N37/46 (EP,US) A01N63/50 (EP,US) C07K14/325 (EP,US) C12N1/205 (BR) C12N15/8286 (EP,BR,US) C12R2001/07 (BR) Y02A40/146 (EP,US) A01N63/50, A01N63/23, INV (EP,US)	2014-06-12	2013-03-20	047847003
97	METHODS OF AFFECTING NITROGEN ASSIMILATION IN PLANTS	CORUZZI GLORIA [US] GUTIERREZ RODRIGO A [CL] NERO DAMION C [US]	CORUZZI GLORIA [US] GUTIERREZ RODRIGO A [CL] NERO DAMION C [US] UNIV NEW YORK	US2012151635A1	2007-03-23	A01H5/00 A21D13/00 A23L1/168 A23L19/00 A23L7/10 A23L7/196 A24B13/00 C11B1/00 D21H27/00	C07K14/415 (EP,US) C12N15/8222 (US) C12N15/8243 (EP,US) C12N15/8261 (EP,US) Y02A40/146 (EP,US)	2012-06-14	2008-10-02	039788830
98	VALENCENE SYNTHASE POLYPEPTIDES, ENCODING NUCLEIC ACID MOLECULES AND USES THEREOF	SARAN DAYAL [US] PARK GRACE EUNYOUNG [US]	ALLYLIX INC [US]	WO2014150599A1	2013-03-14	C12N15/60 C12N5/10 C12N9/88 C12P5/00	C12N15/8243 (EP,US) C12N9/88 (EP,US) C12P5/007 (EP,US) C12P7/26 (EP,US) C12Y402/03073 (EP,US)	2014-09-25	2014-09-25	050543322
99	CRISPR-ASSOCIATED PROTEIN FROM FRANCISELLA AND USES RELATED THERETO	WEISS DAVID S [US] RATNER HANNAH K [US] SAMPSON TIMOTHY R [US]	UNIV EMORY [US]	WO2017015015A1	2015-07-17	C12N15/10 C12N15/11 C12N15/113 C12N15/82 C12N15/85 C12N9/22	C07K14/195 (EP) C12N15/11 (EP) C12N15/111 (EP) C12N15/113 (EP) C12N9/22 (EP) C07K2319/09 (EP) C07K2319/71 (EP) C12N2310/20 (EP)	2017-01-26	2017-01-26	057834535
100	Chimeric RSV, Immunogenic Compositions, and Methods of Use	MOORE MARTIN L [US] ROSTAD CHRISTINA [US]	UNIV EMORY [US]	WO2017075125A1	2015-10-29	C07K14/005	A61K39/12 (EP,KR,US) A61P31/14 (EP) A61P37/04 (EP) C07K14/005 (EP,KR,US) C12N7/00 (EP,KR,US) A61K2039/5254 (EP,KR,US) A61P11/00 (EP,US) C12N2760/18521 (EP,KR,US) C12N2760/18534 (EP,KR,US) C12N2760/18562 (EP,KR,US)	2017-05-04	2017-05-04	058630734
101	Methods for Hybrid Corn Seed Production and Compositions Produced Therefrom	KETKAR RAJENDRA D [US] PERSHING JAY CARTMELL [US] STEPHENS MICHAEL A [US]	MONSANTO TECHNOLOGY LLC	US2010257621A1	2006-10-03	A01H1/02 A01H5/00 C12N15/82	A01H1/00 (EP,US) A01H1/04 (EP,US)	2010-10-07	2008-05-09	039430404
102	POTATO CULTIVAR E12	ROMMENS CAIUS WEEKS TROY RICHAEL CRAIG	SIMPLOT CO J R [US]	KR101837011B1 KR20160008185A	2013-05-02	A01H5/04 A23L19/12 A23L19/15 A23L19/18 C12N15/82 C12N9/02 C12N9/10 C12N9/24	A01H1/02 (US) A01H5/06 (EP,US) A23L19/15 (EP,US) A23L19/18 (EP,US) C12N15/8243 (EP,US) C12N15/8245 (EP,US) C12N15/8247 (US) C12N15/8251 (EP,US) C12N15/8274 (US) C12N15/8275 (US) C12N15/8277 (US) C12N15/8278 (US) C12N15/8279 (US) C12N15/8281 (US) C12N15/8282 (US) C12N15/8283 (US) C12N15/8286 (US) C12N15/8289 (US) A23V2002/00 (US)	2016-01-21 2018-03-09	2014-04-29	050514202
103	Carbohydrate-associated proteins	CHAWLA NARINDER K [US] TANG Y TOM [US] GRIFFIN JENNIFER A [US] YANG YONGHONG G [US] RAMKUMAR JAYALAXMI [US] KHARE REENA [US] RICHARDSON THOMAS W [US] BECHA SHANYA D [US] TRAN UYEN K [US] KABLE AMY E [US] SWARNAKAR ANITA [US] WARREN BRIDGET A [US] ELLIOTT VICKI S [US] MARQUIS JOSEPH P [US] HAFALIA APRIL A [US]	INCYTE CORP	US2007009886A1	2002-11-12	C07H21/04 C07K14/47 C07K16/40 C12N9/24 C12P21/06 C12Q1/68 G01N33/53	C07K14/47 (EP,US) C07K14/4726 (EP,US)	2007-01-11	2004-05-27	032315005
104	Soybean nodulation factor receptor proteins, encoding nucleic acids and uses therefor	ARIEF INDRASUMUNAR [AU] ATTILA KERESZT [AU] MICHAEL GRESSHOFF PETER [AU]	UNIV QUEENSLAND [AU]	CN101379081A	2005-12-23	C07H21/04 C07K14/415 C12N15/29 C12N15/64	C07K14/415 (EP,US) C12N15/8222 (EP,US) C12N15/8262 (EP,US)	2009-03-04	2007-06-28	038188168
105	ACTIVE COMPOUNDS COMBINATION CONTAINING FLUOPYRAM BACILLUS AND BIOLOGICALLY CONTROL AGENT	HELLWEGE ELKE [DE] HUNGENBERG HEIKE [DE]	BAYER IP GMBH [DE] BAYER CROPSCIENCE AG [DE]	EP2806740A1 EP2806740B1	2012-01-25	A01N43/40 A01N65/00 A01P3/00 A01P5/00 A01P7/04 A01N63/22 A01N63/30	A01N43/40 (EP,US) A01N65/00 (US) A01N63/22 (EP,US) A01N63/30 (EP,US) A01N43/40, A01N63/22, A01N63/30, A01N65/00, INV (EP)	2014-12-03 2018-01-10	2013-08-01	047603703
106	HUMAN TRANSFERASE PROTEINS	TANG Y TOM [US] CORLEY NEIL C [US] GUEGLER KARL J [US] BAUGHN MARIAH R [US] LAL PREETI [US] YUE HENRY [US] HILLMAN JENNIFER L [US] AZIMZAI YALDA [US]	INCYTE PHARMA INC [US] TANG Y TOM [US] CORLEY NEIL C [US] GUEGLER KARL J [US] BAUGHN MARIAH R [US] LAL PREETI [US] YUE HENRY [US] HILLMAN JENNIFER L [US] AZIMZAI YALDA [US]	WO0014251A2 WO0014251A3	1998-09-10	A61K38/45 C07K16/40 C12N15/54 C12N5/10 C12N9/10 C12Q1/68 C12N15/54 C12N9/10 A61K38/00 C12Q1/68	C12N9/10 (EP) C12N9/1029 (EP) A61K38/00 (EP) C12Q1/6876 (EP)	2000-03-16 2000-08-03	2000-03-16	027384457
107	METHOD AND AGENTS TO QUANTIFY PROTEINS FROM TISSUES	HATHOUT YETRIB [US] BROWN KRISTY [US] HOFFMAN ERIC [US]	AGADA BIOSCIENCES LLC [CA]	CA2875418A1	2013-12-17	G01N33/483	G01N33/483 (EP) G01N33/60 (EP) G01N33/6848 (EP) G01N1/4044 (EP) G01N2570/00 (EP)	2015-06-17	2015-06-17	053477158
108	Enzymes involved in glycoprotein and glycolipid metabolism	LAL PREETI G [US] YUE HENRY [US] LU DYUNG AINA M [US] GANDHI AMEENA R [US] THANGAVELU KAVITHA [US] CHAWLA NARINDER K [US] BAUGHN MARIAH R [US]		US2004053834A1	2001-10-30	A61K38/17 C07H21/04 C12N5/06 C12N9/24 C12P21/02 C07H21/04 C12N9/10 C12N9/24 A61K38/00	C07H21/04 (EP,US) C12N9/1051 (EP,US) C12Y204/0122 (EP,US) A01K2217/05 (EP,US) A61K38/00 (EP,US)	2004-03-18	2004-03-18	031994280
109	NITROGEN RESPONSIVE EARLY NODULIN GENE	KANT SURYA [CA] ROTHSTEIN STEVEN [CA] BI YONG-MEI [CA] CLARKE JOSEPH [US]	UNIV GUELPH [CA] SYNGENTA PARTICIPATIONS AG [CH]	EP2352748A1 EP2352748B1	2008-09-25	C07K14/415 C12N15/82	C07H21/04 (EP,US) C07K14/415 (EP,US) C12N15/8251 (EP,US) C12N15/8261 (EP,US) Y02A40/146 (EP,US)	2011-08-10 2014-03-05	2010-04-01	041401612
110	CARBOHYDRATE-ASSOCIATED PROTEINS	SWARNAKAR ANITA [US] GORVAD ANN E [US] HAFALIA APRIL J A [US] DUGGAN BRENDAN M [US] EMERLING BROOKE M [US] ISON CRAIG H [US] NGUYEN DANNIEL B [US] LEE ERNESTINE A [US] YUE HENRY [US] YUE HUIBIN [US] FORSYTHE IAN J [US] LI JOANA X [US] THANGAVELU KAVITHA [US] WALIA NARINDER K [US] BURFORD NEIL [US] MASON PATRICIA M [US] LAL PREETI G [US] LEE SALLY [US] BECHA SHANYA D [US] TANG Y TOM [US] CHAWLA NA…	INCYTE GENOMICS INC [US] SWARNAKAR ANITA [US] GORVAD ANN E [US] HAFALIA APRIL J A [US] DUGGAN BRENDAN M [US] EMERLING BROOKE M [US] ISON CRAIG H [US] NGUYEN DANNIEL B [US] LEE ERNESTINE A [US] YUE HENRY [US] YUE HUIBIN [US] FORSYTHE IAN J [US] LI JOANA X [US] THANGAVELU KAVITHA [US] WALIA NARINDER K [US] BURFORD NEIL [US] MASON PATRICIA M [US] LAL PREETI G [US] LEE SALLY [US] BECHA SHANYA D [US] …	WO02097060A2 WO02097060A3	2001-05-25	C12N C07H21/02 C07H21/04 C12N15/00 C12N15/63 C12N5/00 C12P21/06 A61K38/00 A61K45/00 A61K49/00 A61P1/04 A61P1/12 A61P1/16 A61P1/18 A61P11/00 A61P13/00 A61P13/02 A61P13/08 A61P13/12 A61P15/00 A61P15/08 A61P15/10 A61P17/00 A61P17/02 A61P17/06 A61P19/02 A61P19/04 A61P19/06 A61P19/10 A61P21/00 A61P21/04 A61P25/00 A61P25/02 A61P25/08 A61P25/14 A61P25/16 A61P25/18 A61P25/22 A61P25/24 A61P25/28 A61P27/02…	A61P1/04 (EP) A61P1/12 (EP) A61P1/16 (EP) A61P1/18 (EP) A61P11/00 (EP) A61P13/00 (EP) A61P13/02 (EP) A61P13/08 (EP) A61P13/12 (EP) A61P15/00 (EP) A61P15/08 (EP) A61P15/10 (EP) A61P17/00 (EP) A61P17/02 (EP) A61P17/06 (EP) A61P19/02 (EP) A61P19/04 (EP) A61P19/06 (EP) A61P19/10 (EP) A61P21/00 (EP) A61P21/04 (EP) A61P25/00 (EP) A61P25/02 (EP) A61P25/08 (EP) A61P25/14 (EP) A61P25/16 (EP) A61P25/18 (EP…	2002-12-05 2004-07-08	2002-12-05	027540777
111	METHODS AND COMPOSITIONS FOR TRANSGENIC PLANTS WITH ENHANCED RESISTANCE TO BIOTIC AND ABIOTIC STRESS	LUO HONG [US] KNAP HALINA [US] LI ZHIGANG [US] WARNER APRIL [US] HU QIAN [US]	UNIV CLEMSON [US]	US2014237684A1 US9441241B2	2013-02-05	C12N15/82 C07K14/415 C07K14/81 C12N15/29	C07K14/8139 (EP,US) C12N15/8271 (EP,US) C12N15/8273 (EP,US) C12N15/8279 (EP,US) C12N15/8285 (EP,US) C12N15/8286 (EP,US) Y02A40/146 (EP,US)	2014-08-21 2016-09-13	2014-08-21	051352332
112	ENZYMES INVOLVED IN GLYCOPROTEIN AND GLYCOLIPID METABOLISM	LAL PREETI G [US] YUE HENRY [US] LU DYUNG AINA M [US] GANDHI AMEENA R [US] THANGAVELU KAVITHA [US] WALIA NARINDER K [US] BAUGHN MARIAH R [US] CHAWLA NARINDER K [US]	INCYTE GENOMICS INC [US] LAL PREETI G [US] YUE HENRY [US] LU DYUNG AINA M [US] GANDHI AMEENA R [US] THANGAVELU KAVITHA [US] WALIA NARINDER K [US] BAUGHN MARIAH R [US] CHAWLA NARINDER K [US]	WO0236757A2 WO0236757A3	2000-11-02	C12N9/00 C12N9/10 C12N9/24 C12N9/10 C12N9/24	C12N9/1051 (EP) C12N9/2402 (EP) C12Y302/01018 (EP)	2002-05-10 2004-02-26	2002-05-10	022927099
113	METHODS FOR CONTROLLING PEST	HAN CHAO [CN] PANG JIE [CN] KANG YUEJING [CN] LIU HAILI [CN] ZHANG YUNZHU [CN] ZHANG CHENGWEI [CN] XU CHUNPING [CN] WEI MEI [CN] HUANG JINCUN [CN] TIAN KANGLE [CN] WANG QIANQIN [CN]	BEIJING DABEINONG TECH GROUP [CN] BEIJING GREEN AGROSINO PLANT PROT TECHNOLOGY CO LTD [CN] BEIJING DABEINONG TECHNOLOGY GROUP CO LTD BIOTECH CT [CN]	US2014161779A1	2012-12-11	A01N63/50 C12N15/82	A01N63/50 (EP,US) C12N15/8286 (EP,BR,US) Y02A40/146 (EP,US) A01N63/50, A01N25/00, INV (EP,US)	2014-06-12	2013-03-20	047846820
114	NOVEL ARTIFICIAL NUCLEIC ACID MOLECULES	SCHLAKE THOMAS THESS ANDREAS THRAN MORITZ CHEVESSIER-TUNNESEN FREDERIC PONISCH MARION	CUREVAC AG	CN111630173A	2017-10-19	C12N15/67	A61K31/7088 (KR,US) A61K38/00 (KR) A61P1/16 (KR) A61P17/00 (KR) A61P21/00 (KR) A61P35/00 (KR) C07K14/47 (US) C12N15/67 (EP,KR,US)	2020-09-04	2019-04-25	066173912
115	MODIFIED FACTOR VII POLYPEPTIDES AND USE THEREOF	MADISON EDWIN L [US] THANOS CHRISTOPHER [US]	CATALYST BIOSCIENCES INC [US]	EA024760B1 EA201301350A1	2008-04-11	A61K38/36 A61P7/04 C07K14/745 C12N15/09 C12N15/63	A61P7/04 (EP) C12N15/62 (EP,US) C12N9/6437 (EP,CN,US) C12Y304/21021 (EP,CN,US) A61K38/00 (EP,CN,US) A61K48/00 (US) C07K2319/00 (US)	2014-07-30 2016-10-31	2009-10-15	040872757
116	Methods For Controlling Pests	DING DERONG [CN] PANG JIE [CN] HAN CHAO [CN]	BEIJING DABEINONG TECH GROUP [CN] BEIJING GREEN AGROSINO PLANT PROT TECHNOLOGY CO LTD [CN] BEIJING DABEINONG TECHNOLOGY GROUP CO LTD BIOTECH CT [CN]	US2014242048A1	2013-02-25	A01N63/50 C12N15/82	A01N63/50 (EP,US) C07K14/325 (EP,US) C12N15/8286 (EP,US) Y02A40/146 (EP,US)	2014-08-28	2013-07-10	048713286
117	Plants modified with mini-chromosomes	HELGE ZIELER JAMES JIN JENNIFER MACH GARY RUDGERS DAPHNE PREUSS HEIN MICH B GREGORY COPENHAVER KEVIN KEITH	CHROMATIN INC [US] UNIV CHICAGO [US]	AU2011204884A1	2011-07-20	A01H5/00 C12N15/82		2011-08-11	2011-08-11	045468004
118	ABIOTIC STRESS RESPONSIVE POLYNUCLEOTIDES AND POLYPEPTIDES	KREPS JOEL [US] BRIGGS STEVEN P [US] GOFF STEPHEN A [US] KATAGIRI FUMIAKI [US] MOUGHAMER TODD [US] PROVART NICHOLAS [CA] RICKE DARRELL [US] ZHU TONG [US] DIETRICH ROBERT [US] COOPER BRET [US]		US2010275333A1	2005-09-14	A01H5/00 C07H21/00 C07K14/415 C12N1/19 C12N1/21 C12N15/63 C12N5/10	C07K14/415 (EP,US) C12N15/8271 (EP,US)	2010-10-28	2010-10-28	042993329
119	Abiotic stress responsive polynucleotides and polypeptides	KREPS JOEL [US] BRIGGS STEVEN P [US] GOFF STEPHEN A [US] KATAGIRI FUMIAKI [US] MOUGHAMER TODD [US] PROVART NICHOLAS [CA] RICKE DARRELL [US] ZHU TONG [US] DIETRICH ROBERT [US] COOPER BRET [US]	SYNGENTA PARTICIPATIONS AG [CH]	US2006075523A1	2001-06-22	A01H1/00 C07H21/04 C07K14/415 C12N1/21 C12N15/29 C12N15/82 C12N5/04 C12N9/02 C12Q1/68	C07K14/415 (EP,US) C12N15/8251 (EP,US) C12N15/8271 (EP,US) C12N15/8273 (EP,US) C12N9/0008 (EP,US) C12Q1/6895 (EP,US) C12Q2600/158 (EP,US)	2006-04-06	2003-01-30	027501762
120	HUMAN TRANSFERASE PROTEINS	CORLEY NEIL C [US] TANG Y TOM [US] GUEGLER KARL J [US] BAUGHN MARIAH R [US] HILLMAN JENNIFER L [US] YUE HENRY [US] AZIMZAI YALDA [US] LAL PREETI [US]	INCYTE PHARMA INC [US]	CA2343351A1	1998-09-10	A61K38/45 C07K16/40 C12N15/54 C12N5/10 C12N9/10 C12Q1/68 A61K38/45 C07K16/40 C12N15/54 C12N5/10 C12N9/10 C12Q1/68		2000-03-16	2000-03-16	027384458
121	Plants Modified With Mini-Chromosomes	ZIELER HELGE [US] JIN JAMES [US] MACH JENNIFER M [US] RUDGERS GARY W [US] PREUSS DAPHNE [US] HEIN MICH B [US] COPENHAVER GREGORY P [US] KEITH KEVIN [US]	UNIV CHICAGO [US] ZIELER HELGE [US] JIN JAMES [US] MACH JENNIFER M [US] RUDGERS GARY W [US] PREUSS DAPHNE [US] HEIN MICH B [US] COPENHAVER GREGORY P [US] KEITH KEVIN [US] CHROMATIN INC [US]	US2008060093A1 US8729341B2	2004-02-23	C12N15/64 A01H1/00 A01H5/00 C07K14/00 C12N15/82 C12N9/00 C07H21/04 C12N15/00 C12N15/09	C12N15/82 (EP)	2008-03-06 2014-05-20	2005-09-09	034910877
122	CARBOHYDRATE-ASSOCIATED PROTEINS	MARQUIS JOSEPH P [US] LAL PREETI G [US] GRIFFIN JENNIFER A [US] ELLIOTT VICKI S [US] KHARE REENA [US] BAUGHN MARIAH R [US] HAFALIA APRIL J A [US] BECHA SHANYA D [US] LEHR-MASON PATRICIA M [US] LEE SOO YEUN [US]	INCYTE GENOMICS INC [US] MARQUIS JOSEPH P [US] LAL PREETI G [US] GRIFFIN JENNIFER A [US] ELLIOTT VICKI S [US] KHARE REENA [US] BAUGHN MARIAH R [US] HAFALIA APRIL J A [US] BECHA SHANYA D [US] LEHR-MASON PATRICIA M [US] LEE SOO YEUN [US]	WO03056027A1	2001-12-21	C12N1/20 C12N15/00 C12N9/00 C12N9/24 C12P21/06 C07K14/47 C12N9/00	C07K14/4726 (EP) C12N9/00 (EP)	2003-07-10	2003-07-10	027407559
123	FACTOR VII POLYPEPTIDES THAT ARE MODIFIED AND USES THEREOF	MADISON EDWIN L THANOS CHRISTOPHER D	CATALYST BIOSCIENCES INC [US] CATALYST BIOSCIENCES INC	AU2013203608A1 AU2013203608B2	2009-04-10	C12N9/64		2013-05-02 2015-06-25	2013-05-02	048445967
124	Method for controlling pests	ZHANG AIHONG BAO XIAOMING LIU HAILI PEI YANXIN ZHANG YUNZHU	BEIJING DABEINONG TECH GROUP [CN] BEIJING DABEINONG TECH GROUP BEIJING DABEINONG BIOTECHNOLOGY CO LTD BEIJING DABEINONG TECHNOLOGY GROUP CO LTD BEIJING DABEINONG BIOTECHNOLOGY CO LTD	AU2014350744A1 AU2014350744A8 AU2014350744B2 AU2014350744C1	2013-11-15	A01H5/00 A01N47/44 A01P7/04 C07K14/325 C12N15/84	A01N37/46 (EP) C07K14/325 (EP) C12N15/8286 (EP) Y02A40/146 (EP)	2016-06-02 2016-06-16 2016-12-22 2018-09-20	2014-04-16	050443633
125	Method for controlling pest	KANG YUEJING WANG DENGYUAN JIAO GUOWEI TIAN CONG ZHANG YUNZHU	BEIJING DABEINONG BIOTECHNOLOGY CO LTD [CN] BEIJING DABEINONG TECH GROUP BEIJING DABEINONG BIOTECHNOLOGY CO LTD	AU2014350741A1 AU2014350741B2	2013-11-15	A01H5/00 A01N47/44 A01N57/16 A01P7/04 C07K14/32 C12N15/31 C12N15/63 C12N15/84	A01N37/46 (EP) C07K14/325 (EP) C12N15/8286 (EP) Y02A40/146 (EP)	2016-06-02 2018-01-18	2014-04-16	050443632
126	フコシル化オリゴ糖の生産に使用するためのアルファ（１，２）フコシルトランスフェラーゼ・シンジーン			JP2017515455A	2014-05-15	C12N1/21 C12N15/09 C12P19/12	C07H13/04 (EP,KR,US) C12N15/70 (KR,US) C12N9/1051 (EP,KR,US) C12P19/00 (EP,US) C12P19/04 (KR,US) C12P19/18 (EP,KR,US) C12Y204/01069 (EP,US) C12Y204/01069 (KR) C12Y204/01086 (US) C12Y204/01149 (US) Y02A50/30 (EP)	2017-06-15	2015-11-19	054480689
127	MODIFIED FACTOR VII POLYPEPTIDES AND USES THEREOF	MADISON EDWIN L [US] THANOS CHRISTOPHER D [US] RUGGLS SANDRA WAUGH [US] COUGHLIN SHAUN [US]	CATALYST BIOSCIENCES INC [US]	KR20150067772A	2007-04-13	A61K9/00 C07K14/745 C07K14/755 C12N15/81 C12N15/85	A61K38/36 (EP,US) A61K38/37 (KR) A61K45/06 (EP,US) A61P1/04 (EP) A61P13/10 (EP) A61P19/02 (EP) A61P25/00 (EP) A61P43/00 (EP) A61P7/00 (EP) A61P7/04 (EP) C07K14/745 (EP,KR,US) C12N15/11 (KR) A61K38/00 (EP,US) A61K38/36, A61K2300/00, INV (EP,US)	2015-06-18	2008-10-23	039689319
128	Novel means and methods for treating neurodegenerative diseases	HENEKA MICHAEL LATZ EICKE VENEGAS MALDONADO CARMEN WALTER JOCHEN KUMAR SATHISH	HENEKA MICHAEL [DE]	AU2018386469A1	2017-12-20	C07K16/18 A61K39/00 G01N33/569	A61K31/7105 (US) A61P25/28 (US) C07K16/18 (EP,US) C12N15/113 (US) G01N33/6896 (US) A61K2039/505 (EP) A61K45/06 (US) A61P25/28 (EP) G01N2800/2821 (US) G01N33/569 (EP)	2020-05-21	2019-06-27	061002979
129	METHODS OF CONTROLLING GENE EXPRESSION AND GENE SILENCING	LEVIN JOSHUA ZVI [US] DIETRICH ROBERT [US] BUDZISZEWSKI GREGORY JOSEPH [US]	SYNGENTA PARTICIPATIONS AG [CH] LEVIN JOSHUA ZVI [US] DIETRICH ROBERT [US] BUDZISZEWSKI GREGORY JOSEPH [US]	WO03027257A2 WO03027257A9	2001-09-27	C12N C12N15/82 C12N9/22 C07H21/02 C12P19/34 C12Q1/68	C12N15/8218 (EP) C12N9/22 (EP)	2003-04-03 2013-10-31	2003-04-03	023268596
130	STRESS-RELATED POLYPEPTIDES AND USES THEREFOR	COOPER BRET	SYNGENTA PARTICIPATIONS AG [CH] SYNGENTA PARTICIPATIONS AG	AU2003299859A1 AU2003299859B2	2002-12-26	C07K14/415 C12N15/29 C12N15/82	C07K14/415 (EP) C12N15/8261 (EP) C12N15/8271 (EP) Y02A40/146 (EP)	2004-07-29 2008-05-22	2004-07-22	032713069
131	Stress-related polypeptides and uses therefor	COOPER BRET	SYNGENTA PARTICIPATIONS AG [CH]	AU2008202017A1	2003-12-23	C07K14/415 C12N15/29 C12N15/82		2008-05-29	2008-05-29	039491471
132	SELF-DESTRUCTING SALMONELLA AS INNATE IMMUNITY ACTIVATOR TO IMPROVE FOOD SAFETY	CURTISS ROY [US] LIMA VINICIUS [US]	UNIV FLORIDA [US]	WO2022026687A1	2020-07-31	A61K39/112 C12N1/36 C12N15/01	A61K39/0275 (EP) A61K39/39 (EP) C07K14/255 (EP) C12N1/20 (EP) C12N1/36 (EP) C12N15/52 (EP) A61K2039/522 (EP) A61K2039/55 (EP) A61K2039/55594 (EP) C12R2001/42 (EP)	2022-02-03	2022-02-03	080036760
133	CENTROMERE SEQUENCES DERIVED FROM SUGAR CANE AND MINICHROMOSOMES COMPRISING THE SAME	LUO SONG [US] COPENHAVER GREGORY P [US] PREUSS DEPHNE [US]	LUO SONG [US] COPENHAVER GREGORY P [US] PREUSS DEPHNE [US] CHROMATIN INC [US]	US2014047583A1	2011-01-26	C12N15/82	A01H1/00 (EP) C12N15/82 (EP,US) C12N15/8241 (US) C12Q1/6895 (US) C12N2800/20 (US) C12Q2600/13 (US)	2014-02-13	2012-08-02	046581335
134	NOVEL HUMAN POLYNUCLEOTIDES AND POLYPEPTIDES ENCODED THEREBY	SHIMKETS RICHARD A [US] LEACH MARTIN D [US]	CURAGEN CORP [US] SHIMKETS RICHARD A [US] LEACH MARTIN D [US]	WO0192523A2 WO0192523A3	2000-05-30	A61K31/7088 A61K38/17 A61K39/395 C07K14/47 C07K14/705 C07K16/18 C12N15/12 C12N9/00 C12Q1/68 G01N33/53 C07K14/47 C12N15/12 A61K38/00	C07K14/47 (EP) A61K2039/505 (EP) A61K2039/53 (EP) A61K38/00 (EP)	2001-12-06 2002-09-06	2001-12-06	026898338
135	AGRONOMIC TRAIT MODIFICATION USING GUIDE RNA/CAS ENDONUCLEASE SYSTEMS AND METHODS OF USE	GAO HUIRONG [US] NIU XIAOMU [US] SHI JINRUI [US]	PIONEER HI BRED INT [US]	US2017183677A1	2014-07-11	C12N15/82 C12N9/88	C12N15/8213 (EP,US) C12N15/8249 (US) C12N15/8261 (US) C12N15/8271 (US) C12N15/8273 (US) C12N15/8275 (EP) C12N9/88 (EP,US) C12Y301/03012 (EP,US) C12Y404/01014 (EP,US)	2017-06-29	2016-01-14	055065013
136	No title available			JP2003523715A JP4634606B2	1997-12-15	C12N15/09 C12N9/10 C12N9/90 C12N9/96 C12N15/09 C12N15/62 C12N9/00 C12N9/10 C12N9/12 C12N9/90 C12N9/96 C12P19/26	C12N15/62 (EP) C12N9/00 (EP) C12N9/1048 (EP) C12N9/1051 (EP) C12N9/1081 (EP) C12N9/1241 (EP) C12N9/90 (EP) C12P19/26 (EP) C07K2319/00 (EP) C07K2319/02 (EP) C07K2319/20 (EP) C07K2319/21 (EP) C07K2319/41 (EP) C07K2319/92 (EP)	2003-08-12 2011-02-16	1999-06-24	026750064
137	α(1,3) FUCOSYLTRANSFERASES FOR USE IN PRODUCTION OF FUCOSYLATED OLIGOSACCHARIDES	MATTHEW IAN HEIDTMAN MASSIMO MERIGHI JOHN M MCCOY	GLYCOSYN LLC	JP2022023166A	2014-09-09	C12N1/21 C12N15/31 C12N15/54 C12P19/04	A61P1/12 (EP) C07H3/06 (EP,US) C07H5/06 (EP,US) C12N9/1051 (EP,US) C12P19/18 (EP,US) C12P19/26 (US) C12Y204/01065 (EP,US)	2022-02-07	2016-03-17	055459542
138	NOVEL CENTROMERES AND METHODS OF USING THE SAME	COPENHAVER GREGORY P [US] LUO SONG [US] MACH JENNIFER M [US] PREUSS DAPHNE [US] RAMIREZ ROLANDO [US]	CHROMATIN INC [US] COPENHAVER GREGORY P [US] LUO SONG [US] MACH JENNIFER M [US] PREUSS DAPHNE [US] RAMIREZ ROLANDO [US]	US2013007927A1	2010-01-22	A01H5/00 C12N15/11 C12N15/82 C12N5/10 C12Q1/68 C40B30/04	C12N15/82 (EP,US)	2013-01-03	2011-07-28	044307628
139	Active Compound Combinations Containing Fluopyram and Biological Control Agent	HELLWEGE ELKE [DE]	BAYER IP GMBH [DE] BAYER CROPSCIENCE AG [DE]	US2015011389A1	2012-01-25	A01N43/40 A01N47/44 A01N63/00 A01N63/12 A01N63/20 A01N63/30 A01N63/32 A01N63/40 A01N63/50 A01N65/00	A01N43/40 (EP,US) A01N47/44 (US) A01N63/00 (EP,US) A01N63/12 (EP,US) A01N63/20 (EP,US) A01N63/30 (EP,US) A01N63/32 (EP,US) A01N63/40 (EP,US) A01N63/50 (EP,US) A01N65/00 (US) A01N43/40, A01N63/00, A01N65/00, INV (EP) A01N43/40, A01N63/12, A01N65/00, INV (EP) A01N43/40, A01N63/20, A01N65/00, INV (EP) A01N43/40, A01N63/30, A01N65/00, INV (EP) A01N43/40, A01N63/32, A01N65/00, INV (EP) A01N43/40, A01N…	2015-01-08	2013-08-01	047594777
140	GENETIC REGIONS & GENES ASSOCIATED WITH INCREASED YIELD IN PLANTS	WEBER ALLISON LYNN ERSOZ ELHAN SULTAN BENSEN ROBERT JOHN WARNER TODD LEE MAGWIRE MICHAEL MAHLON	SYNGENTA PARTICIPATIONS AG	CN108697752A CN108697752B	2015-12-16	A01H5/10 A61K36/899 C12N15/82 C12Q1/6876	A01H1/04 (EP,US) A01H5/00 (RU) A01H5/10 (US) A01H6/4684 (US) A61K36/899 (RU) C12N15/82 (RU) C12Q1/68 (RU) C12Q1/6895 (EP,US) C12Q2600/13 (EP,US)	2018-10-23 2022-07-01	2017-06-22	059057447
141	MODIFIED FACTOR VII POLYPEPTIDES AND USES THEREOF	MADISON EDWIN L THANOS CHRISTOPHER D RUGGLES SANDRA WAUGH COUGHLIN SHAUN R	CATALYST BIOSCIENCES INC	AU2013204377A1 AU2013204377B2	2008-04-11	C07K14/745 C12N9/64		2013-05-09 2015-07-16	2013-05-09	048234859
142	STABLE TRANSFORMATION OF A POPULATION AND A METHOD OF BIOCONTAINMENT USING HAPLOINSUFFICIENCY AND UNDERDOMINANCE PRINCIPLES	REEVES GUY [DE] REED FLOYD [US]	MAX PLANCK GES ZUR FÖRDERUNG DER WISSENSCHAFTEN E V [DE]	US2015373937A1	2012-12-20	A01H1/02 A01K67/033 C12N15/113 C12N15/82	A01H1/00 (EP,US) A01H1/02 (US) A01K67/033 (EP,US) A01K67/0333 (US) A01K67/0339 (EP,US) C12N15/113 (US) C12N15/8218 (US) A01K2207/05 (EP,US) A01K2217/15 (US) A01K2227/706 (EP,US) A01K2267/02 (EP,US) C12N2310/14 (US) Y02A90/40 (EP)	2015-12-31	2014-06-26	047682341
143	FACTOR VII POLYPEPTIDES THAT ARE MODIFIED AND USES THEREOF	MADISON EDWIN L THANOS CHRISTOPHER D	CATALYST BIOSCIENCES INC [US]	AU2015224596A1	2013-04-11	C12N9/64		2015-10-01	2015-10-01	054251857
144	Modified coagulation factor IX polypeptides and use thereof for treatment	OYHENART JORGE [AR] GALLET XAVIER [FR] BORRELLY GILLES [FR] GUYON THIERRY [FR] VEGA MANUEL [US] DRITTANTI LILA [US]	CATALYST BIOSCIENCES INC [US]	EP2423306A1	2006-06-19	A61K38/43 C12N15/55 C12N9/64	A61P7/02 (EP) C12N9/644 (EP,US) C12Y304/21022 (EP,US)	2012-02-29	2007-12-27	038834052
145	SOLUBLE GLYCOSAMINOGLYCANASES AND METHODS OF PREPARING AND USING SOLUBLE GLYCOSAMINOGLYCANASES	BOOKBINDER LOUIS H [US] KUNDU ANIRBAN [IN] FROST GREGORY I [US] HALLER MICHAEL F [US] KELLER GILBERT A [US] DYLAN TYLER M [US]	HALOZYME INC [US]	KR101363823B1 KR20120105018A	2003-03-05	A01K67/027 A61K38/17 A61K38/28 A61K38/46 A61K38/47 C07H21/04 C12N9/24 C12P21/06	A61K35/768 (IL,US) A61K38/465 (EP,IL,US) A61K38/47 (EP,IL,US) A61K39/395 (IL,US) A61K39/3955 (EP,IL,US) A61K47/60 (EP,IL,US) A61K47/6811 (IL,US) A61P17/02 (IL) A61P25/00 (IL) A61P27/02 (IL) A61P29/00 (IL) A61P35/00 (IL) A61P43/00 (IL) A61P9/00 (IL) A61P9/04 (IL) A61P9/10 (EP,IL) A61P9/14 (IL) C07K14/00 (KR) C12N7/00 (IL,US) C12N9/2408 (EP,IL,US) C12N9/2474 (EP,IL,US) A61K2039/505 (IL,US) A61K2300…	2012-09-24 2014-02-17	2006-05-18	036927767
146	MULTIPLE VIRUS RESISTANCE	SCHÜTZE KATIA [DE] SCHUMANN NADINE [DE] KRAUS JOSEF [DE]	KWS SAAT SE & CO KGAA [DE]	WO2021234101A1	2020-05-20	C12N15/82	C12N15/8218 (EP) C12N15/8283 (EP)	2021-11-25	2021-11-25	070802596
147	METHODS FOR GENOMIC INTEGRATION	HORWITZ ANDREW HAWKINS KRISTY MICHELLE SCHUBERT MAX SZETO WAYNE	AMYRIS INC [US]	KR102274445B1 KR20160098481A	2013-12-19	C12N15/11 C12N15/90 C12N9/22 C12Q1/68	C12N15/111 (EP,KR,US) C12N15/902 (EP,KR,US) C12N15/907 (EP,KR,US) C12N9/22 (KR) C12Q1/6897 (EP,KR,US) C12N2310/20 (EP,US) C12N2310/50 (KR)	2016-08-18 2021-07-08	2015-06-25	052432914
148	Nucleic acids encoding DP-178 and other viral fusion inhibitor peptides useful for treating aids	BOLOGNESI DANI PAUL [US] MATTHEWS THOMAS JAMES [US] WILD CARL T [US]	UNIV DUKE [US]	US2004033235A1 US7273614B2	1993-06-07	A61K39/12 A61K39/21 C07K14/05 C07K14/10 C07K14/11 C07K14/16 A61K38/00 A61K39/12 A61K39/145 A61K39/155 A61K39/215 A61K39/245 A61K39/29 A61P31/12 A61P31/16 A61P31/18 C07K14/005 C07K14/02 C07K14/025 C07K14/05 C07K14/11 C07K14/115 C07K14/12 C07K14/125 C07K14/13 C07K14/135 C07K14/15 C07K14/155 C07K14/16 C07K14/21 C07K14/22 C07K14/245 C07K14/285 C07K14/31 C07K5/083 C07K5/087 C07K5/09 C07K5/093 C07K5/10…	A61P11/00 (EP) A61P31/12 (EP) A61P31/14 (EP) A61P31/16 (EP) A61P31/18 (EP) A61P31/22 (EP) A61P37/04 (EP) C07K14/005 (EP,US) C07K14/21 (EP,US) C07K14/22 (EP,US) C07K14/245 (EP,US) C07K14/285 (EP,US) C07K14/31 (EP,US) C07K5/0806 (EP,US) C07K5/0808 (EP,US) C07K5/0812 (EP,US) C07K5/0817 (EP,US) C07K5/0819 (EP,US) C07K5/1008 (EP,US) C07K5/101 (EP,US) C07K5/1013 (EP,US) C07K5/1016 (EP,US) C07K5/1021 (E…	2004-02-19 2007-09-25	1996-06-27	027000760
149	CELL PROLIFERATION-RELATED POLYPEPTIDES AND USES THEREFOR	COOPER BRET	SYNGENTA PARTICIPATIONS AG [CH] SYNGENTA PARTICIPATIONS AG	AU2003303589A1 AU2003303589A2 AU2003303589B2	2002-12-26	C12Q1/00 C07K14/415 C12N15/82 C12Q1/00 A01H5/00 C07H21/04	C07K14/415 (EP,US) C12N15/8261 (EP,US) Y02A40/146 (EP,US)	2004-07-29 2008-04-24	2004-07-22	032713070
150	No title available			JP2009506776A JP5292094B2	2005-09-02	A01H1/00 A01H5/00 C12N15/09 C12N5/10 C12N1/19 C12N1/21 C12N9/10	C12N15/8222 (EP,US) C12N15/8234 (EP,US) C12N15/8243 (EP,US) C12N15/825 (EP,US) C12N15/8273 (EP,US) C12N9/0004 (EP,US) C12N9/0069 (EP,US) C12N9/0071 (EP,US)	2009-02-19 2013-09-18	2007-03-08	037809629
151	DROUGHT TOLERANT MAIZE	QIN FENG MAO HUDE WANG HONGWEI	INST OF BOTANY OF THE CHINESE ACAD OF SCIENCES	CN108368515A	2015-07-23	C07K14/415 C12N15/82	C07K14/415 (EP,US) C12N15/8216 (EP,US) C12N15/8223 (US) C12N15/8237 (US) C12N15/8273 (EP,US)	2018-08-03	2017-01-26	056555489
152	MODIFIED PROTEASES THAT INHIBIT COMPLEMENT ACTIVATION	MADISON EDWIN L [US] NGUYEN JACK [US] RUGGLE SANDRA WAUGH [US] THANOS CHRISTOPHER D [US]	CATALYST BIOSCIENCES INC [US]	KR101691692B1 KR20140007501A	2005-10-21	A61K38/43 A61K38/48 C12N15/62 C12N9/64	A61K38/43 (KR) A61K38/48 (KR) A61K38/482 (EP,US) A61K38/49 (EP,US) A61P1/00 (EP) A61P1/04 (EP) A61P11/06 (EP) A61P13/12 (EP) A61P19/02 (EP) A61P21/04 (EP) A61P25/00 (EP) A61P25/28 (EP) A61P29/00 (EP) A61P31/00 (EP) A61P31/04 (EP) A61P37/00 (EP) A61P37/02 (EP) A61P9/00 (EP) A61P9/10 (EP) C12N15/62 (KR) C12N9/64 (KR) C12N9/6421 (EP,US) C12N9/6424 (EP,US) C12N9/6467 (EP,US) C07K2319/00 (EP,US) C12Y3…	2014-01-17 2016-12-30	2007-04-26	037686157
153	PLANT GENES INVOLVED IN DEFENSE AGAINST PATHOGENS	CHANG HUR-SONG [US] CHEN WENQIONG [US] COOPER BRET [US] GLAZEBROOK JANE [US] GOFF STEPHEN ARTHUR [US] HOU YU-MING [US] KATAGIRI FUMIAKI [US] QUAN SHENG [US] TAO YI [US] WHITHAM STEVE [US] XIE ZHIYI [US] ZHU TONG [US] ZOU GUANGZHOU [US]	SYNGENTA PARTICIPATIONS AG [CH] CHANG HUR-SONG [US] CHEN WENQIONG [US] COOPER BRET [US] GLAZEBROOK JANE [US] GOFF STEPHEN ARTHUR [US] HOU YU-MING [US] KATAGIRI FUMIAKI [US] QUAN SHENG [US] TAO YI [US] WHITHAM STEVE [US] XIE ZHIYI [US] ZHU TONG [US] ZOU GUANGZHOU [US]	WO03000898A1	2001-06-22	A01H5/00 C07K14/415 C12N15/29 C12N15/82 C12Q1/68 G06F17/00 C07K14/415 C12N15/29 C12N15/82 C12Q1/68 C12Q1/6895	C07K14/415 (EP) C12N15/8279 (EP) C12Q1/6895 (EP) C12Q2600/158 (EP)	2003-01-03	2003-01-03	011004120
154	PLANT PROMOTER AND 3' UTR FOR TRANSGENE EXPRESSION	GUPTA MANJU MARRI PRADEEP SARDESAI NAGESH BERINGER JEFFREY	AGRIGENETICS INC	CN109673156A	2016-06-16	C07K14/415 C12N15/82 C12Q1/6895	C12N15/8216 (EP) C12Q1/6895 (EP) C12Q2600/13 (EP) C12Q2600/158 (EP) Y02A40/146 (EP)	2019-04-23	2017-12-21	060664218
155	Genes that are modulated by posttranscriptional gene silencing	ZHU TONG [US] WANG XUN [US] CHANG HUR-SONG [US] BRIGGS STEVEN P [US] COOPER BRET [US] GLAZEBROOK JANE [US] GOFF STEPHEN A [US] KATAGIRI FUMIAKI [US] KREPS JOEL [US] MOUGHAMER TODD [US] PROVART NICHOLAS [CA] RICKE DARRELL [US]		US2003135888A1	2001-09-26	A01H5/00 C07H21/04 C12N15/82 C12N5/04 C07K14/415 C12N15/82 C12N9/02 C12Q1/68	C07K14/415 (EP,US) C12N15/8243 (EP,US) C12N15/8251 (EP,US) C12N15/8261 (EP,US) C12N15/8271 (EP,US) C12N15/8273 (EP,US) C12N9/0008 (EP,US) C12Q1/6895 (EP,US) Y02A40/146 (EP)	2003-07-17	2003-07-17	027500637
156	マーカーフリーゲノム改変のための方法および組成物			JP2018531024A	2015-10-20	A01H1/00 A01H5/00 C12N15/09 C12N5/10 C12Q1/6869	A01H4/008 (US) C12N15/01 (KR) C12N15/11 (US) C12N15/8206 (EP,KR,US) C12N15/8207 (EP,KR,US) C12N15/8209 (US) C12N15/8213 (US) C12N15/8241 (EP,KR,US) C12N15/902 (EP,KR,US) C12N9/22 (EP,KR,US) C07K2319/09 (EP,US) C12N2310/20 (US) C12N2800/22 (US) C12N2800/80 (US)	2018-10-25	2017-04-27	057200160
157	Sclareol and labdenediol diphosphate synthase polypeptides, encoding nucleic acid molecules and uses thereof	PARK GRACE EUNYOUNG [US] JULIEN BRYAN N [US] BURLINGAME RICHARD [US]	ALLYLIX INC [US] PARK GRACE EUNYOUNG [US] JULIEN BRYAN N [US] BURLINGAME RICHARD [US] EVOLVA INC [CH]	US2014073020A1 US2014349352A9 US9353385B2	2012-07-30	C12N9/88 C12P7/02 C12P9/00 C12P7/18	C12N9/88 (EP,US) C12P7/02 (EP,US) C12P7/18 (EP,US) C12P9/00 (EP,US) C12Y402/03 (EP,US) Y02P20/52 (US)	2014-03-13 2014-11-27 2016-05-31	2014-02-06	048949257
158	Nucleic acids, proteins and antibodies	ROSEN CRAIG A [US] RUBEN STEVEN M [US]		US2002151681A1	1999-03-12	C07H21/04 C07K14/435 C12N5/06 C12P21/02 C07K14/47	C07K14/4702 (EP,US) C07K14/4748 (EP,US) C07K2319/00 (EP,US) C12N2799/026 (EP,US)	2002-10-17	2002-10-17	026822377
159	Oleosin genes and promoters from coffee	JOHN SIMKIN ANDREW [US] GERARD MCCARTHY JAMES [US] VINCENT PETIARD [US] CHENWEI LIN [US] TANKSLEY STEVEN D JOHN SIMKIN ANDREW CHENWEI LIN VINCENT PETIARD GERARD MCCARTHY JAMES	CORNELL RES FOUNDATION INC [US] CORNELL RES FOUNDATION INC NESTEC LTD	CN101213302A CN101213302B	2005-07-01	A01H5/00 C12N15/29 C12N15/82	C07K14/415 (EP,US) C12N15/8225 (EP,US) C12N15/8234 (EP,US) C12N15/8243 (EP,US) C12N15/8247 (EP,US)	2008-07-02 2012-09-05	2007-01-11	037605175
160	PLANT PROMOTER AND 3# UTR FOR TRANSGENE EXPRESSION	GUPTA MANJU BENNETT SARA BERINGER JEFFREY SARDESAI NAGESH	AGRIGENETICS INC	CN109844119A	2016-06-16	C12N15/11 C12N15/82	C12N15/8216 (EP)	2019-06-04	2017-12-21	060663300
161	Abiotic stress responsive polynucleotides and polypeptides	KREPS JOEL [US] BRIGGS STEVEN [US] COOPER BRET [US] GLAZEBROOK JANE [US] GOFF STEPHEN [US] KATAGIRI FUMIAKI [US] MOUGHAMER TODD [US] PROVART NICOLAS [CA] RICKE DARRELL [US] ZHU TONG [US]	SYNGENTA PARTICIPATIONS AG [CH]	EP1925672A1	2001-06-22	A01H5/10 C07K14/415 C07K16/16 C12N1/21 C12N15/29 C12N15/82 C12N5/10 C12N9/02 C12Q1/68 G01N33/50 G11B27/00	C07K14/415 (EP) C12N15/8251 (EP) C12N15/8271 (EP) C12N15/8273 (EP) C12N9/0008 (EP) C12Q1/6895 (EP) C12Q2600/13 (EP) C12Q2600/156 (EP) C12Q2600/158 (EP)	2008-05-28	2008-05-28	039315468
162	PLANT PROMOTER FOR TRANSGENE EXPRESSION	DAVIES JOHN MANN DAVID CONNELL JAMES PATRICK BEESON IV WILLIAM	DOW AGROSCIENCES LLC	CN108473997A CN108473997B	2015-10-22	A01H5/00 A01H6/46 C12N15/82 C12N15/113 C12N5/10	C12N15/8216 (US) C12N15/8229 (EP,US) C12N15/8233 (EP,US) Y02A40/146 (EP)	2018-08-31 2022-04-12	2017-04-27	057346046
163	MODIFIED FACTOR IX POLYPEPTIDES AND USES THEREOF	MADISON EDWIN L CHRISTOPHER THANOS GRANT ELLSWORTH BLOUSE	CATALYST BIOSCIENCES INC	JP2016116519A JP6027221B2	2010-11-03	C12N1/15 C12N1/19 C12N1/21 C12N7/01 A61K38/36 A61K45/00 A61K47/48 A61P7/04 C07K14/745 C07K14/76 C07K19/00 C12N15/09 C12N5/10 C12N9/64	A61K38/36 (KR) A61K38/4846 (EP,KR,US) A61P7/04 (EP) C07K14/745 (KR) C12N15/01 (KR) C12N9/644 (EP,US) C12Y304/21022 (EP,US) A61K48/00 (US)	2016-06-30 2016-11-16	2012-05-10	044936595
164	Cyst nematode pathogen resistance genes	TERJEK OTTO BORCHARDT DIETRICH MECHELKE WOLFGANG BAYER WOLFGANG SCHULZ BRITTA LANE JENS CHRISTOPH	KWS SAAT SE & CO KGAA	CN115335528A	2019-11-12	C12N15/82	C07K14/415 (US) C12N15/8205 (US) C12N15/8213 (US) C12N15/8285 (EP,US) C12Q1/6895 (US) C12Q2600/13 (US) C12Q2600/156 (US) Y02A40/146 (EP)	2022-11-11	2021-05-20	068618121
165	SORGHUM CENTROMERE SEQUENCES AND MINICHROMOSOMES	PREUSS DAPHNE [US] BARONE PIERLUIGI [US] CARLSON SHAWN [US] COPENHAVER GREGORY P [US] LUO SONG [US] MACH JENNIFER [US]	CHROMATIN INC [US] PREUSS DAPHNE [US] BARONE PIERLUIGI [US] CARLSON SHAWN [US] COPENHAVER GREGORY P [US] LUO SONG [US] MACH JENNIFER [US]	WO2011011693A1	2009-07-23	A01H5/00 C12Q1/68	C12N15/8216 (US) C12N15/8245 (EP,US) C12N15/8257 (US) C12Q1/6895 (EP,US) C12Q2600/156 (EP,US)	2011-01-27	2011-01-27	043499433
166	Sequence-determined DNA fragments and corresponding polypeptides encoded thereby	ALEXANDROV NICKOLAI [US] BROVER VYACHESLAV [US] CHEN XIANFENG [US] SUBRAMANIAN GOPALKRISHAN [US] TROUKHAN MAXIM E [US] ZHENG LIANSHENG [US] DUMAS J [FR]	CERES INC [US]	EP1586645A2 EP1586645A3	1999-02-25	A01H5/00 C07K14/415 C12N15/29 C12N15/82 C12Q1/68 C07K14/415 A01H5/00 C12N15/29 C12N15/82 C12Q1/68	C07K14/415 (EP,US) C12N9/1007 (EP,US)	2005-10-19 2006-02-22	2005-10-19	037671264
167	Sequence-determined DNA fragments and corresponding polypeptides encoded thereby	ALEXANDROV NICKOLAI [US] BROVER VYACHESLAV [US] CHEN XIANFENG [US] SUBRAMANIAN GOPALAKRISHNAN [US] TROUKHAN MAXIM E [US] ZHENG LIANSHENG [US] DUMAS J [FR]	CERES INC [US]	EP1033405A2 EP1033405A3	1999-02-25	A01H5/00 C07K14/415 C12N15/29 C12N15/82 C12Q1/68 C07K14/415 C12N15/29	C07K14/415 (EP)	2000-09-06 2001-08-01	2000-09-06	027587111
168	DNA Sequences	ALEXANDROV NICKOLAI [US] CHEN XIANFENG [US] SUBRAMANIAN GOPALAKRISHNAN [US] BROVER VYACHESLAV [US] TROUKHAN MAXIM E [US] ZHENG LIANSHENG [US] DUMAS J [FR]	CERES INC [US]	EP1887081A2	1999-02-25	A01H5/00 C07K14/415 C12N15/29 C12N15/82	C07K14/415 (EP)	2008-02-13	2008-02-13	038828530
169	No title available			JP2009542218A JP4546578B2	2006-07-05	A61K38/00 A61P1/02 A61P1/04 A61P11/06 A61P13/12 A61P19/02 A61P21/04 A61P25/00 A61P25/28 A61P27/02 A61P29/00 A61P3/10 A61P31/04 A61P35/00 A61P37/06 A61P7/02 A61P9/10 C12N1/15 C12N1/19 C12N1/21 C12N5/10 C12N9/50 C07K14/81 C12N15/09 C12Q1/37 C40B40/10	A61P1/00 (EP) A61P1/02 (EP) A61P1/04 (EP) A61P11/06 (EP) A61P13/12 (EP) A61P17/02 (EP) A61P17/06 (EP) A61P19/02 (EP) A61P21/02 (EP) A61P21/04 (EP) A61P25/00 (EP) A61P25/28 (EP) A61P27/02 (EP) A61P29/00 (EP) A61P3/10 (EP) A61P31/04 (EP) A61P35/00 (EP) A61P37/02 (EP) A61P37/06 (EP) A61P43/00 (EP) A61P7/00 (EP) A61P7/02 (EP) A61P7/08 (EP) A61P9/00 (EP) A61P9/08 (EP) A61P9/10 (EP) A61P9/14 (EP) C12N1…	2009-12-03 2010-09-15	2008-04-16	039217879
170	PROTEINS ASSOCIATED WITH GROWTH, DIFFERENTIATION, AND DEATH	KABLE AMY E [US] TRAN UYEN K [US] HAFALIA APRIL J A [US] BURFORD NEIL [US] HONCHELL CYNTHIA D [US] LEHR-MASON PATRICIA M [US] DUGGAN BRENDAN M [US] RAMKUMAR JAYALAXMI [US] GRIFFIN JENNIFER A [US] RICHARDSON THOMAS W [US] ELLIOTT VICKI S [US] JIANG XIN [US] JACKSON ALAN A [US] MARQUIS JOSEPH P [US] CHAWLA NARINDER K [US] KHARE REENA [US] BECHA SHANYA D [US] LEE SOO YEUN [US] SWARNAKAR ANITA [US] Y…	INCYTE GENOMICS INC [US] KABLE AMY E [US] TRAN UYEN K [US] HAFALIA APRIL J A [US] INCYTE CORP [US] BURFORD NEIL [US] HONCHELL CYNTHIA D [US] LEHR-MASON PATRICIA M [US] DUGGAN BRENDAN M [US] RAMKUMAR JAYALAXMI [US] GRIFFIN JENNIFER A [US] RICHARDSON THOMAS W [US] ELLIOTT VICKI S [US] JIANG XIN [US] JACKSON ALAN A [US] MARQUIS JOSEPH P [US] CHAWLA NARINDER K [US] KHARE REENA [US] BECHA SHANYA D [US…	WO03077875A2 WO03077875A3	2002-03-15	A61K A61K38/17 C07K14/47 C12N15/11 C12N15/12 C12P21/02 C12Q1/68 A61P25/00 C07K14/47 C12N15/12	A61P25/00 (EP) C07K14/47 (EP)	2003-09-25 2006-03-02	2003-09-25	028046510
171	SUGARCANE CENTROMERE SEQUENCES AND MINICHROMOSOMES	PREUSS DAPHNE [US] COPENHAVER GREGORY P [US] MACH JENNIFER M [US] BARONE PIERLUIGI [US] CARLSON SHAWN R [US] LUO SONG [US]	CHROMATIN INC [US]	US2016010098A1	2009-07-23	C12N15/82	C12N15/82 (EP,US) C12N15/8257 (US) C12Q1/6895 (EP,US) C12N2800/20 (US) C12Q2600/156 (EP) C12Q2600/16 (EP)	2016-01-14	2011-01-27	043499430
172	Sequence-determined DNA fragments and corresponding polypeptides encoded thereby	ALEXANDROV NICKOLAI [US] TROUKHAN MAXIM E [US]	CERES INC [US]	EP1059354A2	1999-06-10	A01H5/00 C07K14/415 C12N15/29 C12N15/82 C12Q1/68 C07K14/415 C12N15/29	C07K14/415 (EP)	2000-12-13	2000-12-13	026836300
173	Intron fusion proteins, and methods of identifying and using same	SHEPARD H M [US] CLINTON GAIL M [US] LACKEY DAVID B [US] JIN PEI [US]		US2005239088A1	2003-05-16	C07H21/04 C12N15/09 C12N9/12 C12Q1/68 C07H21/04 C07K14/71 C12N15/09 C12N15/10 C12N9/12 C12Q1/68	A61P1/04 (EP) A61P11/06 (EP) A61P13/02 (EP) A61P25/00 (EP) A61P25/28 (EP) A61P29/00 (EP) A61P3/10 (EP) A61P31/00 (EP) A61P31/10 (EP) A61P33/00 (EP) A61P33/06 (EP) A61P35/00 (EP) A61P7/06 (EP) A61P9/00 (EP) A61P9/10 (EP) C07K14/71 (EP,US) C12N15/1034 (EP,US) C12N9/1205 (EP,US) C07K2319/00 (EP,US)	2005-10-27	2005-02-24	034193010
174	MODIFIED SANTALENE SYNTHASE POLYPEPTIDES, ENCODING NUCLEIC ACID MOLECULES AND USES THEREOF	AMICK JEAN DAVIN [US] JULIEN BRYAN N [US]	ALLYLIX INC [US]	WO2015153501A2 WO2015153501A3	2014-03-31	C12N9/88	C12N9/88 (EP,US) C12P5/007 (EP,US) C12Y402/03082 (EP,US) C12Y402/03083 (EP,US)	2015-10-08 2015-12-23	2015-10-01	052991970
175	Continuous subcutaneous insulin infusion methods with a hyaluronan degrading enzyme	VAUGHN DANIEL EDWARD MUCHMORE DOUGLAS BOYER FROST GREGORY IAN	HALOZYME INC [US] HALOZYME INC	AU2012271361A1 AU2012271361B2	2011-06-17	A61K38/47 A61P3/10	A61K38/16 (KR) A61K38/28 (EP,KR) A61K38/47 (EP,KR) A61P3/10 (EP) A61P5/50 (EP) A61P7/12 (EP) C07K14/47 (KR)	2014-01-09 2017-03-02	2012-12-20	046642609
176	MODIFIED ERYTHROPOIETIN POLYPEPTIDES AND USES THEREOF FOR TREATMENT	GUYON THIERRY [FR] BORRELLY GILLES [FR] GALLET XAVIER [FR] DRITTANTI LILA [AR] VEGA MANUEL [AR]	HANALL PHARMACEUTICAL CO LTD [KR] HANALL BIOPHARMA CO LTD [KR]	EP2120998A2 EP2120998B1	2006-11-28	A61K31/555 A61K33/26 A61K38/00 A61K38/19 A61K45/06 A61K48/00 C07K14/505 C12N15/00	A61K31/555 (EP,US) A61K33/26 (EP,US) A61K38/19 (KR) A61K38/193 (EP,US) A61K38/20 (KR) A61K38/21 (KR) A61K45/06 (EP,US) A61P21/02 (EP) A61P25/00 (EP) A61P25/06 (EP) A61P25/08 (EP) A61P25/16 (EP) A61P25/18 (EP) A61P25/22 (EP) A61P25/28 (EP) A61P25/32 (EP) A61P27/02 (EP) A61P29/00 (EP) A61P7/06 (EP) A61P9/02 (EP) A61P9/10 (EP) C07K14/505 (EP,US) A61K38/00 (EP,US) Y02A50/30 (EP,US) A61K31/555, A61K23…	2009-11-25 2013-08-07	2008-06-05	039189560
177	METHODS FOR PRODUCTION OF RECEPTOR AND LIGAND ISOFORMS	JIN PEI [US] SHEPARD H MICHAEL [US] GORMAN CORNELIA [US] ZHANG JUAN [US]	RECEPTOR BIOLOGIX INC [US]	KR20080082628A	2005-11-10	C07K14/705 C12N15/09 C12N15/62	A61P13/12 (EP) A61P17/02 (EP) A61P19/02 (EP) A61P25/00 (EP) A61P25/14 (EP) A61P25/28 (EP) A61P27/02 (EP) A61P29/00 (EP) A61P3/10 (EP) A61P35/00 (EP) A61P9/00 (EP) A61P9/10 (EP) C07K14/705 (EP,KR) C07K14/71 (EP) C07K14/715 (EP) C07K14/72 (EP) C12N15/09 (KR) C12N15/62 (KR) C12N9/1205 (EP) C12N9/6459 (EP) C12Y304/21069 (EP) C07K2319/01 (EP) C07K2319/02 (EP) C07K2319/21 (EP) C07K2319/41 (EP)	2008-09-11	2007-06-07	037734260
178	POLYNUCLEOTIDES ENCODING PHENYLPROPANOID PATHWAY ENZYMES IN COFFEE	TANKSLEY STEVEN D [US] CHEMINADE GERALD [FR] LEPELLEY MAUD [FR] MCCARTHY JAMES GERARD [FR] LIN CHENWEI [US] PETIARD VINCENT [FR]	NESTEC SA [CH] UNIV CORNELL [US]	CA2625350A1	2005-10-07	C07K14/415 C12N15/82	C07K14/415 (EP,US) C12N15/8243 (EP,US)	2007-04-19	2007-04-19	037943484
179	Cell surface receptor isoforms and methods of identifying and using the same	JIN PEI SHEPARD MICHAEL H	RECEPTOR BIOLOGIX INC [US]	AU2005245896A1	2004-05-14	C07K14/705 C07K14/71 C07K14/715 A61K38/00	A61P1/04 (EP) A61P11/06 (EP) A61P13/02 (EP) A61P13/12 (EP) A61P15/00 (EP) A61P17/06 (EP) A61P19/02 (EP) A61P25/00 (EP) A61P25/28 (EP) A61P27/02 (EP) A61P29/00 (EP) A61P3/10 (EP) A61P31/00 (EP) A61P31/12 (EP) A61P31/16 (EP) A61P31/18 (EP) A61P31/22 (EP) A61P33/00 (EP) A61P35/00 (EP) A61P35/02 (EP) A61P35/04 (EP) A61P37/02 (EP) A61P43/00 (EP) A61P9/00 (EP) A61P9/08 (EP) A61P9/10 (EP) A61P9/14 (EP) …	2005-12-01	2005-12-01	034970518
180	HUMAN DNA SEQUENCES	WIEMANN STEFAN [DE]	GERMAN HUMAN GENOME PROJECT [DE] WIEMANN STEFAN [DE]	WO0198454A2 WO0198454A8	2000-04-25	C12N C12N15/11 C07K14/47	C07K14/47 (EP)	2001-12-27 2003-09-18	2001-12-27	022737261
181	MODIFIED ERYTHROPOIETIN (EPO) POLYPEPTIDES THAT EXHIBIT INCREASED PROTEASE RESISTANCE AND PHARMACEUTICAL COMPOSITIONS THEREOF	GUYON THIERRY [FR] BORRELLY GILLES [FR] GALLET XAVIER [FR] DRITTANTI LILA [IT] VEGA MANUEL [IT]	HANALL BIOPHARMA CO LTD [KR]	KR101275950B1 KR20110022638A	2008-05-29	A61K38/18 A61P7/06 C07K14/505 C12N15/12	A61P7/06 (EP) C07K14/505 (EP,US) A61K38/00 (EP,US)	2011-03-07 2013-06-25	2009-12-23	040943614
182	Modified proteases that inhibit complement activation	THANOS CHRISTOPHER D WAUGH RUGGLES SANDRA JACK NGUYEN MADISON EDWIN L RUGGLES SANDRA WAUGH NGUYEN JACK	CATALYST BIOSCIENCES INC [US] VERTEX PHARMA	AU2011218753A1 AU2011218753B2	2006-10-20	A61K38/48 C12N15/62 C12N15/86 C12N5/10 C12N9/64		2011-09-22 2013-10-24	2011-09-22	045441960
183	METHODS FOR ASSESSING AND IDENTIFYING OR EVOLVING CONDITIONALLY ACTIVE THERAPEUTIC PROTEINS	KODANDAPANI LALITHA [US] BOOKBINDER LOUIS HOWARD [US] FROST GREGORY IAN [US] SHERIDAN PHILIP LEE [US] SHEPARD HAROLD MICHAEL [US] WEI GE [US] HUANG LEI [US]	HALOZYME INC [US] KODANDAPANI LALITHA [US] BOOKBINDER LOUIS HOWARD [US] FROST GREGORY IAN [US] SHERIDAN PHILIP LEE [US] SHEPARD HAROLD MICHAEL [US] WEI GE [US] HUANG LEI [US]	WO2012033953A1	2010-09-08	C07K16/30 G01N33/53 G01N33/574 G01N33/68	A61P35/00 (EP) C07K16/2863 (EP,US) C07K16/30 (EP,KR,US) C07K16/44 (EP,US) G01N33/5011 (EP,US) G01N33/5014 (EP,US) G01N33/5088 (EP,US) G01N33/53 (KR,US) G01N33/574 (KR) G01N33/68 (KR) C07K2317/34 (EP,US) G01N2333/71 (EP,KR,US)	2012-03-15	2012-03-15	044906358
184	CELL SURFACE RECEPTOR ISOFORMS AND METHODS OF IDENTIFYING AND USING THE SAME	JIN PEI [US] SHEPARD H MICHAEL [US]		US2009170769A1	2005-05-13	A61K38/16 A61P29/00 A61P35/00 C07H21/00 C07K14/00 C12N15/63 C12N5/00	C07K14/71 (EP,US)	2009-07-02	2009-07-02	040799230
185	Subcutaneous administration of modified factor IX polypeptides and treatment of hemophilia B	LEVY HOWARD [US]	CATALYST BIOSCIENCES INC [US]	US11491212B1	2017-09-27	A61K38/48 A61K9/00 A61P7/04	A61K38/4846 (EP,US) A61K9/0019 (US) A61P7/04 (EP,US) A61K9/0019 (EP)	2022-11-08	2022-11-08	083902368
186	MODIFIED VALENCENE SYNTHASE POLYPEPTIDES, ENCODING NUCLEIC ACID MOLECULES AND USE THEREOF	JEAN DAVIN AMICK EUNYOUNG GRACE PARK BRYAN N JULIEN BURLINGAME RICHARD P	ALLYLIX INC	JP2015165798A	2010-10-29	A01H5/00 C07K19/00 C12N1/19 C12N15/09 C12N9/00 C12P5/00	C07H21/04 (EP,US) C07K14/415 (US) C12N15/81 (US) C12N15/82 (US) C12N15/8243 (EP) C12N15/86 (US) C12N9/88 (EP,US)	2015-09-24	2012-05-03	044913442
187	ADVERSE SIDE-EFFECTS ASSOCIATED WITH ADMINISTRATION OF ANTI-HYALURONAN AGENT	HAROLD MICHAEL SHEPARD CURTIS THOMPSON LI XIAOMING GREGORY IAN FROST	HALOZYME INC	JP2017137331A	2010-07-20	A61K31/573 A61K38/46 A61P1/02 A61P1/04 A61P1/18 A61P11/00 A61P13/08 A61P15/00 A61P17/00 A61P17/02 A61P17/06 A61P19/00 A61P25/00 A61P29/00 A61P35/00 A61P43/00 A61P7/10 A61P9/10	A61K31/37 (EP,KR,US) A61K31/42 (EP,KR,US) A61K31/573 (EP,KR,US) A61K38/47 (EP,KR,US) A61K47/60 (EP,US) A61K9/0019 (US) A61K9/0053 (US) A61P1/00 (EP) A61P1/02 (EP) A61P1/04 (EP) A61P1/18 (EP) A61P11/00 (EP) A61P11/06 (EP) A61P13/08 (EP) A61P15/00 (EP) A61P17/00 (EP) A61P17/02 (EP) A61P17/06 (EP) A61P19/00 (EP) A61P19/02 (EP) A61P21/00 (EP) A61P25/00 (EP) A61P29/00 (EP) A61P35/00 (EP) A61P43/00 (EP…	2017-08-10	2012-01-26	045493806
188	Use of Carboxamides on Cultivated Plants for Controlling Pests and Increasing Plant Health	GEWEHR MARKUS [DE] VOESTE DRIK [DE] LOGEMANN JUERGEN [DE] STUIVER MAARTEN HENDRIK [DE] PUENTE PILAR [DE] GLADWIN ROBERT JOHN [DE]	BASF SE [DE]	US2018116218A1	2008-10-21	A01N37/22 A01N37/24 A01N43/08 A01N43/32 A01N43/40 A01N43/56 A01N43/78	A01N37/22 (EP,KR,US) A01N37/24 (EP,US) A01N43/08 (EP,KR,US) A01N43/32 (EP,US) A01N43/40 (EP,KR,US) A01N43/56 (EP,US) A01N43/78 (EP,US)	2018-05-03	2010-04-29	040380378
189	METHODS OF TREATING INFLAMMATORY DISORDERS USING ISOFORMS OF RECEPTOR TYROSINE KINASES	SHEPARD H MICHAEL [US] JIN PEI [US]	RECEPTOR BIOLOGIX INC [US] SHEPARD H MICHAEL [US] JIN PEI [US]	WO2008144754A2 WO2008144754A3	2007-05-21	A61K38/17 A61K48/00 A61P19/02 A61P9/00	A61K38/49 (EP) A61K48/005 (EP) A61P19/02 (EP) A61P9/00 (EP) C07K14/705 (EP) C07K14/71 (EP) C12N9/1205 (EP) A61K38/00 (EP) C07K2319/01 (EP) C07K2319/036 (EP) C07K2319/30 (EP) C07K2319/735 (EP) C12N2710/10043 (EP)	2008-11-27 2009-04-09	2008-11-27	039866794
190	Super fast-acting insulin compositions	FROST GREGORY I IGOR BILINSKY DANIEL VAUGHN BARRY SUGARMAN	HALOZYME INC	CN102083458A CN102083458B	2008-04-28	A61K38/28 A61K38/47 A61P3/10 A61P5/50	A61K38/28 (EP,US) A61K38/47 (EP,US) A61P3/00 (EP) A61P3/10 (EP) A61P43/00 (EP) A61P5/00 (EP) A61P5/48 (EP) A61P5/50 (EP) A61K38/28, A61K2300/00, INV (EP,US) A61K38/47, A61K2300/00, INV (EP,US)	2011-06-01 2016-01-20	2009-06-19	041037892
191	HIGH AMYLOSE WHEAT	AHMED REGINA MATTHEW KENNEDY MORELL PIERRE GEORGES LOUIS BERBEZY ELISABETH MARIE-ANNE IDA CHANLIAUD BERNARD DUPERRIER	ARISTA CEREAL TECH PTY LTD	JP2018075031A JP7182878B2	2011-11-04	C12N15/09 A01H5/10 A23L7/10 A23L2/52 C12N15/05	A01H5/10 (EP,US) A01H6/4678 (EP,US) A23L7/197 (EP,US) A61P1/00 (EP) A61P3/00 (EP) A61P3/10 (EP) A61P9/00 (EP) B02C9/00 (US) C08B30/046 (US) C12N15/8218 (EP) C12N15/8245 (EP) C12Y204/01018 (US) A23L7/198 (US) A23V2002/00 (US)	2018-05-17 2022-12-05	2013-05-09	048191117
192	Compositions of adenosine deaminase-2 (ADA2), variants thereof and methods of using same	THANOS CHRISTOPHER D WANG LIN SHEPARD MICHAEL H	HALOZYME INC	CN108064282A	2014-10-14	A61K38/00 A61K38/46 A61K38/48 A61K45/00 A61P19/04 A61P31/00 A61P35/00 A61P37/04 A61P43/00 A61P9/00 C12N15/09 C12N5/10 C12N9/10 C12N9/78	A61K38/00 (IL,KR) A61K38/48 (EP,IL,KR,US) A61P19/04 (EP,IL) A61P31/00 (EP,IL) A61P35/00 (EP,IL) A61P37/04 (EP) A61P43/00 (EP) A61P9/00 (EP) C12N9/78 (EP,IL,KR,US) C12Y305/04004 (EP,IL,US) A61K38/00 (EP,US) C12Y305/04004 (KR)	2018-05-22	2016-04-21	054601993
193	COMBINATION THERAPY USING A SOLUBLE HYALURONIDASE AND A BISPHOSPHONATE	FROST GREGORY I [US]	HALOZYME INC [US] FROST GREGORY I [US]	WO2009128918A1 WO2009128918A8	2008-04-14	A61K31/663 A61K38/47 A61K47/42 A61K9/00 A61P43/00	A61K31/663 (EP,US) A61K38/47 (EP,US) A61K9/0019 (EP,US) A61P43/00 (EP) A61K31/663, A61K2300/00, INV (EP,US) A61K38/47, A61K2300/00, INV (EP,US)	2009-10-22 2010-04-22	2009-10-22	041008998
194	Plants modified with mini-chromosomes	ZIELER HELGE RUDGERS GARY W PREUSS DAPHNE COPENHAVER GREGORY P PAULY MICHAEL H	CHROMATIN INC [US]	AU2012254899A1	2006-09-07	A01H5/10 C12N15/82		2012-12-06	2012-12-06	047326797
195	MODIFIED FACTOR IX POLYPEPTIDES AND USES THEREOF	MADISON EDWIN L THANOS CHRISTOPHER D BLOUSE GRANT ELLSWORTH	CATALYST BIOSCIENCES INC [KR] GC BIOPHARMA CORP	AU2013204511A1 AU2013204511B2	2011-11-03	C12N9/64		2013-05-09 2016-03-17	2013-05-09	048239426
196	HIGH AMYLOSE WHEAT - III	LI XINGUO LI ZHONGYI REGINA AHMED JOBLING STEPHEN ALAN	COMMW SCIENT IND RES ORG	CN109640635A	2016-07-05	A01H1/02 A01H1/04 A01H1/06 A01H5/10 A01H6/46	A01H1/04 (EP,US) A01H6/46 (EP,US) A01H6/4678 (EP,US) A23L7/197 (US) A61P1/00 (EP) A61P3/00 (EP) A61P3/10 (EP) A61P9/00 (EP) C12N15/8218 (EP,US) C12N15/8245 (EP,US) G01N33/0098 (US)	2019-04-16	2018-01-11	060901335
197	PROTEASE SCREENING METHODS AND PROTEASES IDENTIFIED THEREBY	MADISON EDWIN L [US]	CATALYST BIOSCIENCES INC [US] TORREY PINES INST [US] TORREY PINES INST FOR MOLECULAR STUDIES [US]	CA2791144A1 CA2791144C	2006-07-05	A61K38/48 A61K38/49 C12N15/58 C12N9/50 C12N9/72 C12Q1/37 C40B30/08 G01N33/573	Y02A50/30 (EP)	2008-04-17 2019-04-09	2008-04-17	041040512
198	Plants modified with mini-chromosomes	COPENHAVER GREGORY P PAULY MICHAEL H RUDGERS GARY W PREUSS DAPHNE ZIELER HELGE	CHROMATIN INC [US]	AU2006287553A1	2005-09-08	A01H5/10 C12N15/82	C12N15/82 (EP,US)	2007-03-15	2007-03-15	037807957
199	Protease screening methods and proteases identified thereby	MADISON EDWIN L	CATALYST BIOSCIENCES INC [US] TORREY PINES INST VERTEX PHARMA	AU2013202890A1 AU2013202890B2	2007-07-05	C12N15/10 C12N9/50 C12N9/64	Y02A50/30 (EP)	2013-05-02 2016-08-11	2013-05-02	048416783
200	Isoforms of receptor for advanced glycation end products (RAGE) and methods of identifying and using same	JIN PEI [US] SHEPARD H M [US]		US2007087406A1	2005-05-04	A61K38/17 C07H21/04 C07K14/705 C12P21/06	C07K14/705 (EP,US) C07K14/70503 (EP,US) A61K38/00 (EP,US) C07K2319/30 (EP,US) C07K2319/70 (EP,US)	2007-04-19	2006-11-09	036812591
201	HEPATOCYTE GROWTH FACTOR INTRON FUSION PROTEINS	JIN PEI [US] SHEPARD H MICHAEL [US] NI IRENE [US]	RECEPTOR BIOLOGIX INC [US]	KR20080082629A	2005-11-10	A61K38/18 C07K14/475	A61K38/18 (KR) A61P1/00 (EP) A61P11/00 (EP) A61P15/00 (EP) A61P17/00 (EP) A61P17/06 (EP) A61P19/02 (EP) A61P27/02 (EP) A61P27/06 (EP) A61P29/00 (EP) A61P3/10 (EP) A61P33/06 (EP) A61P35/00 (EP) A61P37/06 (EP) A61P9/00 (EP) A61P9/10 (EP) A61P9/14 (EP) C07K14/475 (KR) C07K14/4753 (EP,US) A61K38/00 (EP,US) C07K2319/92 (EP,US) Y02A50/30 (EP,US)	2008-09-11	2007-05-24	037814245
202	PLANT WITH INCREASED SILICON UPTAKE	BÉLANGER RICHARD [CA] DESHMUKH RUPESH [CA] BELZILE FRANÇOIS [CA] LABBÉ CAROLINE [CA] PERUMAL AZHAGUVEL [US] EDWARDS S MATTHEW [US]	UNIVERSITÉ LAVAL [CA] SYNGENTA PARTICIPATIONS AG [CH]	WO2016183684A1	2015-05-20	A01H1/04 A01H5/00 A01K1/00 A01N3/00 A01N59/00 A01P21/00 C05D9/00 C12N1/02 C12N15/113 C12N15/29 C12N15/82 C12N5/04 C12N5/10 C12Q1/68	A01H1/04 (EP) A01H5/10 (EP,US) A01H6/542 (EP,US) C07K14/415 (EP) C12N15/8213 (EP) C12N15/8243 (US) C12N15/8261 (EP) C12N15/8273 (EP) C12N15/8282 (EP) C12Q1/6895 (EP,US) C12Q2600/13 (EP,US) C12Q2600/156 (EP,US) C12Q2600/172 (US)	2016-11-24	2016-11-24	057319070
203	NOVEL NUCLEIC ACIDS AND POLYPEPTIDES	LIU CHENGHUA [US] WEHRMAN TOM [US] ZHOU PING [US] WANG DUNRUI [US] ASUNDI VINOD [US] WANG JIAN-RUI [US] GOODRICH RYLE [US] WANG ZHIWEI [US] DRMANAC RADOJE T [US] ZHAO QING A [US] REN FEIYAN [US] CHEN RUI-HONG [US] ZHANG JIE [US] TANG Y TOM [US] QIAN XIAOHONG B [US] MA YUNQING [US] XU CHONGJUN [US] YANG YONGHONG [US] XUE AIDONG J [US]	HYSEQ INC [US]	CA2402563A1	1999-12-23	C07H21/04 C07K14/47 C12N15/11 C12N15/12 C12N15/63 C12N15/70 C12N15/82 C12N15/85 C12P21/00 C12Q1/68 G01N33/566 C07K14/47 C07K14/705 C07K14/775	C07K14/47 (EP) C07K14/705 (EP) C07K14/775 (EP) A61K2039/505 (EP)	2001-07-26	2001-07-26	027578844
204	Novel nucleic acids and polypeptides	TANG Y T [US] LIU CHENGHUA [US] ASUNDI VINOD [US] ZHANG JIE [US] REN FEIYAN [US] CHEN RUI-HONG [US] ZHAO QING A [US] WEHRMAN TOM [US] XUE AIDONG J [US] YANG YONGHONG [US] WANG JIAN-RUI [US] ZHOU PING [US] MA YUNQING [US] WANG DUNRUI [US] WANG ZHIWEI [US] DRMANAC RADOJE T [US]		US2005239060A1	2000-01-21	C07H21/04 C12N9/00 C12Q1/68 C07K14/47	C07K14/47 (EP,US) A61K2039/505 (EP,US)	2005-10-27	2003-05-27	027413822
205	ANIMAL MODEL HAVING HOMOLOGOUS RECOMBINATION OF MOUSE PTH1 RECEPTOR	MANNSTADT BEATE KLARA [US] GARDELLA THOMAS [US]	RADIUS PHARMACEUTICALS INC [US] MASSACHUSETTS GEN HOSPITAL [US]	WO2022235929A1	2021-05-05	A01K67/027 C07K14/72	A01K67/0278 (EP) C07K14/72 (EP) A01K2207/15 (EP) A01K2217/072 (EP) A01K2227/105 (EP) A01K2267/03 (EP)	2022-11-10	2022-11-10	081928100
206	CENTROMERE SEQUENCES AND MINICHROMOSOMES	ZIELER HELGE [US] RUDGERS GARY W [US] COPENHAVER GREGORY P [US] PREUSS DAPHNE [US] PAULEY MICHAEL H [US] PAULY MICHAEL H [US]	CHROMATIN INC [US] ZIELER HELGE [US] RUDGERS GARY W [US] COPENHAVER GREGORY P [US] PREUSS DAPHNE [US] PAULY MICHAEL H [US]	US2010297769A1 US8614089B2	2007-03-15	C07H21/04 C12N5/10 A01H5/00 C12N15/00 C12N15/09 C12N15/82	C12N15/82 (EP,US) C12N15/8201 (EP,US)	2010-11-25 2013-12-24	2008-09-18	039760415
207	Novel nucleic acids and polypeptides	TANG Y TOM [US] LIU CHENGHUA [US] ASUNDI VINOD [US] ZHANG JIE [US] DRMANAC RADOJE T [US]		US2003219744A1	2000-01-21	C07H21/04 C07K14/47 C12N5/06 C12N9/00 C12P21/02 C12Q1/68 C07K14/47	C07K14/47 (EP,US) A61K2039/505 (EP,US)	2003-11-27	2003-11-27	046280461
208	Simian immunodeficiency virus peptides with antifusogenic and antiviral activities	BARNEY SHAWN O'LIN [US] LAMBERT DENNIS MICHAEL [US] PETTEWAY STEPHEN ROBERT [US] LANGLOIS ALPHONSE J [US]	TRIMERIS INC [US]	US6017536A	1993-06-07	A61K39/21 A61P31/18 C07K14/02 C07K14/05 C07K14/11 C07K14/115 C07K14/12 C07K14/125 C07K14/13 C07K14/135 C07K14/15 C07K14/155 C07K14/16 C07K14/21 C07K14/22 C07K14/285 C07K14/31 C07K5/083 C07K5/087 C07K5/09 C07K5/093 C07K5/103 C07K5/107 C07K5/113 C07K5/117 A61K38/00 A61K39/00	A61P31/18 (EP) C07K14/005 (EP,US) C07K14/21 (EP,US) C07K14/22 (EP,US) C07K14/285 (EP,US) C07K14/31 (EP,US) C07K5/0806 (EP,US) C07K5/0808 (EP,US) C07K5/0812 (EP,US) C07K5/0817 (EP,US) C07K5/0819 (EP,US) C07K5/1008 (EP,US) C07K5/101 (EP,US) C07K5/1013 (EP,US) C07K5/1016 (EP,US) C07K5/1021 (EP,US) C07K5/1024 (EP,US) A61K2039/525 (EP,US) A61K38/00 (EP,US) A61K39/00 (EP,US) C07K2319/00 (EP,US) C12N271…	2000-01-25	2000-01-25	046202535
209	변형된 막 유형 세린 프로테아제 １ 폴리펩티드 및 사용 방법	MADISON EDWIN L SOROS VANESSA POPKOV MIKHAIL	CATALYST BIOSCIENCES INC [US]	KR20200030063A	2017-06-22	A61K31/397 A61K38/00 A61K45/06 C07K14/435 C12N9/64	A61K31/397 (EP,KR,US) A61K38/00 (KR) A61K45/06 (EP,KR,US) C07K14/435 (EP,KR,US) C12N9/6424 (EP,KR,US) C12Y304/21109 (EP,KR,US) A61K38/00 (EP,US) A61K31/397, A61K2300/00, INV (EP,US)	2020-03-19	2018-12-27	063015005
210	In vivo temporal control of activatable matrix-degrading enzymes	KELLER GILBERT A [US] FROST GREGORY I [US]	HALOZYME INC [US]	TW200944227A TWI395593B	2008-03-06	A61K38/47 A61K38/50 C12N9/26 C12N9/50 C12N9/82	A61K38/4813 (EP,KR,US) A61K38/482 (EP,KR,US) A61K38/4873 (EP,KR,US) A61K38/488 (EP,KR,US) A61P1/00 (EP) A61P1/04 (EP) A61P17/00 (EP,KR) A61P17/02 (EP,KR) A61P19/02 (EP) A61P19/04 (EP) A61P35/00 (EP) A61P37/02 (EP) A61P41/00 (EP) A61P43/00 (EP) C12N9/6472 (EP,KR,US) C12N9/6491 (EP,KR,US) C12Y304/22015 (EP,KR,US) C12Y304/24007 (EP,KR,US)	2009-11-01 2013-05-11	2009-09-11	041017153
211	MODIFIED INTERFERON-GAMMA POLYPEPTIDES AND METHODS FOR USINGMODIFIED INTERFERON-GAMMA POLYPEPTIDES	DRITTANTI LILA [FR] GUYON THIERRY [FR] BORRELLY GILLES [FR]	NAUTILUS BIOTECH [FR]	CA2607806A1	2005-05-04	A61K38/21 A61P11/00 A61P31/04 A61P31/12 A61P33/02 A61P35/00 C07K14/57	A61P11/00 (EP) A61P31/04 (EP) A61P31/12 (EP) A61P33/02 (EP) A61P35/00 (EP) C07K14/00 (KR) C07K14/57 (EP,KR,US) A61K38/00 (EP,US) Y02A50/30 (EP,US)	2006-11-16	2006-11-09	037096918
212	SUPER FAST-ACTING INSULIN COMPOSITIONS	FROST GREGORY I BILINSKY IGOR VAUGHN DANIEL SUGARMAN BARRY	HALOZYME INC [US] HALOZYME INC	AU2013201842A1 AU2013201842B2	2009-04-28	A61K38/28 A61K38/47 A61K38/51 A61P3/10 A61P5/50		2013-04-11 2014-10-16	2013-04-11	048083780
213	Extended Soluble Ph20 Polypeptides And Uses Thereof	GE WEI KRISHNASAMY PANNEERSELVAM FROST GREGORY I LOUIS BOOKBINDER	HALOZYME INC	CN103205407A CN103205407B	2008-12-09	A61K38/47 A61P11/00 A61P13/08 A61P17/00 A61P27/02 A61P35/00 A61P9/00 C12N15/56 C12N15/63 C12N5/10 C12N9/42	A61K38/47 (KR) A61K47/60 (EP,US) A61K47/61 (EP,US) A61K47/6435 (EP,US) A61P11/00 (EP) A61P13/08 (EP) A61P17/00 (EP) A61P25/00 (EP) A61P25/16 (EP) A61P25/28 (EP) A61P27/02 (EP) A61P29/00 (EP) A61P3/00 (EP) A61P3/04 (EP) A61P31/00 (EP) A61P31/10 (EP) A61P33/04 (EP) A61P33/06 (EP) A61P35/00 (EP) A61P43/00 (EP) A61P9/00 (EP) A61P9/12 (EP) C07K14/47 (KR) C12N15/00 (EA) C12N15/85 (KR) C12N9/2408 (EP,KR…	2013-07-17 2016-03-16	2010-06-10	042035671
214	高アミロースコムギ			JP2014501500A JP6063869B2	2010-11-04	A23L1/00 A01H1/02 A01H5/00 A23L7/10 A23L7/152 C08B30/04 A23L33/22 A23L5/00 G01N33/53 G01N33/68	A01H5/00 (RU) A23L7/10 (EP,RU,US) A23L7/152 (EP,BR,RU) A23L7/197 (EP) A61P1/00 (EP) A61P3/00 (EP) A61P9/00 (EP) C08B30/046 (EP,RU,US) C12N15/8245 (EP,RU) C12N9/107 (EP,US) C12Q1/48 (EP) A23L7/10 (BR) A23L7/197 (BR,RU) C08B30/046 (BR) C12N15/8245 (BR) C12N9/107 (BR) C12Q1/48 (BR) G01N2333/91131 (EP,BR)	2014-01-23 2017-01-18	2012-05-10	046019851
215	STABLE FORMULATIONS OF HYALURONAN-DEGRADING ENZYME	YANG TZUNG-HORNG MICHAEL JAMES LABARRE DANIEL EDWARD VAUGHN CHRISTOPHER L CASTER FRANCOIS NICOL KIM DONGHYUN	HALOZYME INC	JP2017036313A JP6224802B2	2011-06-17	A61K38/00 A61K38/28 A61K38/46 A61K47/04 A61K47/10 A61K47/12 A61K47/14 A61K47/18 A61K47/20 A61K47/22 A61K47/26 A61P3/10 A61K47/42	A61K38/28 (EP,CN,KR) A61K38/47 (EP,CN,KR,US) A61K47/183 (EP,CN,KR,US) A61K47/20 (EP,US) A61K47/36 (KR) A61K9/0019 (EP) A61P3/10 (EP) A61P43/00 (EP) A61P5/50 (EP) A61K2121/00 (KR) A61K38/28, A61K2300/00, INV (EP,CN) A61K38/47, A61K2300/00, INV (EP,CN)	2017-02-16 2017-11-01	2012-12-20	046513830
216	PAN-CELL SURFACE RECEPTOR-SPECIFIC THERAPEUTICS	SHEPARD H MICHAEL [US] JIN PEI [US] BURTON LOUIS E [US] BERYT MALGORZATA [US]	RECEPTOR BIOLOGIX INC [US]	KR20090031897A	2006-06-12	C07K14/71 C07K19/00 C12N15/62	A61P11/00 (EP) A61P13/10 (EP) A61P29/00 (EP) A61P35/00 (EP) A61P43/00 (EP) A61P9/00 (EP) C07K14/71 (EP,KR,US) C07K19/00 (KR) C12N15/62 (KR) C07K2319/00 (EP,US)	2009-03-30	2007-12-21	038832799
217	ANTI-RESPIRATORY SYNCYTIAL VIRUS (ANTI-RSV) ANTIBODIES, ANTIGEN-BINDING FRAGMENTS THEREOF, USE THEREOF, MULTIVALENT ANTIBODIES, PHARMACEUTICAL COMPOSITIONS, METHODS OF DETECTING RSV INFECTION, AND NUCLEIC ACIDS	ROBERT ANTHONY WILLIAMSON JEHANGIR WADIA GABRIEL PASCUAL ELISSA KEOGH	CRUCELL HOLLAND BV	JP2015198658A	2009-08-13	A61K39/395 A61P11/00 A61P31/12 C07K16/10 C12N15/09 G01N33/569	A61K31/7056 (EP,US) A61K39/395 (KR) A61K39/42 (US) A61K45/06 (US) A61P11/00 (EP) A61P31/12 (EP) A61P31/14 (EP) C07K16/10 (KR,US) C07K16/1027 (EP,CN,US) C07K16/468 (CN,US) C12N7/00 (US) G01N33/56983 (US) A61K2039/505 (CN,US) A61K2039/507 (US) A61K2300/00 (US) C07K2317/14 (US) C07K2317/21 (EP,US) C07K2317/24 (US) C07K2317/31 (CN,US) C07K2317/33 (EP,US) C07K2317/35 (US) C07K2317/55 (EP,US) C07K2317/…	2015-11-12	2012-01-12	044588173
218	MODIFIED HYALURONIDASES AND USES IN TREATING HYALURONAN-ASSOCIATED DISEASES AND CONDITIONS	FROST GREGORY I [US] JIANG PING [US] THOMPSON CURTIS B [US]	HALOZYME INC [US]	KR101647932B1 KR20150024436A	2008-04-14	A61K31/337 A61K38/46 A61K38/47 G01N33/50 G01N33/533	A61K31/337 (EP,KR,US) A61K38/47 (EP,KR,US) A61P19/00 (EP) A61P19/08 (EP) A61P25/00 (EP) A61P35/00 (EP) A61P35/04 (EP) A61P7/00 (EP) A61P7/10 (EP) C12N11/089 (EP,KR,US) C12N11/096 (EP,KR,US) C12N9/2408 (EP,US) G01N33/5044 (KR) G01N33/533 (KR) A61K31/337, A61K2300/00, INV (EP,US) A61K38/47, A61K2300/00, INV (EP,US)	2015-03-06 2016-08-11	2009-10-22	041092196
219	OPTIMIZED NUCLEIC ACID ANTIBODY CONSTRUCTS	WEINER DAVID [US] GUIBINGA GHIABE [US] COOCH NEIL [US] REED CHARLES [US]	WISTAR INST [US] INOVIO PHARMACEUTICALS INC [US]	US2021188947A1	2017-05-10	C07K16/00	A61P31/14 (EP) C07K16/00 (KR,US) C07K16/10 (EP) C07K16/1027 (EP,KR) C07K16/1081 (EP) A61K2039/505 (EP,KR,US) A61K2039/507 (EP) A61K2039/51 (EP) A61K2039/53 (EP) A61K2039/54 (EP) A61K48/00 (US) C07K16/10 (US) C07K2317/31 (EP) C07K2317/40 (EP) C07K2317/522 (US) C07K2317/524 (US) C07K2317/53 (US) C07K2317/565 (EP,US) C07K2317/567 (EP,US) C07K2317/622 (EP,KR,US) C07K2317/64 (EP) C07K2317/66 (US) C07K…	2021-06-24	2018-11-15	064105692
220	Detection of variations in the dna methylation profile	BERLIN KURT [DE] PIEPENBROCK CHRISTIAN [DE] OLEK ALEXANDER [DE]		US2007026393A1	2000-04-06	C07H21/04 C07K14/47 C07K14/82 C12Q1/68 C12Q1/6883	C07K14/4703 (EP) C07K14/82 (EP) C12Q1/6883 (EP) C12Q2600/154 (EP)	2007-02-01	2001-10-18	007639087
221	Methods for inhibition of membrane-fusion-associated events, including Hepatitis B virus transmission	BARNEY SHAWN O'LIN [US] LAMBERT DENNIS MICHAEL [US] PETTEWAY STEPHEN ROBERT [US]	TRIMERIS INC [US]	US7514397B1	1993-06-07	A61K38/00 A61K38/16 A61K39/12 A61P31/12 C07K14/005 C07K14/02 C07K14/05 C07K14/11 C07K14/115 C07K14/12 C07K14/125 C07K14/13 C07K14/135 C07K14/15 C07K14/155 C07K14/16 C07K14/21 C07K14/22 C07K14/285 C07K14/31 C07K17/08 C07K17/10 C07K5/083 C07K5/087 C07K5/09 C07K5/093 C07K5/103 C07K5/107 C07K5/113 C07K5/117 C07K7/06 C07K7/08 C12N15/11 C12N15/62 C12N15/63 C12Q1/00 C12Q1/70 G01N33/53 G01N33/566 G01N33/…	A61K38/00 (KR) A61K38/12 (KR) A61P31/12 (EP) C07K14/005 (EP) C07K14/16 (KR) C07K14/21 (EP) C07K14/22 (EP) C07K14/285 (EP) C07K14/31 (EP) C07K5/0806 (EP) C07K5/0808 (EP) C07K5/0812 (EP) C07K5/0815 (EP) C07K5/0817 (EP) C07K5/0819 (EP) C07K5/1008 (EP) C07K5/101 (EP) C07K5/1013 (EP) C07K5/1016 (EP) C07K5/1021 (EP) C07K5/1024 (EP) A61K2039/525 (EP) A61K38/00 (EP) A61K39/00 (EP) C12N2710/16222 (EP) C12…	2009-04-07	1994-12-22	022111275
222	MODIFIED UROKINASE-TYPE PLASMINOGEN ACTIVATOR POLYPEPTIDES AND METHODS OF USE	MADISON EDWIN [US] THANOS CHRISTOPHER [US] SOROS VANESSA [US] POPKOV MIKHAIL [US] TIPTON KIMBERLY [US] TRAYLOR MATTHEW [US] FURFINE ERIC [US] WAY JEFFREY [US]	CATALYST BIOSCIENCES INC [US]	CA3176021A1	2018-12-28		A61K31/727 (EP,IL) A61K38/00 (KR) A61K38/49 (EP,IL) A61K45/06 (EP,IL) A61P27/02 (KR) A61P29/00 (KR) A61P9/10 (KR) C12N15/52 (EP,IL) C12N15/62 (KR) C12N9/6462 (EP,IL,KR) C12Y304/21031 (KR) C12Y304/21073 (EP,IL) A61K2300/00 (IL) C07K2319/00 (EP,IL) C07K2319/01 (EP,IL) C07K2319/02 (EP,IL) C07K2319/20 (EP,IL) C07K2319/30 (EP,IL,KR) C07K2319/31 (EP,IL,KR) C07K2319/50 (EP,IL) C07K2319/70 (EP,IL) A61K31…	2020-07-02	2020-07-02	069400631
223	Modified anti-epidermal growth factor receptor antibodies and methods of use thereof	WEI GE FROST GREGORY IAN SHEPARD HAROLD MICHAEL THANOS CHRISTOPHER D	HALOZYME INC	CN105764924A	2013-09-12	C07K16/28	A61K47/6803 (EP,KR) A61K47/6855 (EP,KR) A61K47/6877 (EP) A61P1/04 (EP) A61P11/00 (EP) A61P15/00 (EP) A61P29/00 (EP) A61P31/00 (EP) A61P33/00 (EP) A61P35/00 (EP) A61P35/04 (EP) A61P37/00 (EP) A61P43/00 (EP) C07K16/2863 (EP,KR,US) C07K16/30 (KR,US) C07K16/3015 (KR,US) C07K2317/24 (EP,US) C07K2317/51 (KR,US) C07K2317/515 (KR,US) C07K2317/54 (KR,US) C07K2317/55 (KR,US) C07K2317/56 (KR,US) C07K2317/56…	2016-07-13	2015-03-12	051626167
224	HUMAN PROSTATE CANCER ASSOCIATED GENE SEQUENCES AND POLYPEPTIDES	ROSEN CRAIG A [US] RUBEN STEVEN M [US]	HUMAN GENOME SCIENCES INC [US] ROSEN CRAIG A [US] RUBEN STEVEN M [US]	WO0055174A1	1999-03-12	C07H21/04 C07K14/00 C07K5/00 C12N15/09 C12N15/63 C12N15/85 C12P21/00 A61K31/7088 A61K31/711 A61K35/76 A61K38/00 A61K39/395 A61K45/00 A61K48/00 A61P1/18 A61P13/08 A61P17/02 A61P25/00 A61P25/06 A61P27/02 A61P29/00 A61P35/00 A61P9/00 A61P9/06 A61P9/10 A61P9/12 C07K14/47 C07K14/82 C07K16/18 C07K16/32 C12N1/15 C12N1/19 C12N1/21 C12N15/09 C12N15/12 C12N5/10 C12P21/00 C12P21/02 C12P21/08 C12Q1/02 C12Q1/…	A61P1/18 (EP) A61P13/08 (EP) A61P17/02 (EP) A61P25/00 (EP) A61P25/06 (EP) A61P27/02 (EP) A61P29/00 (EP) A61P31/00 (EP) A61P35/00 (EP) A61P9/00 (EP) A61P9/06 (EP) A61P9/10 (EP) A61P9/12 (EP) C07K14/4702 (EP,US) C07K14/4703 (EP,US) C07K14/4748 (EP,US) A61K2039/53 (EP,US) A61K38/00 (EP,US) A61K39/00 (EP,US) A61K48/00 (EP,US) C07K2319/00 (EP,US) C12N2799/026 (EP,US)	2000-09-21	2000-09-21	022413842
225	Metal Sensitive Mutants of Matrix Metalloproteases and uses thereof	PALADINI RUDOLPH D [US] WEI GE [US] SHEPARD H MICHAEL [US]	PALADINI RUDOLPH D [US] WEI GE [US] SHEPARD H MICHAEL [US]	US2014219992A1 US2015196625A9	2013-01-07	A61K33/06 A61K38/48	A61K33/06 (US) A61K38/4886 (EP,US) A61P17/00 (EP) A61P17/02 (EP) A61P19/02 (EP)	2014-08-07 2015-07-16	2014-07-10	050030496
226	HIGH AMYLOSE WHEAT - IV	LI ZHONGYI [AU]	ARISTA CEREAL TECH PTY LTD [AU]	WO2019136518A1	2018-01-10	A01H1/06 A01H5/00 A23L29/212 A61K31/718 C12N15/52 C12N9/10	A01H1/04 (EP) A01H1/045 (US) A01H5/10 (EP,AU,US) A01H6/4678 (EP,AU,US) A23L29/212 (EP) A23L7/198 (EP) A61K31/718 (EP) A61K36/899 (EP) C12N15/52 (EP) C12N15/8245 (EP,US) C12N9/1051 (EP) C12Y204/01021 (EP) G01N27/44721 (US) G01N33/60 (US) C12N15/8218 (AU) C12N15/8245 (AU)	2019-07-18	2019-07-18	067218149
227	Methods for the inhibition of epstein-barr virus transmission employing anti-viral peptides capable of abrogating viral fusion and transmission	BARNEY SHAWN O'LIN [US] LAMBERT DENNIS MICHAEL [US] PETTEWAY STEPHEN ROBERT [US]	TRIMERIS INC [US]	US6518013B1	1993-06-07	C12Q1/70 A61P31/18 C07K14/02 C07K14/05 C07K14/11 C07K14/115 C07K14/12 C07K14/125 C07K14/13 C07K14/135 C07K14/15 C07K14/155 C07K14/16 C07K14/21 C07K14/22 C07K14/285 C07K14/31 C07K5/083 C07K5/087 C07K5/09 C07K5/093 C07K5/103 C07K5/107 C07K5/113 C07K5/117 A61K38/00 A61K39/00	A61P31/18 (EP) C07K14/005 (EP,US) C07K14/21 (EP,US) C07K14/22 (EP,US) C07K14/285 (EP,US) C07K14/31 (EP,US) C07K5/0806 (EP,US) C07K5/0808 (EP,US) C07K5/0812 (EP,US) C07K5/0817 (EP,US) C07K5/0819 (EP,US) C07K5/1008 (EP,US) C07K5/101 (EP,US) C07K5/1013 (EP,US) C07K5/1016 (EP,US) C07K5/1021 (EP,US) C07K5/1024 (EP,US) A61K2039/525 (EP,US) A61K38/00 (EP,US) A61K39/00 (EP,US) C07K2319/00 (EP,US) C12N271…	2003-02-11	2003-02-11	046202705
228	Process for the Production of Fine Chemicals	PLESCH GUNNAR [DE] BLAU ASTRID [DE] HEROLD MICHAEL MANFRED [DE] KAMLAGE BEATE [DE] WENDEL BIRGIT [DE] PUZIO PIOTR [BE] HENKES STEFAN [DE] HAAKE VOLKER [DE] VAN CAMP WIM [BE] FAHNENSTICH HOLGER [DE] MCKERSIE BRYAN [US] BRUCE WESLEY [US] CHRISTIANSEN NICOLE [DE]	PLESCH GUNNAR [DE] BLAU ASTRID [DE] HEROLD MICHAEL MANFRED [DE] KAMLAGE BEATE [DE] WENDEL BIRGIT [DE] PUZIO PIOTR [BE] HENKES STEFAN [DE] HAAKE VOLKER [DE] VAN CAMP WIM [BE] FAHNENSTICH HOLGER [DE] MCKERSIE BRYAN [US] BRUCE WESLEY [US] CHRISTIANSEN NICOLE [DE] BASF PLANT SCIENCE CO GMBH [DE]	US2014259212A1	2009-11-18	C12N15/82 C12P1/00	C12N15/8243 (EP,US) C12N15/8261 (EP,US) C12P1/00 (US) C12P13/04 (EP) C12P17/02 (EP) C12P19/02 (EP) C12P19/12 (EP) C12P23/00 (EP) C12P33/00 (EP) C12P5/02 (EP) C12P7/18 (EP) C12P7/42 (EP) C12P7/44 (EP) C12P7/6409 (EP) C12P7/6427 (EP) C12P7/66 (EP) Y02A40/146 (EP,US)	2014-09-11	2011-05-26	043706455
229	Conditionally active anti-epidermal growth factor receptor antibodies and methods of use thereof	WEI GE FROST GREGORY HUANG LEI SHEPARD H MICHAEL VAUGHN DANIEL EDWARD	HALOZYME INC	CN104379602A CN104379602B	2012-03-08	C07K16/28 C07K16/30 G01N33/53 G01N33/574	A61K38/00 (KR) A61K38/18 (KR) A61K39/395 (KR) A61K39/39558 (EP,US) A61K47/50 (KR) A61K47/6825 (EP,US) A61K47/6849 (EP,US) A61K47/6851 (EP,US) A61P1/04 (EP) A61P11/00 (EP) A61P25/00 (EP) A61P35/00 (EP) A61P35/04 (EP) A61P43/00 (EP) C07K14/00 (KR) C07K14/485 (KR) C07K16/28 (KR) C07K16/2863 (EP,US) C07K16/30 (EP,KR,US) C07K19/00 (KR) G01N33/53 (KR) G01N33/574 (KR) A61K2039/505 (EP,US) C07K2317/24 (E…	2015-02-25 2017-05-03	2013-09-12	047892080
230	Stable formulations of a hyaluronan-degrading enzyme	YANG TZUNG-HORNG [US] VAUGHN DANIEL EDWARD [US] LABARRE MICHAEL JAMES [US] CASTER CHRISTOPHER L [US] NICOL FRANCOIS [US] KIM DONGHYUN [US]	YANG TZUNG-HORNG [US] VAUGHN DANIEL EDWARD [US] LABARRE MICHAEL JAMES [US] CASTER CHRISTOPHER L [US] NICOL FRANCOIS [US] KIM DONGHYUN [US]	US2013011378A1	2011-06-17	A61K38/47 A61P3/10	A61K38/28 (EP,US) A61K38/47 (EP,US) A61K47/02 (EP,US) A61K9/0019 (EP,US) A61P3/10 (EP) C07K14/62 (US) C07K5/06 (US) C07K5/06086 (US) C12N9/2402 (EP,US) C12Y302/01035 (EP,US)	2013-01-10	2013-01-10	047438781
231	抗ヒアルロナン剤治療のためのコンパニオン診断およびその使用方法			JP2014532865A JP6162707B2	2011-10-24	A61K47/48 A61K31/728 A61K38/00 A61K38/46 A61K45/00 A61K47/34 A61P35/00 C07K14/52 C07K16/00 C07K19/00 G01N33/53 G01N33/566 G01N33/574 A61K47/50	A61K38/47 (EP,KR,US) A61K47/10 (KR,US) A61P35/00 (EP) C07K14/47 (EP,KR,US) C12N9/2474 (EP,KR,US) G01N33/566 (EP,KR,US) G01N33/574 (EP,KR,US) G01N33/57488 (KR,US) G01N33/6893 (KR,US) C07K2319/00 (US) C07K2319/30 (EP,KR,US) C07K2319/735 (EP,KR,US) G01N2333/705 (EP,KR,US) G01N2400/40 (US) G01N2800/52 (EP,US)	2014-12-08 2017-07-12	2013-05-02	047116517
232	Hypoxia and hyaluronan and markers thereof for diagnosis and monitoring of diseases and conditions and related methods	SHEPARD H MICHAEL [US] LI XIAOMING [US] THOMPSON CURTIS [US]	SHEPARD H MICHAEL [US] LI XIAOMING [US] THOMPSON CURTIS [US] HALOZYME INC [US]	US2014105824A1 US9278124B2	2012-10-16	A61K31/396 A61K31/407 A61K31/4709 A61K31/473 A61K31/519 A61K31/53 A61K31/56 A61K38/18 A61K38/31 A61K38/40 A61K38/47 G01N33/566 G01N33/574	A61K31/396 (EP,US) A61K31/407 (EP,US) A61K31/4709 (EP,US) A61K31/473 (EP,US) A61K31/519 (EP,US) A61K31/53 (EP,US) A61K31/56 (EP,US) A61K38/1808 (US) A61K38/31 (US) A61K38/40 (US) A61K38/47 (US) G01N33/566 (EP,US) G01N33/574 (EP,US)	2014-04-17 2016-03-08	2014-04-17	049515501
233	MODIFIED UROKINASE-TYPE PLASMINOGEN ACTIVATOR POLYPEPTIDES AND METHODS OF USE	MADISON EDWIN L [US] THANOS CHRISTOPHER [US] SOROS VANESSA [US] POPKOV MIKHAIL [US] TIPTON KIMBERLY [US] TRAYLOR MATTHEW JOHN [US] FURFINE ERIC STEVEN [US] WAY JEFFREY CHARLES [US]	CATALYST BIOSCIENCES INC [US] VERTEX PHARMA [US]	US11613744B2 US2020208133A1 US2021222143A9	2018-12-28	C07K14/765 C12N9/72 A61K38/00	C07K14/765 (US) C12N9/6462 (EP,US) C12Y304/21073 (EP,US) A61K38/00 (EP,US) C07K2319/02 (US) C07K2319/50 (US)	2020-07-02 2021-07-22 2023-03-28	2020-07-02	071123973
234	METHODS AND COMPOSITIONS TO TREAT AUTOIMMUNE DISEASES AND CANCER	SHEPARD HAROLD [US]	ENOSI LIFE SCIENCES CORP [US]	WO2022047243A1	2020-08-27	A61P35/00 C07K16/18 C07K16/28 C07K16/32	A61P35/00 (EP) C07K16/18 (EP) C07K16/2878 (EP) C07K16/32 (EP) C07K2317/24 (EP) C07K2317/31 (EP) C07K2317/569 (EP) C07K2317/75 (EP) C07K2317/76 (EP) C07K2317/92 (EP) C07K2317/94 (EP) C07K2319/30 (EP) C07K2319/31 (EP) C07K2319/74 (EP)	2022-03-03	2022-03-03	078078341
235	METHODS AND COMPOSITIONS TO TREAT AUTOIMMUNE DISEASES AND CANCER	SHEPARD H MICHAEL [US]	ENOSI LIFE SCIENCES CORP [US]	US2022288226A1	2020-08-27	A61K47/68	A61K47/68 (EP) A61K47/6811 (EP,US) A61K47/6813 (US) A61K47/6849 (US) A61K47/6889 (US) C07K14/525 (EP) C07K16/18 (EP) C07K16/2878 (EP) C07K2317/22 (EP) C07K2317/31 (EP) C07K2317/52 (EP) C07K2317/53 (EP) C07K2317/569 (EP) C07K2317/62 (EP) C07K2317/622 (EP) C07K2317/64 (EP) C07K2317/76 (EP) C07K2317/92 (EP) C07K2319/00 (EP) C07K2319/30 (EP)	2022-09-15	2022-09-15	083195384
236	COMBINATORIAL ANTIBODY LIBRARIES AND USES THEREOF	VAUGHN SMIDER JAMES GRAZIANO HELEN HONGYUAN MAO SONG BYEONG DOO TYSON CHASE OMAR BAZIRGAN	FABRUS LLC	JP2016127850A	2008-11-07	C07K16/18 C07K16/46 C12M1/00 C12N1/15 C12N1/19 C12N1/21 C12N15/09 C12N5/10 C12Q1/02 C12Q1/68 C40B40/08 C40B40/10 C40B50/06	A61P15/00 (EP) A61P19/02 (EP) A61P27/02 (EP) A61P35/00 (EP) A61P43/00 (EP) A61P9/10 (EP) C07K16/00 (EP,US) C07K16/18 (EP,US) C07K16/22 (EP,US) C07K16/28 (EP,US) C07K16/2863 (US) C07K16/2869 (EP,US) C07K16/2884 (US) C07K16/2887 (EP,US) C07K16/32 (US) C12N15/1037 (US) C40B40/08 (EP,US) C40B50/08 (EP,US) G01N33/6845 (US) C07K2317/14 (US) C07K2317/24 (US) C07K2317/51 (US) C07K2317/515 (US) C07K2317/5…	2016-07-14	2010-05-14	041508157
237	CONJUGATES CONTAINING CONDITIONALLY ACTIVE ANTIBODIES OR ANTIGEN-BINDING FRAGMENTS THEREOF, AND METHODS OF USE	THANOS CHRISTOPHER D [US]	HALOZYME INC [US]	WO2017161206A1	2016-03-16	A61K47/68	A61K47/6803 (EP) A61K47/6811 (EP) A61K47/6851 (EP) A61K47/6855 (EP) A61K47/6857 (EP) A61K47/6859 (EP) A61K47/6861 (EP) A61K47/6863 (EP) A61K47/6865 (EP) A61K47/6869 (EP) A61K47/6889 (EP) A61K47/6935 (EP)	2017-09-21	2017-09-21	058428417
