# Supplementary material for: Congenital disorders of glycosylation: narration of a story through its patents
Source: Orphanet J Rare Dis. 2023 Aug 29;18:247. doi: 10.1186/s13023-023-02852-w (PMC10466741; doi:10.1186/s13023-023-02852-w)
Supplement: Supplementary file 3 — Supplementary Material 3 [file 13023_2023_2852_MOESM3_ESM.xlsx]

## Sheet: Query
Espacenet
Patent search
392 results found for (nftxt = "PMM2-CDG" OR nftxt = "MPI-CDG" OR nftxt = "ALG6-CDG" OR nftxt = "ALG3-CDG" OR nftxt = "DPM1-CDG" OR nftxt = "MPDU1-CDG" OR nftxt = "ALG12-CDG" OR nftxt = "ALG8-CDG" OR nftxt = "ALG2-CDG" OR nftxt = "MGAT2-CDG" OR nftxt = "MOGS-CDG" OR nftxt = "Leukocyte adhesion deficiency type II" OR nftxt = "COG7-CDG" OR nftxt = "SLC35A1-CDG" OR nftxt = "COG1-CDG" OR nftxt = "COG…
Results 1 to 392 displayed
Query language: en / de / fr
Sort by: Relevance
Open the "Results" sheet (select tab below) to view the results.

## Sheet: Results
No	Title	Inventors	Applicants	Publication number	Earliest priority	IPC	CPC	Publication date	Earliest publication	Family number
1	PHARMACEUTICAL PREPARATION OF CARBOHYDRATES FOR THERAPEUTIC USE	RAFALKO AGNES [US] CHERNENKO TATYANA [US]	GLYCOMINE INC [US]	RS62641B1	2013-09-16	A61K31/7028 A61K9/127	A61K31/7028 (EP,US) A61K9/127 (EP,US) A61K9/1271 (EP,US)	2021-12-31	2015-04-16	052813726
2	LIPOSOMAL FORMULATIONS, AND METHODS OF USING AND PREPARING THEREOF	RAFALKO AGNES SHIRAKURA TEPPEI GREENBERG SAMUEL ERIC	GLYCOMINE INC	CN113873998A	2019-03-29	A61K31/7004 A61K47/10 A61K47/24 A61K9/127 A61P3/10	A61K31/7004 (EP,IL,KR) A61K31/7032 (US) A61K47/10 (US) A61K47/24 (KR) A61K9/0019 (EP,IL,KR) A61K9/1271 (EP,IL,KR) A61K9/1272 (US) A61P3/00 (US) A61P3/10 (EP,IL,KR)	2021-12-31	2020-10-08	072666933
3	POLYOL BIOMARKERS FOR CONGENITAL DISORDERS OF GLYCOSYLATION	MORAVA-KOZICZ EVA [US] KOZICZ TAMAS [US] OGLESBEE DEVIN [US] RAYMOND KIMIYO M [US]	MAYO FOUND MEDICAL EDUCATION & RES [US]	WO2022103815A1	2020-11-10	A61K45/06 A61P3/00 C07K14/47	A61K31/4188 (EP) A61K31/426 (EP) A61K31/502 (EP) A61P3/00 (EP) C12N9/90 (EP) C12Y504/02008 (EP) G01N33/50 (EP) G01N2440/38 (EP)	2022-05-19	2022-05-19	081601651
4	COMPOUNDS FOR TREATING CONGENITAL DISORDERS OF GLYCOSYLATION	PÉREZ GONZÁLEZ MARIA BELÉN [ES] GÁMEZ ABASCAL MARIA ALEJANDRA [ES] YUSTE CHECA PATRICIA [ES] BRASIL SANDRA [ES] UGARTE PÉREZ MAGDALENA [ES] MARTÍNEZ RUIZ AURORA [NO] UNDERHAUG JARL [NO]	UNIV AUTÓNOMA DE MADRID [ES] UNIV OF BERGEN [NO]	EP3275863A1	2016-07-29	C07C275/30 C07D213/75	C07C275/30 (EP) C07D213/75 (EP)	2018-01-31	2018-01-31	056609840
5	DYNAMIC METABOLIC RATE ESTIMATION	DU NAN [US] LIU NAN [US] LI JIA [US]	DAWNLIGHT TECH INC [US]	WO2021061314A1	2019-09-26	A61B5/00 A61B5/11 G16H10/60	A61B5/02055 (EP) A61B5/021 (EP) A61B5/0531 (EP) A61B5/0537 (EP) A61B5/14532 (EP) A61B5/14546 (EP) A61B5/1455 (EP) A61B5/14551 (EP) A61B5/1468 (EP) A61B5/1486 (EP) A61B5/318 (EP) A61B5/369 (EP) A61B5/389 (EP) A61B5/4866 (EP) G16H15/00 (EP) G16H50/20 (EP) G16H50/30 (EP)	2021-04-01	2021-04-01	075166019
6	Modulators of immune escape mechanism for universal cell therapy	ALICI EVREN HUSSAIN AMJAD	VYCELLIX INC	CN115551887A	2019-12-05	A61K38/16 A61K39/395 C07K16/28	A61K35/15 (KR) A61K35/17 (EP,IL) A61K38/00 (IL) A61K39/395 (IL) A61P35/00 (KR) C07K14/7051 (EP,IL) C07K16/2803 (EP,IL) C07K16/289 (EP,IL,KR) C07K16/2896 (EP,IL,KR) A61K2039/505 (KR) A61K2300/00 (IL) A61K38/00 (EP) A61K39/395 (EP) C07K2317/21 (EP,IL,KR) C07K2317/22 (EP,IL) C07K2317/569 (EP,IL,KR) C07K2317/622 (EP,IL,KR) C07K2317/73 (KR) C07K2317/76 (EP,IL,KR) C07K2319/03 (EP,IL,KR) C07K2319/30 (EP…	2022-12-30	2021-06-10	076222058
7	ALPHA-1-ANTITRYPSIN (AAT) IN THE TREATMENT AND/OR PREVENTION OF NEUROLOGICAL DISORDERS	ZHUKOVSKY NIKOLAY [CH]	ATLAS BIOTECHNOLOGY S A [CH]	WO2022189679A1	2021-05-03	A61K38/55 A61K38/57 A61P25/02 A61P31/12	A61K38/57 (EP) A61P25/02 (EP)	2022-09-15	2022-09-15	081392740
8	METHODS OF MODULATING PROTEIN EXOCYTOSIS AND USES OF SAME IN THERAPY	MERBL YIFAT [IL] BENYAIR RON [IL]	YEDA RES & DEV [IL]	US2019046497A1	2016-02-14	A61K31/35 A61K31/365 A61K31/472 A61P35/00 A61P37/06 C12Q1/6883 C12Q1/6886	A61K31/35 (EP,US) A61K31/365 (EP,US) A61K31/472 (EP,US) A61K31/575 (EP,US) A61P35/00 (EP,US) A61P37/06 (EP,US) C12Q1/6883 (US) C12Q1/6886 (US) G01N33/5035 (EP,US) C12Q2600/106 (US) G01N2333/9015 (EP,US)	2019-02-14	2017-08-17	058387861
9	System and method for generating a digestive disease nourishment program	NEUMANN KENNETH [US]	KPN INNOVATIONS LLC [US]	US11158417B1	2020-12-29	A61B5/00 G06N20/00 G16H10/40 G16H10/60 G16H20/60 G16H50/20 G16H50/30 G16H50/70	G06N20/00 (US) G16H10/40 (US) G16H10/60 (US) G16H20/60 (EP,US) G16H40/40 (EP) G16H40/67 (EP) G16H50/20 (EP,US) G16H50/30 (EP,US) G16H50/70 (EP,US) A61B5/42 (EP,US) A61B5/4833 (EP,US) G06N20/10 (EP) G06N20/20 (EP) G06N3/045 (EP) G06N3/08 (EP) G06N5/01 (EP) G06N7/01 (EP) Y02A90/10 (EP)	2021-10-26	2021-10-26	078219066
10	Synthesis method of ALG1-CDG and PMM2-CDG biomarkers and application	WANG NING GAO XIAODONG JIA JIXIANG	UNIV JIANGNAN	CN113403358A	2021-06-24	C07K16/44 C12P19/18 C12P19/26 G01N33/53	C07K16/44 (CN) C12P19/18 (CN) C12P19/26 (CN) G01N33/5308 (CN) G01N2400/00 (CN) G01N2800/7071 (CN)	2021-09-17	2021-09-17	077683017
11	METHODS AND MATERIALS FOR TREATING GLYCOSYLATION DISORDERS	MORAVA-KOZICZ EVA [US] KOZICZ TAMAS [US] GHESQUIÈRE BART [BE]	MAYO FOUND MEDICAL EDUCATION & RES [US] VIB VZW [BE] KATHOLIEKE UNIV LEUVEN K U LEUVEN R&D [BE]	EP3806866A1 EP3806866A4 EP3806866B1	2018-06-14	A61K31/7004 A61K31/7008 A61K31/7012 A61K31/7072 A61K45/06 A61P21/00	A61K31/7072 (EP,KR,US) A61P21/00 (EP,KR,US) A61K2300/00 (KR) A61K31/7072, A61K2300/00, INV (EP)	2021-04-21 2021-09-08 2022-11-16	2019-12-19	068842334
12	METHODS FOR TREATING CONGENITAL DISORDERS OF GLYCOSYLATION	PERLSTEIN ETHAN OREN [US] LAO JESSICA [US] SAM FEBA [US] DIPRIMIO NINA [US] PARTON ZACHARY [US] TSANG HILLARY [US] MURTHY KAUSALYA [US] IYER SANGEETHA VENKATRAMAN [US] MAST JOSHUA [US] PORTILLO RODRIGUEZ TAMY MAY SHARLY [US] PRANGLEY MADELEINE [US]	PERLARA PBC [US] MAGGIES PMM2 CDG CURE LLC [US]	WO2020040831A1	2018-08-20	A61K31/231 A61K31/235 A61K31/255 A61K31/335 A61P3/00 A61P35/00 A61P37/00 C07D213/60 C07D213/75 C07D275/00	A61K31/085 (EP) A61K31/122 (EP) A61K31/136 (EP) A61K31/137 (EP) A61K31/185 (EP) A61K31/192 (US) A61K31/198 (EP) A61K31/277 (EP) A61K31/352 (EP) A61K31/353 (EP) A61K31/426 (US) A61P3/00 (EP) A61P35/00 (EP) A61P37/00 (EP) A61K45/06 (US)	2020-02-27	2020-02-27	069591425
13	HYPOSIALYLATION DISORDERS	HUIZING MARJAN [US] GAHL WILLIAM A [US] CARRILLO-CARRASCO NURIA [US] HE MIAO [US] LI XUELI [US] JIANG RONG [US]	HUIZING MARJAN [US] GAHL WILLIAM A [US] CARRILLO-CARRASCO NURIA [US] HE MIAO [US] LI XUELI [US] JIANG RONG [US] UNIV EMORY [US] US OF AMERICA AS REPRESENTED BY THE SECRETARY DEPT OF HEALTH AND HUMAN SERVC [US] US OF AMERICA AS REPRESENTATED BY THE SECRETARY DEPT OF HEALTH AND HUMAN SERVICES [US] US HEALTH [US]	US2014271615A1 US9341619B2	2013-03-14	G01N33/53 G01N33/68	A61K45/06 (US) G01N33/5308 (US) G01N33/6893 (EP,US) G01N2800/04 (EP,US)	2014-09-18 2016-05-17	2014-09-18	050680134
14	Methods and compositions for producing viral fusosomes	LEE BENHUR MEE MICHAEL TRAVIS SHAH JAGESH V TRUDEAU KYLE MARVIN	FLAGSHIP PIONEERING INNOVATIONS V INC	AU2021305060A1	2020-07-06	A61K35/12 A61K38/16 A61K9/127 A61K9/50	A61K35/12 (EP) A61K35/15 (EP) A61K9/5184 (EP) C07K14/005 (EP) C12N2740/16043 (EP) C12N2740/16045 (EP) C12N2740/16052 (EP) C12N2760/18222 (EP)	2023-02-09	2022-01-13	079552689
15	SYSTEM AND METHOD FOR GENERATING A DIGESTIVE DISEASE FUNCTIONAL PROGRAM	NEUMANN KENNETH [US]	KPN INNOVATIONS LLC	US2022208375A1	2020-12-29	G16H20/60 G16H50/20 G16H50/30	A61B5/42 (EP) A61B5/486 (EP) A61B5/7267 (EP) G06N20/00 (EP) G16H20/60 (EP,US) G16H40/40 (EP) G16H40/67 (EP) G16H50/20 (EP,US) G16H50/30 (EP,US) G16H50/70 (EP) A61B5/4833 (EP) A61B5/4836 (EP) G06N20/10 (EP) G06N20/20 (EP) G06N3/045 (EP) G06N3/08 (EP) G06N5/01 (EP) G06N7/01 (EP)	2022-06-30	2022-06-30	082117801
16	NASAL EPITHELIUM GENE EXPRESSION SIGNATURE AND CLASSIFIER FOR THE PREDICTION OF LUNG CANCER	SPIRA AVRUM [US] LENBURG MARC [US] PEREZ-ROGERS JOSEPH [US] ANDERLIND CHRISTINA [US]	UNIV BOSTON [US]	US2019292600A1	2016-05-12	C12Q1/6886	C12Q1/68 (US) C12Q1/6886 (EP,US) G01N33/5023 (EP) G01N33/53 (US) G01N33/574 (US) G01N33/57423 (EP) C12Q2600/118 (US) C12Q2600/158 (EP,US) G01N2800/50 (EP)	2019-09-26	2017-11-16	060266912
17	MEANS AND METHODS FOR DIAGNOSING AND TREATING CDG CAUSED BY A DEFICIENCY OF PGM1	MARQUARDT THORSTEN [DE] RUST STEPHAN [DE] TEGTMEYER LAURA [DE] FINGERHUT RALPH [CH]	WESTFÄLISCHE WILHELMS UNIVERSITÄT MÜNSTER [DE] UNIV MUENSTER WESTFAELISCHE WILHELMS [DE]	EP2905621A1 EP2905621B1	2014-02-05	G01N33/66	G01N33/66 (EP)	2015-08-12 2018-05-02	2015-08-12	050070284
18	EX VIVO METHODS OF SCREENING FOR, AND CHARACTERIZING, CARDIAC THERAPEUTICS USING PRELOADED CARDIAC TISSUES	LI RONALD A [CN] COSTA KEVIN D [US]	NOVOHEART LTD [CN]	WO2019244044A1	2018-06-20	A61L27/24 A61L27/50 A61L27/52 C12N5/22	C12N5/0657 (EP) G01N33/4833 (EP,US) C12N2502/1323 (EP) C12N2502/1329 (EP) C12N2506/02 (EP) C12N2513/00 (EP) C12N2527/00 (EP) C12N2529/00 (EP) C12N2533/54 (EP) C12N2533/76 (EP)	2019-12-26	2019-12-26	068983505
19	MONOSACCHARIDE PHOSPHORAMIDATE PRODRUGS	THOMAS STEPHEN [US] CRUTCHER PATRICK [US] PERTUSATI FABRIZIO [GB] SEDLAKOVA JANA [CZ] BRANCALE ANDREA [GB]	CERECOR INC [US]	WO2019118486A1	2017-12-11	A61K31/70 A61K31/7024 C07H11/04	C07H11/04 (EP)	2019-06-20	2019-06-20	066820602
20	TARGETED LIPID PARTICLES AND COMPOSITIONS AND USES THEREOF	TRUDEAU KYLE MARVIN [US] BANDORO CHRISTOPHER [US] MACKENZIE LAUREN PEPPER [US] SHAH JAGESH VIJAYKUMAR [US] VON MALTZAHN GEOFFREY A [US] RUBENS JACOB ROSENBLUM [US] MEE MICHAEL TRAVIS [CA]	SANA BIOTECHNOLOGY INC [US] FLAGSHIP PIONEERING INNOVATIONS V INC [US]	US2021353543A1	2020-03-31	A61K9/127 C07K14/005 C07K14/725 C07K16/28 C12N15/86	A61K38/00 (IL,KR) A61K9/1271 (IL,KR,US) A61K9/1277 (IL,US) C07K14/005 (IL,KR,US) C07K14/7051 (IL,KR,US) C07K16/28 (IL,KR,US) C07K16/2803 (IL,US) C07K16/2812 (IL,KR,US) C07K16/2815 (IL,KR,US) C12N15/86 (EP,IL,KR,US) C12N15/88 (KR) C12N7/00 (EP,IL) A61K2039/505 (IL,US) A61K38/00 (US) C07K2317/569 (IL,KR,US) C07K2317/622 (IL,KR,US) C07K2317/76 (IL,KR,US) C07K2319/02 (IL,KR,US) C07K2319/03 (IL,KR,US)…	2021-11-18	2021-10-07	075639978
21	DIAGNOSIS OF HUMAN GLYCOSYLATION DISORDERS	MARTH JAMEY D [US] FREEZE HUDSON H [US]	UNIV CALIFORNIA [US] BURNHAM INST [US] MARTH JAMEY D [US] FREEZE HUDSON H [US]	WO0033076A1 WO0033076A9	1998-12-02	A01K67/00 A01K67/033 G01N33/53 G01N33/555 G01N33/567 C12N9/10 G01N33/68	C12N9/1081 (EP,US) G01N33/68 (EP,US) G01N33/6842 (EP,US) A01K2217/075 (EP,US) G01N2400/02 (EP,US) Y10S436/827 (EP,US) Y10T436/143333 (EP,US)	2000-06-08 2001-02-01	2000-06-08	027380899
22	INHIBITORS OF ALDOSE REDUCTASE	WASMUTH ANDREW [US]	APPLIED THERAPEUTICS INC [US]	US2022017535A1	2019-04-01	A61P9/00 C07D495/04 C07H15/26	A61K31/5025 (KR) A61K9/0014 (KR) A61P17/00 (KR) A61P3/10 (KR) A61P9/00 (US) A61P9/10 (KR) C07D487/04 (EP,IL) C07D495/04 (EP,IL,KR,US) C07H15/26 (EP,IL,US)	2022-01-20	2020-10-08	070416582
23	TREATMENT OF GLYCOSYLATION DEFICIENCY DISEASES	VON BORSTEL REID W	WELLSTAT THERAPEUTICS CORPORTION [US]	WO2016028894A1	2014-08-19	A61K31/7072 A61P21/00	A61K31/7004 (EP,US) A61K31/7008 (EP,US) A61K31/7012 (EP,US) A61K31/7072 (EP,US) A61K45/06 (EP,US) A61P21/00 (EP,US) A61P43/00 (EP,US) A61K31/7004, A61K2300/00, INV (EP,US) A61K31/7008, A61K2300/00, INV (EP,US) A61K31/7012, A61K2300/00, INV (EP,US) A61K31/7072, A61K2300/00, INV (EP,US)	2016-02-25	2016-02-25	055351228
24	ALDOSE REDUCTASE INHIBITORS FOR TREATMENT OF PHOSPHOMANNOMUTASE 2 DEFICIENCY	PERFETTI RICCARDO [US] SHENDELMAN SHOSHANA [US]	APPLIED THERAPEUTICS INC [US]	CA3153108A1	2019-10-08	A61K31/231 A61K31/235 A61K31/255	A61K31/5025 (EP,IL,US) A61P25/00 (EP,IL)	2021-04-15	2021-04-15	075437528
25	Assay for glycosylation deficiency disorders	BEAN PAMELA [US] TERRYBERRY JEFF W [US]	SPECIALTY LAB INC [US]	US5432059A	1994-04-01	C12N9/10 C12Q1/48 C12Q1/54 G01N21/64 C12Q1/48 G01N33/68	C12Q1/48 (EP,US) G01N33/68 (EP,US) G01N33/6842 (EP,US) Y10S436/80 (EP,US) Y10S436/811 (EP,US) Y10S530/829 (EP,US) Y10S530/83 (EP,US)	1995-07-11	1995-07-11	022832137
26	EXAMINATION METHOD OF GLYCOSYLATION ABNORMAL DISEASE	IRIMURA TATSURO OKI TAKAO KOMATSU KUNIMITSU MAENUMA KEISUKE TACHIKI AYUMI	UNIV TOKYO J OIL MILLS INC SUMMIT GLYCORES CORP	JP2008032520A JP4711190B2	2006-07-28	G01N33/543 G01N37/00 G01N33/53 G01N33/543		2008-02-14 2011-06-29	2008-02-14	039122106
27	BENZOISOTHIAZOLONES AS INHIBITORS OF PHOSPHOMANNOSE ISOMERASE	COSFORD NICHOLAS D P [US] FREEZE HUDSON H [US] DAHL RUSSELL [US] BRAVO YALDA [US] SHARMA VANDANA [US] ICHIKAWA MIE [US]	SANFORD BURNHAM MED RES INST [US] COSFORD NICHOLAS D P [US] FREEZE HUDSON H [US] DAHL RUSSELL [US] BRAVO YALDA [US] SHARMA VANDANA [US] ICHIKAWA MIE [US]	WO2011116355A2 WO2011116355A3	2010-03-19	A61K31/428 A61P25/00 C07D275/04	A61P1/16 (EP) A61P13/12 (EP) A61P25/00 (EP) A61P27/10 (EP) A61P3/10 (EP) A61P31/00 (EP) A61P31/04 (EP) C07D275/04 (EP,US)	2011-09-22 2012-03-01	2011-09-22	044649860
28	Isolated liver stem cells	SOKAL ETIENNE NAJIMI MUSTAPHA	UNIV LOUVAIN	CN103989710A CN103989710B	2005-12-21	A61K35/407 A61P1/16 C12N5/074 C12N5/0789	A61K35/28 (US) A61K35/407 (US) A61P1/16 (EP) A61P29/00 (EP) A61P3/00 (EP) A61P3/06 (EP) A61P3/08 (EP) A61P3/10 (EP) A61P31/08 (EP) A61P31/12 (EP) A61P31/14 (EP) A61P31/20 (EP) A61P35/00 (EP) A61P37/06 (EP) A61P43/00 (EP) A61P7/04 (EP) C12N5/0672 (EP,US) G01N33/5067 (US)	2014-08-20 2019-11-15	2007-06-28	037775557
29	METHOD FOR INCREASING MOTION ACTIVITY IN CHILDREN WITH CARBOHYDRATE-DEFICIENT GLYCOPROTEIN SYNDROME	PYKHTINA NATAL JA NIKOLAEVNA [RU] SAVEL EVA VIKTORIJA ALEKSANDROVNA [RU]	PYKHTINA NATAL JA NIKOLAEVNA [RU]	RU2502499C1	2012-06-13	A61H1/00		2013-12-27	2013-12-27	049817590
30	CARBOHYDRATE-DEFICIENT GLYCOPROTEIN SYNDROME TYPE I	MATTHIJS GERT [BE]	GENZYME LTD [GB] MATTHIJS GERT [BE] MATTHIJS GERT [GB]	WO9849324A2 WO9849324A3	1997-04-30	A01K67/027 A61K38/52 A61K39/395 C12N15/61 C12N9/90 C12Q1/68 G01N33/68 C12N15/61 C12N9/90 A61K38/00	C12N9/90 (EP) A01K2217/05 (EP) A61K38/00 (EP)	1998-11-05 1999-02-11	1998-11-05	026311468
31	Human mannosyltransferase mutant protein and application thereof	ZHANG YAOZHOU WU YUQIAN FENG JIANHUA LI DONGMEI ZHANG SHUJUN PANG TIELIANG CHEN YUJIAO WANG WENYA	TIANJIN HUBIN PANGU GENE SCIENCE DEV CO LTD	CN108362888A	2018-01-18	G01N33/68	G01N33/6854 (CN)	2018-08-03	2018-08-03	063006561
32	SUGAR CHAIN SYNTHASE GENE	NAKAYAMA KENICHI [JP] ISHII TOMOKO [JP] JIGAMI YOSHIHUMI [JP]	NAT INST OF ADVANCED IND SCIEN [JP] NAKAYAMA KENICHI [JP] ISHII TOMOKO [JP] JIGAMI YOSHIHUMI [JP]	WO2004015110A1	2002-08-07	A61K38/45 C12N1/15 C12N1/19 C12N1/21 C12N15/54 C12N5/10 C12N9/10 C12N1/15 C12N1/19 C12N1/21 C12N15/54 C12N9/10	A61P3/08 (EP) C12N9/1051 (EP,US)	2004-02-19	2004-02-19	031711673
33	Capillary electrophoresis of transferrin glycoforms	LANDERS JAMES P [US] PRASAD RAJANI [US] ODA ROBERT P [US] STOUT ROBERT L [US]		US5993626A	1997-01-24	G01N27/26 G01N27/447 G01N27/447 G01N33/90	G01N27/447 (EP,US) G01N27/44747 (EP,US) G01N33/90 (EP,US) G01N2333/79 (EP,US)	1999-11-30	1999-11-30	025144137
34	USE OF CANNABIDIOL IN THE TREATMENT OF SEIZURES ASSOCIATED WITH RARE EPILEPSY SYNDROMES RELATED TO GENETIC ABNORMALITIES	CHECKETTS DANIEL [GB] CRAIG KEVIN [GB]	GW RES LTD [GB]	WO2022017947A1	2020-07-20	A61K31/05 A61K31/4015 A61K31/4192 A61K36/185 A61K45/06 A61P25/08	A61K31/05 (EP,GB) A61K31/185 (GB) A61K31/4015 (EP) A61K31/4192 (EP) A61K36/185 (EP) A61K45/06 (EP) A61P25/08 (EP,GB) A61K31/05, A61K2300/00, INV (EP) A61K31/4015, A61K2300/00, INV (EP) A61K31/4192, A61K2300/00, INV (EP)	2022-01-27	2022-01-26	072338980
35	IMPROVING PROTEIN N-GLYCOSYLATION OF EUKARYOTIC CELLS USING DOLICHOL-LINKED OLIGOSACCHARIDE SYNTHESIS PATHWAY, OTHER N-GYLOSYLATION-INCREASING METHODS, AND ENGINEERED HOSTS EXPRESSING PRODUCTS WITH INCREASED N-GLYCOSYLATION	BETENBAUGH MICHAEL JOSEPH [US] VISWANATHAN KARTHIK [US] KRAG SHARON S [US] JONES JILLIAN G [US]	UNIV JOHNS HOPKINS [US]	WO2006107990A2 WO2006107990A3	2005-04-05	A61K38/17 A61K48/00 A61K38/00 C07H21/04	A61K38/45 (EP) A61K47/543 (EP) A61K47/549 (EP) A61K48/005 (EP) C12N9/1085 (EP) C12N9/1205 (EP) C12P21/005 (EP) A61K48/00 (EP)	2006-10-12 2007-05-03	2006-10-12	037074045
36	ESTRATEGIA AUTOMATIZADA DE IDENTIFICACION DEL PERFIL DE GLUCOSILACION.	DWEK RAYMOND A [GB] ROYLE LOUISE [GB] ZITZMANN NICOLE [GB] RADCLIFFE CATHERINE [GB] RUDD PAULINE M [GB]	NAT INST FOR BIOPROC RES AND T	ES2337704T3	2005-04-26	G01N33/68	G01N33/6803 (EP) G01N33/6842 (EP)	2010-04-28	2006-11-02	035809755
37	COMPOSITIONS AND METHODS FOR TREATING MUSCULAR DYSTROPHY AND OTHER DISORDERS	LU QI LONG [US]	THE CHARLOTTE MECKLENBURG HOSPITAL AUTHORITY D/B/A ATRIUM HEALTH [US] THE CHARLOTTE MECKLENBURG HOSPITAL AUTHORITY [US]	US10456367B2 US2019054037A1	2016-12-16	A61K31/047 A61P21/00 A61K31/47 A61K31/7004	A61K31/047 (US) A61K31/7004 (EP,US) A61P21/00 (EP,US)	2019-02-21 2019-10-29	2018-06-21	062557093
38	COMPOSITIONS AND METHODS FOR TREATING MUSCULAR DYSTROPHY AND OTHER DISORDERS	LU QI LONG [US] CATALDI MARCELA [US] LU PEI JUAN [US]	THE CHARLOTTE MECKLENBURG HOSPITAL AUTHORITY D/B/A ATRIUM HEALTH [US] THE CHARLOTTE MECKLENBURG HOSPITAL AUTHORITY [US]	US10434113B2 US2019008881A1	2016-12-16	A61K31/7004 A61P21/00 A61K31/047 A61K31/47	A61K31/047 (EP,US) A61K31/7004 (EP,US) A61P21/00 (EP,US)	2019-01-10 2019-10-08	2019-01-10	064903961
39	IMPROVED RECOMBINANT FACTOR VII	GOLETZ STEFFEN [DE]	GLYCOTOPE GMBH [DE]	WO2017025566A1	2015-08-10	A61K38/48 C12N9/64	A61P7/02 (EP) C12N9/6437 (EP) C12Y304/21021 (EP)	2017-02-16	2017-02-16	054011849
40	SHORT-ACTING FACTOR VII POLYPEPTIDES	BAUZON MAXINE [US] HERMISTON TERRY [US]	BAYER HEALTHCARE LLC [US]	US10273466B2 US2014363419A1	2012-12-24	A61K38/48 A61K38/00 A61K38/36 C12N9/64	A61K38/00 (IL,KR) A61K38/4846 (EP,IL,KR,US) A61P7/00 (EP,IL) A61P7/04 (EP,IL) C12N9/6437 (EP,CN,IL,KR,US) C12Y304/21021 (EP,CN,IL,KR,US) A61K38/00 (EP,CN,US)	2014-12-11 2019-04-30	2014-07-03	051022016
41	MIXED TRICYCLO-DNA, 2'-MODIFIED RNA OLIGONUCLEOTIDE COMPOSITIONS AND USES THEREOF	RENNER WOLFGANG ANDREAS [CH] DUGOVIC BRANISLAV [CH]	SYNTHENA AG [CH]	WO2018055577A1	2016-09-23	C12N15/113	C12N15/113 (EP) C12N2310/315 (EP) C12N2310/322 (EP) C12N2310/3231 (EP) C12N2310/3341 (EP) C12N2320/53 (EP)	2018-03-29	2018-03-29	058579121
42	MIXED TRICYCLO-DNA, 2'-MODIFIED-RNA OLIGONUCLEOTIDE COMPOSITIONS AND USES THEREOF	RENNER WOLFGANG ANDREAS [CH] DUGOVIC BRANISLAV [CH]	SYNTHENA AG [CH]	CA3037663A1	2016-09-23	C12N15/113	A61K31/7088 (EP,US) A61P21/00 (EP,US) C12N15/113 (EP,US) C12N2310/313 (US) C12N2310/314 (US) C12N2310/315 (EP,US) C12N2310/321 (US) C12N2310/322 (US) C12N2310/3231 (EP,US) C12N2310/3341 (EP,US) C12N2310/533 (EP,US) C12N2320/33 (EP,US) C12N2320/52 (EP,US) C12N2320/53 (EP,US) C12N2310/321, C12N2310/3521, ADD (EP,US)	2018-03-29	2018-03-29	060081112
43	COMPOSITIONS AND METHODS FOR TREATING PGM1 DEFICIENCY	LAI KENT [US] BALAKRISHNAN BIJINA [US]	UNIV UTAH RES FOUND [US]	WO2022272056A2 WO2022272056A3	2021-06-24	A61K48/00 C12N15/86 C12N15/88 A61K35/12 A61P25/00 A61P3/00	A01K67/0275 (EP) A61K38/00 (EP) A61K48/005 (EP) C12N15/86 (EP) C12N9/90 (EP) A01K2217/075 (EP) A01K2217/203 (EP) A01K2217/206 (EP) A01K2227/105 (EP) A01K2267/0306 (EP) A01K2267/0362 (EP) C12N2750/14143 (EP) C12N2800/22 (EP) C12N2830/48 (EP) C12N2830/50 (EP)	2022-12-29 2023-01-26	2022-12-29	084543939
44	Methods and Compositions for Treating Dystroglycanopathy Disorders	LU QI LONG [US] XIAO XIAO [US]	THE CHARLOTTE-MECKLENBURG HOSPITAL AUTHORITY D/B/A CAROLINAS HEALTHCARE SYSTE [US] UNIV NORTH CAROLINA CHAPEL HILL [US] THE CHARLOTTE MECKLENBURG HOSPITAL AUTHORITY [US]	US10350305B2 US2017368199A1	2015-02-27	A01K67/027 A61K38/17 A61K48/00 C07K14/47 C12N15/86 C12N9/10 A61K38/00	A01K67/0275 (US) A61K38/1719 (EP,US) A61K48/0058 (EP,US) A61P21/00 (EP) C07K14/4707 (EP,US) C12N15/86 (US) C12N9/10 (EP,US) A01K2217/052 (US) A01K2227/105 (US) A61K38/00 (EP,US) C12N2750/14143 (EP,US) C12N2800/22 (EP,US) C12N2830/008 (EP,US)	2017-12-28 2019-07-16	2016-09-01	056789100
45	Neurotrophic growth factor	LUC GEERTS HUGO ALFONS GABRIEL [BE] LUC VER DONCK GABRIEL GEERTS HUGO ALFONS FRANS MEERT THEO MIROSLAV CIK JOZEF MASURE STEFAN LEO	JANSSEN PHARMACEUTICA NV [BE] JANSSEN PHARMACEUTICA NV	CN1803837A CN1803837B	1998-07-14	A01K67/00 A61K31/00 A61K45/00 A61P29/00 A61P43/00 A61P9/00 C07K C12N1/00 C12N5/00 C12Q1/00 A61K38/18 A61K48/00 A61P1/08 A61P1/10 A61P1/12 A61P25/00 A61P25/04 A61P25/14 A61P25/16 A61P25/28 C07K14/475 C07K14/48 C07K16/22 C12N15/11 C12N15/12 C12N15/63 C12N5/16 G01N33/53		2006-07-19 2010-12-08	2002-01-11	010835508
46	CARBOHYDRATE-ASSOCIATED PROTEINS	TANG Y TOM [US] ELLIOTT VICKI S [US] YUE HENRY [US] LAL PREETI [US] WALIA NARINDER K [US]	INCYTE GENOMICS INC [US] TANG Y TOM [US] ELLIOTT VICKI S [US] YUE HENRY [US] LAL PREETI [US] WALIA NARINDER K [US]	WO0229055A2 WO0229055A3	2000-10-02	A61K38/16 A61K39/395 C07K14/47 C07K16/18 C12N15/12 C12N5/10 C12Q1/68 G01N33/50 G01N33/53 A61K38/00 A61K39/395 A61K45/00 A61P1/16 A61P11/00 A61P13/02 A61P15/00 A61P17/02 A61P19/00 A61P19/02 A61P19/10 A61P21/04 A61P25/00 A61P25/08 A61P25/16 A61P25/28 A61P27/02 A61P29/00 A61P3/10 A61P31/04 A61P31/12 A61P31/18 A61P35/00 A61P35/02 A61P37/00 A61P37/08 A61P7/00 A61P9/02 A61P9/10 C07K1/22 C07K14/47 C07K1…	A61P1/16 (EP) A61P11/00 (EP) A61P13/02 (EP) A61P15/00 (EP) A61P17/02 (EP) A61P19/00 (EP) A61P19/02 (EP) A61P19/10 (EP) A61P21/04 (EP) A61P25/00 (EP) A61P25/08 (EP) A61P25/16 (EP) A61P25/28 (EP) A61P27/02 (EP) A61P29/00 (EP) A61P3/10 (EP) A61P31/04 (EP) A61P31/12 (EP) A61P31/18 (EP) A61P35/00 (EP) A61P35/02 (EP) A61P37/00 (EP) A61P37/08 (EP) A61P7/00 (EP) A61P9/02 (EP) A61P9/10 (EP) C07K14/47 (EP)	2002-04-11 2003-08-14	2002-04-11	022893798
47	CARBOHYDRATE-ASSOCIATED PROTEINS	SWARNAKAR ANITA [US] GORVAD ANN E [US] HAFALIA APRIL J A [US] DUGGAN BRENDAN M [US] EMERLING BROOKE M [US] ISON CRAIG H [US] NGUYEN DANNIEL B [US] LEE ERNESTINE A [US] YUE HENRY [US] YUE HUIBIN [US] FORSYTHE IAN J [US] LI JOANA X [US] THANGAVELU KAVITHA [US] WALIA NARINDER K [US] BURFORD NEIL [US] MASON PATRICIA M [US] LAL PREETI G [US] LEE SALLY [US] BECHA SHANYA D [US] TANG Y TOM [US] CHAWLA NA…	INCYTE GENOMICS INC [US] SWARNAKAR ANITA [US] GORVAD ANN E [US] HAFALIA APRIL J A [US] DUGGAN BRENDAN M [US] EMERLING BROOKE M [US] ISON CRAIG H [US] NGUYEN DANNIEL B [US] LEE ERNESTINE A [US] YUE HENRY [US] YUE HUIBIN [US] FORSYTHE IAN J [US] LI JOANA X [US] THANGAVELU KAVITHA [US] WALIA NARINDER K [US] BURFORD NEIL [US] MASON PATRICIA M [US] LAL PREETI G [US] LEE SALLY [US] BECHA SHANYA D [US] …	WO02097060A2 WO02097060A3	2001-05-25	C12N C07H21/02 C07H21/04 C12N15/00 C12N15/63 C12N5/00 C12P21/06 A61K38/00 A61K45/00 A61K49/00 A61P1/04 A61P1/12 A61P1/16 A61P1/18 A61P11/00 A61P13/00 A61P13/02 A61P13/08 A61P13/12 A61P15/00 A61P15/08 A61P15/10 A61P17/00 A61P17/02 A61P17/06 A61P19/02 A61P19/04 A61P19/06 A61P19/10 A61P21/00 A61P21/04 A61P25/00 A61P25/02 A61P25/08 A61P25/14 A61P25/16 A61P25/18 A61P25/22 A61P25/24 A61P25/28 A61P27/02…	A61P1/04 (EP) A61P1/12 (EP) A61P1/16 (EP) A61P1/18 (EP) A61P11/00 (EP) A61P13/00 (EP) A61P13/02 (EP) A61P13/08 (EP) A61P13/12 (EP) A61P15/00 (EP) A61P15/08 (EP) A61P15/10 (EP) A61P17/00 (EP) A61P17/02 (EP) A61P17/06 (EP) A61P19/02 (EP) A61P19/04 (EP) A61P19/06 (EP) A61P19/10 (EP) A61P21/00 (EP) A61P21/04 (EP) A61P25/00 (EP) A61P25/02 (EP) A61P25/08 (EP) A61P25/14 (EP) A61P25/16 (EP) A61P25/18 (EP…	2002-12-05 2004-07-08	2002-12-05	027540777
48	CARBOHYDRATE-ASSOCIATED PROTEINS	CHAWLA NARINDER K [US] TANG Y TOM [US] GRIFFIN JENNIFER A [US] YANG YONGHONG G [US] RAMKUMAR JAYALAXMI [US] KHARE REENA [US] RICHARDSON THOMAS W [US] BECHA SHANYA D [US] TRAN UYEN K [US] KABLE AMY E [US] SWARNAKAR ANITA [US] WARREN BRIDGET A [US] ELLIOTT VICKI S [US] MARQUIS JOSEPH P [US] HAFALIA APRIL J A [US]	INCYTE CORP [US] CHAWLA NARINDER K [US] TANG Y TOM [US] GRIFFIN JENNIFER A [US] YANG YONGHONG G [US] RAMKUMAR JAYALAXMI [US] KHARE REENA [US] RICHARDSON THOMAS W [US] BECHA SHANYA D [US] TRAN UYEN K [US] KABLE AMY E [US] SWARNAKAR ANITA [US] WARREN BRIDGET A [US] ELLIOTT VICKI S [US] MARQUIS JOSEPH P [US] HAFALIA APRIL J A [US]	WO2004044166A2 WO2004044166A3	2002-11-12	C12N A61K39/395 C07K14/00 C07K14/705 C07K16/00 C12N15/00 C12N15/11 C12N15/63 C12N5/10 G01N33/53 C07K14/47	C07K14/47 (EP,US) C07K14/4726 (EP,US)	2004-05-27 2004-09-02	2004-05-27	032315005
49	CARBOHYDRATE-ASSOCIATED PROTEINS	MARQUIS JOSEPH P [US] LAL PREETI G [US] GRIFFIN JENNIFER A [US] ELLIOTT VICKI S [US] KHARE REENA [US] BAUGHN MARIAH R [US] HAFALIA APRIL J A [US] BECHA SHANYA D [US] LEHR-MASON PATRICIA M [US] LEE SOO YEUN [US]	INCYTE GENOMICS INC [US] MARQUIS JOSEPH P [US] LAL PREETI G [US] GRIFFIN JENNIFER A [US] ELLIOTT VICKI S [US] KHARE REENA [US] BAUGHN MARIAH R [US] HAFALIA APRIL J A [US] BECHA SHANYA D [US] LEHR-MASON PATRICIA M [US] LEE SOO YEUN [US]	WO03056027A1	2001-12-21	C12N1/20 C12N15/00 C12N9/00 C12N9/24 C12P21/06 C07K14/47 C12N9/00	C07K14/4726 (EP) C12N9/00 (EP)	2003-07-10	2003-07-10	027407559
50	TREATMENT OF CONGENITAL DISORDERS OF GLYCOSYLATION (CDG) USING MANNOSE	MARQUARDT THORSTEN [DE] THIEM JOACHIM [DE] RUTSCHOW SYNKE [DE]	MARQUARDT THORSTEN [DE] SHS GES FUER KLINISCHE ERNAEHR [DE]	EP1521761A2 EP1521761B1	2002-06-07	A61K31/70 C07H11/04 C07H13/04 C07H11/04 C07H13/06 C07H15/04 A61K31/70 C07H13/04	C07H11/04 (EP) C07H13/06 (EP) C07H15/04 (EP)	2005-04-13 2006-01-11	2003-12-18	029594345
51	METHOD FOR OBTAINING A GENE BANK FOR THE DIAGNOSIS OF LIVER PATHOLOGIES	KAMENETS ELENA ANATOLEVNA [RU] GUSAROVA ELENA ALEKSANDROVNA [RU] ITKIS IULIIA SERGEEVNA [RU] IVANOVA OLGA NIKOLAEVNA [RU] MILOVANOVA NATALIA VIKTOROVNA [RU] ZAKHAROVA EKATERINA IUREVNA [RU]	FED GOSUDARSTVENNOE BIUDZHETNOE NAUCHNOE UCHREZHDENIE «MEDIKO GENETICHESKII NAUCHNYI TSENTR IMENI AK [RU]	RU2743858C1	2020-04-17	C12Q1/686 C12Q1/6874 C12Q1/6883 C40B50/06	C12Q1/686 (RU) C12Q1/6874 (RU) C12Q1/6883 (RU) C40B50/06 (RU)	2021-03-01	2021-03-01	074857422
52	Carbohydrate-associated proteins	TANG Y TOM [US] ELLIOTT VICKI S [US] YUE HENRY [US] LAL PREETI G [US] CHAWLA NARINDER K [US]		US2004033512A1	2001-10-01	C07H21/04 C07K14/705 C12N5/06 C12P21/02 C12Q1/68 C07H21/04 C07K14/47	C07H21/04 (EP,US) C07K14/47 (EP,US)	2004-02-19	2004-02-19	031715672
53	SOLID-PHASE DETECTION OF TERMINAL MONOSACCHARIDES CLEAVED FROM GLYCOSYLATED SUBSTRATES	SORENSEN MADS DETLEF [DK] MARTINS RITA [SE] HINDSGAUL OLE [DK]	SORENSEN MADS DETLEF [DK] MARTINS RITA [SE] HINDSGAUL OLE [DK] MERCK PATENT GMBH [DE]	US2010047828A1 US8445288B2	2006-07-12	C07H1/00 G01N33/58 C12Q1/54 G01N33/00	C12Q1/34 (EP,US) G01N33/543 (EP,US) G01N33/58 (EP,US) Y10T436/143333 (EP,US) Y10T436/144444 (EP,US)	2010-02-25 2013-05-21	2008-01-17	038626756
54	GENE EDITING OF DEEP INTRON MUTATIONS	RUAN GUOXIANG [US] SCARIA ABRAHAM [US]	GENZYME CORP [US]	RU2017143997A RU2017143997A3 RU2759335C2	2015-05-16	C12N9/22 A61K48/00 A61P27/02 C12N15/09 C12N15/861 C12N15/90	A61K31/7088 (EP,IL,KR,US) A61K31/7105 (EP,IL,KR,US) A61K38/465 (EP,IL,KR,US) A61K48/00 (KR,RU) A61K48/005 (CN) A61P11/00 (EP,IL) A61P13/02 (EP,IL) A61P13/12 (EP,IL) A61P21/00 (EP,IL) A61P21/02 (EP,IL) A61P21/04 (EP,IL) A61P25/00 (EP,IL) A61P25/02 (EP,IL) A61P25/28 (EP,IL) A61P27/00 (EP,IL) A61P27/02 (EP,IL,RU,US) A61P27/12 (EP,IL) A61P3/00 (EP,IL) A61P3/08 (EP,IL) A61P3/12 (EP,IL) A61P35/00 (EP,I…	2019-06-18 2020-02-17 2021-11-12	2016-11-24	055809259
55	FOLLISTATIN DOMAIN CONTAINING PROTEINS	HILL JENNIFER J [US] WOLFMAN NEIL M [US]	WYETH LLC [US]	US2011020372A1	2002-02-21	A61K38/00 A61K38/02 A61K38/17 A61K38/27 A61K38/38 A61K38/55 A61K39/395 A61P17/02 A61P19/10 A61P21/00 A61P21/04 A61P3/00 A61P3/04 A61P3/06 A61P3/10 C07K14/47 C12N1/15 C12N1/19 C12N1/21 C12N15/09 C12N5/10 C12P21/02	A61K38/17 (KR) A61K38/18 (KR) A61K38/22 (KR) A61K38/39 (EP,US) A61P17/02 (EP) A61P19/02 (EP) A61P19/08 (EP) A61P19/10 (EP) A61P21/00 (EP) A61P21/04 (EP) A61P21/06 (EP) A61P3/00 (EP) A61P3/04 (EP) A61P3/06 (EP) A61P3/10 (EP) C07K14/47 (EP,US) C07K14/4743 (EP,US) A61K38/00 (EP,US)	2011-01-27	2003-09-04	027767537
56	GASP1: a follistatin domain containing protein	HILL JENNIFER J [US] WOLFMAN NEIL M [US]	WYETH CORP [US] WYETH CORP	US2005106154A1 US7585835B2	2002-02-21	A61K38/17 A61K39/395 A61K38/00 A61K38/55 A61K39/395 A61K48/00 A61P19/02 A61P19/08 A61P19/10 A61P21/00 A61P21/04 A61P21/06 A61P3/04 A61P3/10 C07K14/47 C07K16/18 C07K19/00 C12N1/15 C12N1/19 C12N1/21 C12N15/09 C12N5/10 A01N37/18 A61K38/16 A61K38/24 C07K14/00 C07K16/00	A61K38/1709 (EP,US) A61K38/18 (KR) A61P17/02 (EP) A61P19/02 (EP) A61P19/08 (EP) A61P19/10 (EP) A61P21/00 (EP) A61P21/02 (EP) A61P21/04 (EP) A61P21/06 (EP) A61P3/00 (EP) A61P3/04 (EP) A61P3/08 (EP) A61P3/10 (EP) A61P5/24 (EP) A61P5/38 (EP) A61P9/08 (EP) C07K14/475 (KR) C12N15/11 (KR) Y10S435/81 (EP,US)	2005-05-19 2009-09-08	2003-08-28	027767536
57	HUMAN CARBOHYDRATE-ASSOCIATED PROTEINS	AU-YOUNG JANICE [US] BAUGHN MARIAH R [US] REDDY ROOPA [US] YUE HENRY [US] BANDMAN OLGA [US] HILLMAN JENNIFER L [US] LAL PREETI [US]	INCYTE PHARMA INC [US]	CA2344763A1	1998-10-01	A61K38/17 A61K38/47 C07K14/47 C07K14/705 C07K14/785 C12N15/12 C12N15/56 C12N9/26 A61K38/17 A61K38/47 C07K14/47 C07K14/705 C07K14/785 C12N15/12 C12N15/56 C12N9/26		2000-04-06	2000-04-06	027496184
58	Follistatin domain containing proteins	HILL JENNIFER J WOLFMAN NEIL M [US]	WYETH CORP [US]	CN1993048A	2002-02-21	A01N37/18 A61K38/16		2007-07-04	2007-07-04	038214867
59	MODELING NEUROLOGICAL DISORDERS AND ATAXIAS WITH CARDIAC DYSFUNCTION USING BIOENGINEERED HEART TISSUES	LI RONALD [CN] COSTA KEVIN [US]	NOVOHEART LTD [CN]	WO2019186283A2 WO2019186283A3	2018-03-28	G01N33/50	C12N5/0657 (US) G01N33/5044 (EP,US) G01N33/5082 (EP,US) C12N2740/16043 (EP) G01N2500/10 (US)	2019-10-03 2019-12-19	2019-10-03	068062652
60	HUMAN CARBOHYDRATE-ASSOCIATED PROTEINS	AU-YOUNG JANICE [US] LAL PREETI [US] BANDMAN OLGA [US] REDDY ROOPA [US] BAUGHN MARIAH R [US] YUE HENRY [US] HILLMAN JENNIFER L [US]	INCYTE PHARMA INC [US] AU YOUNG JANICE [US] LAL PREETI [US] BANDMAN OLGA [US] REDDY ROOPA [US] BAUGHN MARIAH R [US] YUE HENRY [US] HILLMAN JENNIFER L [US] INCYTE GENOMICS INC [US]	WO0018922A2 WO0018922A3 WO0018922A8	1998-10-01	A61K38/17 A61K38/47 C07K14/47 C07K14/705 C07K14/785 C12N15/12 C12N15/56 C12N9/26 C07K14/47 C07K14/705 C07K14/785 C12N15/12 C12N9/26 A61K38/00	C07K14/4726 (EP) C07K14/7056 (EP) C07K14/785 (EP) C12N9/2408 (EP) A61K38/00 (EP)	2000-04-06 2000-10-26 2000-08-24	2000-04-06	027569039
61	Method for treatment of children with developmental delay	HIGGS NANCY [US]		US2011201479A1	2007-10-31	A63B23/18	B63C9/155 (EP,US)	2011-08-18	2011-08-18	044370054
62	Application of O-GlcNAc glycosylation modification in preventing and treating hepatic fibrosis	GU JIANXIN RUAN YUANYUAN JIA DONGWEI SONG SHUSHU SHAO MIAOMIAO LI LILI	UNIV FUDAN	CN105435230A CN105435230B	2015-12-23	A61K31/7008 A61K45/00 A61K45/06 A61P1/16	A61K31/7008 (CN) A61K45/00 (CN) A61K45/06 (CN)	2016-03-30 2019-09-27	2016-03-30	055546147
63	CLINICAL DIAGNOSTICS USING GLYCANS	LEWIS NATHAN E [US] CHIANG WAN TIEN [US] KELLMAN BENJAMIN P [US] BAO BOKAN [US] SCHINN MATTHEW SONGMIN [US]	UNIV CALIFORNIA [US]	WO2023034383A2 WO2023034383A3	2021-09-01	G01N30/72 G16B20/00 A61K31/715 C40B40/12 G16B40/00 G16B40/20	G01N30/88 (EP) G16B20/00 (EP) G01N2030/8836 (EP) G01N30/72 (EP)	2023-03-09 2023-04-13	2023-03-09	085413074
64	NOVEL POLYNUCLEOTIDES ENCODING A HUMAN FKRP PROTEIN	RICHARD ISABELLE GICQUEL-ZOUIDA EVELYNE	GENETHON UNIV DEVRY VAL DESSONNE INSERM INSTITUT NAT DE LA SANTE ET DE LA RECH MEDICALE	CN110944656A	2017-07-07	A61K38/00 A61K48/00 C07K14/47	A61K48/005 (EP,US) A61P21/00 (EP,US) C07K14/4707 (EP,US) C12N15/86 (EP,US) A01K2227/105 (EP) A61K38/00 (EP,US) C12N2750/14143 (EP)	2020-03-31	2019-01-10	059363068
65	Yeast strains with impaired N-glycosylation.	LEHLE LUDWIG PROF DR [DE] LEHNERT KLAUS DR [DE] KOPETZKI ERHARD DR [DE]	BOEHRINGER MANNHEIM GMBH [DE] ROCHE DIAGNOSTICS GMBH [DE]	EP0582244A2 EP0582244A3 EP0582244B1	1992-08-07	C12N1/16 C12N15/81 C07H21/04 C07K14/395 C12N1/16 C12N1/19 C12N15/00 C12N15/09 C12N15/81 C12N9/04 C12P21/00 C12P21/02 C12R1/865	C12N1/16 (EP,KR,US) C12N1/185 (EP,US) C12N15/81 (KR) C12N9/0006 (EP,US) C12P21/00 (KR) C12P21/005 (EP,US) C12R2001/85 (EP,US)	1994-02-09 1995-03-15 2001-10-31	1994-02-08	025917284
66	SYNTHESIS AND USE OF ISOTOPICALLY-LABELLED GLYCANS	REICHARDT NIELS-CHRISTIAN [ES] ECHEVERRÍA BEISTEGUI BEGOÑA-MARIA [ES] ETXEBARRIA JUAN [ES] CALVO JAVIER [ES] RUIZ NEREA [ES]	ASOCIACIÓN CT DE INVESTIGACIÓN COOPERATIVA EN BIOMATERIALES CIC BIOMAGUNE [ES] ASOCIACIÓN CENTRO DE INVESTIGACIÓN COOP EN BIOMATERIALES [ES]	EP2981541A1 EP2981541B1	2013-04-03	A61K31/715 C07H13/00 C08B37/00 G01N33/532	C07H13/00 (EP,US) C07H15/203 (EP,US) C07H5/04 (EP,US) C08B37/0063 (EP,US) C12P19/04 (US) C12P19/18 (US) G01N33/50 (EP,US) G01N33/6848 (US) H01J49/0036 (US) G01N2400/00 (EP,US) G01N2458/15 (EP,US) G01N2458/20 (US)	2016-02-10 2017-09-13	2014-10-09	048445176
67	SYSTEMS AND METHODS FOR PREDICTING GLYCOSYLATION ON PROTEINS	SPAHN PHILIPP N [US] LEWIS NATHAN E [US]	UNIV CALIFORNIA [US]	WO2016187341A1	2015-05-18	C12N9/24 C40B20/08 G01N33/50 G01N33/68 G16B35/10 G16B40/00 G16B5/20	C12P21/005 (EP,US) G01N33/50 (US) G01N33/68 (US) G06N7/08 (US) G16B35/10 (EP,US) G16B40/00 (EP,US) G16B5/20 (EP,US) G16C20/60 (EP,US) G16H50/50 (US) Y02A90/10 (EP,US)	2016-11-24	2016-11-24	057320771
68	Human carbohydrate-associated proteins	AU-YOUNG JANICE LAL PREETI BANDMAN OLGA REDDY ROOPA BAUGHN MARIAH R YUE HENRY HILLMAN JENNIFER L	INCYTE PHARMA INC	AU6503599A	1998-10-01	A61K38/17 A61K38/47 C07K14/47 C07K14/705 C07K14/785 C12N15/12 C12N15/56 C12N9/26 A61K38/17 A61K38/47 C07K14/47 C07K14/705 C07K14/785 C12N15/12 C12N15/56 C12N9/26		2000-04-17	2000-04-17	027496615
69	Factor VII polypeptides that are modified and uses thereof	MADISON EDWIN L [US] THANOS CHRISTOPHER [US]	MADISON EDWIN L [US] THANOS CHRISTOPHER [US] CATALYST BIOSCIENCES INC [US]	US2014044701A1 US9476037B2	2008-04-11	C12N9/64 A61K38/36	A61P7/04 (EP) C12N15/62 (EP,US) C12N9/6437 (EP,CN,US) C12Y304/21021 (EP,CN,US) A61K38/00 (EP,CN,US) A61K48/00 (US) C07K2319/00 (US)	2014-02-13 2016-10-25	2009-10-15	040872757
70	COMPOUNDS FOR THE TREATMENT OF LYSOSOMAL STORAGE DISEASES	MAHURAN DON [CA] TROPAK MICHAEL [CA] CIUFOLINI MARCO [CA]	HOSPITAL FOR SICK CHILDREN [CA]	US2015272951A1	2010-02-09	A61K31/505 A61K31/506	A61K31/505 (EP,US) A61K31/506 (EP,US) A61P25/28 (EP) A61P3/00 (EP) C07D239/47 (EP,US) C07D239/49 (EP,US)	2015-10-01	2011-08-09	044354195
71	COMPOSITIONS AND METHODS OF USE THEREOF FOR THE TREATMENT OF DUCHENNE MUSCULAR DYSTROPHY	JASKULA-RANGA VINOD [US]	HUNTERIAN MEDICINE LLC [US]	US2020354419A1	2017-11-03	A61K48/00 C07K14/47 C12N15/113 C12N15/86	A61K31/7105 (EP) A61K48/005 (EP,US) C07K14/4708 (EP,US) C12N15/113 (EP,US) C12N15/86 (US) A61K38/00 (EP,US) C12N2310/20 (EP,US) C12N2310/33 (US) C12N2320/33 (EP) C12N2750/14143 (EP,US) A61K31/7105, A61K2300/00, INV (EP)	2020-11-12	2019-05-09	066331483
72	PREVENTION OF TISSUE ISCHEMIA AND RELATED METHODS	ISENBERG JEFFREY S [US] ROBERTS DAVID D [US] FRAZIER WILLIAM A [US]	US HEALTH [US] UNIV WASHINGTON [US] THE US SECRETARY DEPAR TMENT OF HEALTH AND HUMAN SERVICES [US]	US11254735B2 US2020095306A1	2006-10-06	A61K39/395 A61K45/06 A61K48/00 B01J21/06 B01J21/12 B01J23/00 B01J23/30 B01J27/188 B01J37/02 C07C253/26 C07C45/00 C07C45/52 C07C51/235 C07C51/25 C07K14/78 C07K16/18 G01N33/68 C07K14/475 C07K7/06 C07K9/00 A61K39/00 A61P7/04	A61K39/3955 (US) A61K45/06 (US) A61K48/00 (US) A61P17/00 (EP) A61P17/02 (EP) A61P19/02 (EP) A61P19/08 (EP) A61P37/06 (EP) A61P41/00 (EP) A61P7/06 (EP) A61P9/00 (EP) A61P9/08 (EP) A61P9/10 (EP) A61P9/12 (EP) B01J21/063 (US) B01J21/12 (US) B01J23/002 (US) B01J23/30 (US) B01J27/188 (US) B01J37/0205 (US) C07C253/26 (US) C07C45/002 (US) C07C45/52 (US) C07C51/235 (US) C07C51/252 (US) C07K14/475 (US) C0…	2020-03-26 2022-02-22	2008-05-22	039402352
73	MODIFIED FACTOR VII POLYPEPTIDES FOR SUBCUTANEOUS ADMINISTRATION AND ON-DEMAND TREATMENT	BLOUSE GRANT E [US] KNUDSEN TOM [US] LEVY HOWARD [US]	CATALYST BIOSCIENCES INC [US]	US11266724B2 US2021187083A1	2019-08-15	A61K31/7105 A61K38/48 A61K39/395 A61K9/00 A61P7/04 C07K16/36 C12N15/113 C07K14/745 A61K39/00	A61K31/7105 (CN,US) A61K38/4846 (EP,CN,US) A61K39/3955 (CN,US) A61K9/0019 (CN,US) A61P7/04 (EP,CN,US) C07K16/36 (US) C12N15/113 (US) C12N9/6437 (CN) C12Y304/21021 (EP,CN,US) A61K2039/505 (US) C07K2317/24 (US) C07K2317/31 (US) C12N2310/14 (US) C12N2320/31 (US) A61K31/7105, A61K2300/00, INV (CN) A61K38/4846, A61K2300/00, INV (CN) A61K39/3955, A61K2300/00, INV (CN)	2021-06-24 2022-03-08	2021-02-18	072243271
74	CELULAS MADRE HEPATICAS AISLADAS.	SOKAL ETIENNE [BE] NAJIMI MUSTAPHA [BE] SOKAL ETIENNE NAJIMI MUSTAPHA	UNIV LOUVAIN [BE]	ES2359874T3 ES2359874T5	2005-12-21	C12N5/074 C12N5/071		2011-05-27 2014-12-12	2009-01-28	040308452
75	PHARMACEUTICAL COMPOSITIONS CONTAINING PROTEASES AND METHODS FOR THE TREATMENT OF LYSOSOMAL STORAGE DISEASES	OLMSTEAD STEPHEN FRANCIS [US]	OLMSTEAD STEPHEN FRANCIS [US]	US2016317627A1	2011-06-10	A23L33/10 A61K38/48 A61K9/00 C12Q1/37	A23L33/10 (US) A23L33/135 (US) A61K35/744 (US) A61K35/745 (US) A61K35/747 (US) A61K38/4813 (EP,US) A61K45/06 (US) A61K9/0053 (US) A61K9/0056 (US) A61P1/16 (EP) A61P11/00 (EP) A61P19/00 (EP) A61P25/00 (EP) A61P25/02 (EP) A61P25/08 (EP) A61P25/16 (EP) A61P25/28 (EP) A61P27/02 (EP) A61P27/16 (EP) A61P3/00 (EP) A61P43/00 (EP) A61P7/00 (EP) A61P7/06 (EP) A61P9/00 (EP) C12Q1/37 (EP,US) C12Y304/14005 (E…	2016-11-03	2012-12-13	047293376
76	POLYNUCLEOTIDES ENCODING SIGNAL PEPTIDE-CONTAINING MOLECULES	LAL PREETI [US] TANG Y TOM [US] GORGONE GINA A [US] CORLEY NEIL C [US] GUEGLER KARL J [US] BAUGHN MARIAH R [US] AKERBLOM INGRID E [US] AU-YOUNG JANICE [US] YUE HENRY [US] PATTERSON CHANDRA [US] REDDY ROOPA [US] HILLMAN JENNIFER L [US] BANDMAN OLGA [US] LAL PREETI G [US] SIMONE GINA A GORGONE [US] AU-YOUNG JANICE K [US] ARVIZU CHANDRA S [US] REDDY ROOPA M [US]	LAL PREETI [US] TANG Y TOM [US] GORGONE GINA A [US] CORLEY NEIL C [US] GUEGLER KARL J [US] BAUGHN MARIAH R [US] AKERBLOM INGRID E [US] AU-YOUNG JANICE [US] YUE HENRY [US] PATTERSON CHANDRA [US] REDDY ROOPA [US] HILLMAN JENNIFER L [US] BANDMAN OLGA [US] INCYTE CORP [US] LAL PREETI G [US] SIMONE GINA A GORGONE [US] AU-YOUNG JANICE K [US] ARVIZU CHANDRA S [US] REDDY ROOPA M [US] INCYTE CORP	US2013244927A1 US8716445B2	1998-06-26	A61K38/17 A61K45/06 A61K38/00 A61K39/395 A61K45/00 A61P15/00 A61P25/00 A61P29/00 A61P35/00 A61P43/00 A61P9/00 C07K14/47 C07K16/18 C12N1/15 C12N1/19 C12N1/21 C12N15/09 C12N15/12 C12N5/10 C12P21/02 C12P21/08 C12Q1/68 G01N33/68 C07K1/00 C07K14/00 C07K17/00	A61K38/1709 (EP,US) A61K39/3955 (US) A61K45/06 (US) A61P15/00 (EP) A61P25/00 (EP) A61P29/00 (EP) A61P35/00 (EP) A61P43/00 (EP) A61P9/00 (EP) C07K14/47 (EP,US) C07K16/18 (US) C07K16/40 (US) G01N33/57419 (US) A61K38/00 (EP,US) C07K2317/76 (US) G01N2333/916 (US)	2013-09-19 2014-05-06	2000-01-06	027492417
77	BMP10 PROPEPTIDES AND RELATED METHODS	SEEHRA JASBIR [US] KNOPF JOHN [US]	ACCELERON PHARMA INC [US] SEEHRA JASBIR [US] KNOPF JOHN [US]	WO2005113590A2 WO2005113590A3	2004-05-12	C07K14/475 A61K38/18 C07K14/475 C07K14/51 C12N15/12 C12N15/62 C12N5/06 C12N5/08	A61K38/1875 (EP,US) A61P9/00 (EP) C07K14/51 (EP,US) C07K2319/00 (EP,US)	2005-12-01 2006-03-02	2005-12-01	035428914
78	CONJUGATES OF BILE ACIDS AND THEIR DERIVATIVES FOR ACTIVE MOLECULES DELIVERY	PALMIERI BENIAMINO [IT] BOVOLENTA MATTEO [IT] BRAGHETTA PAOLA [IT] CAPOBIANCO MASSIMO LUIGI [IT] MARCHESI ELENA [IT] MEDICI ALESSANDRO [IT] MOLON SIBILLA [IT] PERRONE DANIELA [IT] RIMESSI PAOLA [IT]	FINICE S R L [IT]	WO2020084488A1	2018-10-22	A61K47/54 A61P21/00	A61K47/554 (EP,US) A61P21/00 (EP,US) C12N15/1138 (US) C12N2310/14 (US)	2020-04-30	2020-04-22	065244483
79	Drug composition, useful as cellular sources of mannose-1-phosphate against carbohydrate deficient glycoprotein type I syndrome, comprises excipient and active ingredient e.g. mono(alpha-D-mannopyranosyl-1) phosphates	GRAVIER PELLETIER CHRISTINE HARDRE RENAUD KHALED AMIRA LE MERRER YVES	ORPHAN EUROP SARL [FR] UNIV PARIS DESCARTES [FR] CENTRE NAT RECH SCIENT [FR]	FR2897779A1 FR2897779B1	2006-02-24	A61K31/7004 A61K31/7016 A61K31/702 A61P25/00	A61K31/7024 (EP,US) A61P25/00 (EP) A61P3/00 (EP) A61P43/00 (EP) C07H11/04 (EP,US) Y02P20/55 (EP,US)	2007-08-31 2009-04-17	2007-08-30	036956014
80	Human chemokine HCC-1 polypeptides to improve stem cell transplantation	FORSSMANN WOLF-GEORG RICHTER RUDOLF HENSCHLER REINHARD	TAP PHARMACEUTICAL PRODUCTS INC [US]	AU2004283853A1	2003-10-24	A61K38/00 A61K49/00 C07K14/52 C12N15/19 A61K38/00	A61K49/0008 (EP,US) C07K14/523 (EP,US) A61K38/00 (EP,US)	2005-05-06	2005-05-06	034524054
81	IN VIVO IMPLANTABLE MICROPORE POCKET, USE METHOD THEREFOR AND APPLICATION THEREOF	LI BENSHANG [CN] CHEN QIMIN [CN] FU LIJUN [CN]	SHANGHAI CHILDRENS MEDICAL CENTER SHANGHAI JIAO TONG UNIV SCHOOL OF MEDI [CN]	WO2020207426A1	2019-04-10	A61F2/02 C12N15/88	A61F2/02 (EP) A61K35/34 (EP,CN) A61K47/02 (EP,CN) A61K47/46 (EP,CN) A61K9/00 (EP) A61K9/0024 (CN) A61P3/00 (EP,CN) A61P3/10 (EP,CN) A61P7/04 (EP,CN) C12N15/88 (EP) Y02A50/30 (EP)	2020-10-15	2020-10-15	072750967
82	A follistatin domain containing protein	HILL JENNIFER J WOLFMAN NEIL M [US]	WYETH CORP [US]	CN1929734A	2002-02-21	A01N37/18 A61K38/16		2007-03-14	2007-02-28	037859455
83	TREATMENT OF LYSOSOMAL STORAGE DISEASES	GRAMMATOPOULOS THOMAS N [GB] JUSTMAN CRAIG J [US] LIU ZHIHUA [US] LANSBURY PETER T [US] CULLLEN VALERIE CHRISTINA [US] GRAMMATOPOULOS TOM N [GB] CULLEN VALERIE CHRISTINA [US]	LINK MEDICINE CORP [US] GRAMMATOPOULOS THOMAS N [GB] JUSTMAN CRAIG J [US] LIU ZHIHUA [US] LANSBURY PETER T [US] CULLLEN VALERIE CHRISTINA [US] GRAMMATOPOULOS TOM N [GB] CULLEN VALERIE CHRISTINA [US]	WO2008112525A2 WO2008112525A3 WO2008112525A8	2007-03-09	A61K48/00 A61K31/445	A61K31/4709 (EP) A61P43/00 (EP)	2008-09-18 2008-11-27 2009-01-08	2008-09-18	039760321
84	COMPOSITIONS AND METHODS FOR TREATMENT OF NEUROLOGICAL DISORDERS	BAILEY RACHEL M [US] GRAY STEVEN J [US]	UNIV TEXAS [US]	US2021324411A1	2020-04-15	A61K48/00 A61P25/02 C07K14/01 C07K16/08 C12N15/86	A61K48/005 (EP,IL,KR,US) A61K48/0075 (IL,KR) A61P25/02 (EP,IL,KR,US) C07K14/01 (IL,US) C07K16/081 (IL,US) C12N15/86 (EP,IL,KR,US) A01K2217/072 (EP,IL) A01K2227/105 (EP,IL) A01K2267/0318 (EP,IL) A61K48/0075 (EP) C12N2750/14143 (EP,IL,KR)	2021-10-21	2021-10-21	078081428
85	HYPOGLYCOSYLATED RECOMBINANT GLUCOSIDASE OXIDASES.	KOPETZKI ERHARD [DE] LEHNERT KLAUS [DE]	BOEHRINGER MANNHEIM GMBH [DE]	EP0654081A1 EP0654081B1	1992-08-07	C12N15/53 C12N9/04 C12Q1/26 C07K14/37 C07K14/38 C07K14/41 C12N15/09 C12N15/53 C12N9/04 C12Q1/26 G01N33/535 C12R1/685 C12R1/865	C12N9/0006 (EP,US)	1995-05-24 1997-01-02	1994-02-10	025917285
86	SOMATOSTATIN RECEPTOR TYPE 5 AGONIST FOR THE TREATMENT OF HYPERINSULINISM	FERRARA-COOK CHRISTINE [US] KRASNER ALAN S [US]	CRINETICS PHARMACEUTICALS INC [US]	US2022323427A1	2021-02-17	A61K31/4439 A61P3/08	A61K31/4439 (EP,US) A61P3/06 (EP) A61P3/08 (US) A61P3/10 (EP)	2022-10-13	2022-08-25	082931136
87	METHOD OF PREVENTING OR INHIBITING PHOTOPHOBIA OR LIGHT AVERSION USING ANTI-CGRP ANTIBODIES	RUSSO ANDREW F [US] KAISER ERIC A [US] RECOBER ANA [US] KUBURAS ADISA [US] RADDANT ANN C [US] KOVACEVICH BRIAN ROBERT [US] LATHAM JOHN A [US] SMITH JEFFREY T L [US] GARCIA-MARTINEZ LEON F [US]	ALDERBIO HOLDINGS LLC [US] THE UNIV OF IOWA RESEARCH FOUNDATION [US]	EA034747B1 EA201301293A1	2011-05-20	A61K39/395 A61P27/02 A61P35/00 C07K16/28 G01N33/53	A61K31/4045 (EA,KR) A61K39/3955 (EA,IL,KR) A61P1/00 (EP,EA) A61P1/04 (EP,EA) A61P1/16 (EP,EA) A61P1/18 (EP,EA) A61P13/00 (EP,EA) A61P13/12 (EP,EA) A61P15/00 (EP,EA) A61P17/00 (EP,EA) A61P19/00 (EP,EA) A61P19/02 (EP,EA) A61P19/10 (EP,EA) A61P25/00 (EP,EA,IL,KR) A61P25/04 (EP,EA,IL) A61P25/06 (EP,EA,IL) A61P25/18 (EP,EA,IL) A61P25/20 (EP,EA,IL) A61P25/22 (EP,EA,IL) A61P25/24 (EP,EA,IL) A61P27/02 (E…	2014-04-30 2020-03-17	2012-11-22	047175058
88	GAMMA-HEREGULIN	SLIWKOWSKI MARK [US] SCHAEFER GABRIELE M [US]	GENENTECH INC [US]	CA2257839A1 CA2257839C	1996-07-12	A61K38/18 C07K14/475 C07K16/22 C12N15/18 C12N5/06 C12N5/08 G01N33/566 A61K38/00 A61K39/395 A61K48/00 A61P43/00 C07K14/475 C07K14/52 C07K14/71 C07K16/22 C07K19/00 C12N15/09 C12N15/12 C12N5/06 C12N5/10 C12P21/02 C12P21/08 C12Q1/68 G01N33/53 A61K38/18 C12N15/18 G01N33/566	A61P21/00 (EP) A61P25/00 (EP) A61P29/00 (EP) A61P35/00 (EP) A61P35/04 (EP) A61P43/00 (EP) A61P9/00 (EP) C07K14/4756 (EP,US) C07K14/71 (EP,US) C07K16/32 (EP,US) C07K19/00 (EP,US) A61K2039/505 (EP,US) A61K38/00 (EP,US) Y02A50/30 (EP,US) Y10S435/971 (EP,US)	1998-01-22 2012-10-23	1998-01-22	021805329
89	GAMMA-HEREGULIN	SCHAEFER GABRIELE M [US] SLIWKOWSKI MARK [US]	GENENTECH INC [US]	EP0938556A1 EP0938556B1	1996-07-12	A61K38/18 C07K14/475 C07K16/22 C12N15/12 C12N15/85 C12N5/10 G01N33/53 B82B1/00 C07K14/475 C07K14/71 C07K19/00 C12N15/12 A61K38/00	A61P25/00 (EP) A61P29/00 (EP) A61P35/00 (EP) A61P9/00 (EP) C07K14/4705 (EP,US) C07K14/4756 (EP,US) C07K14/71 (EP,US) C07K19/00 (EP,US) A61K38/00 (EP,US) C07K2319/30 (EP,US)	1999-09-01 2005-03-09	1998-01-22	026694954
90	Application of mutant single-chain human coagulation factor VIII in preparation of fusion protein	GAO YONGJUAN JIA SHIXIANG ZHENG YUNCHENG JIN YINGYING WANG ZHU DONG ZHAO CHEN SI SUN NAICHAO LI QIANG	ANYUAN MEDICINE TECH SHANGHAI CO LTD PHARMAB SHANGHAI BIOLOGY RES & DEVELOPMENT CO LTD	CN113105562A	2018-09-26	A61K38/37 A61P7/04 C07K19/00	A61K38/37 (EP) A61P7/00 (EP) A61P7/04 (EP,CN) C07K14/59 (EP,US) C07K14/755 (EP,CN,US) A61K38/00 (CN,US) C07K2319/30 (EP,CN,US) C07K2319/31 (CN,US) C07K2319/91 (EP)	2021-07-13	2020-04-02	069949730
91	ORGANONITRO AND SULFOXYALKYL ORGANONITRO COMPOUNDS FOR USE IN TREATING MEDICAL DISORDERS	ORONSKY BRYAN T [US] CAROEN SCOTT [US] REID TONY R [US]	EPICENTRX INC [US]	WO2022266365A1	2021-06-16	A61K31/04 A61K31/397 A61P39/00 A61P35/00	A61K31/397 (EP) A61K45/06 (EP) A61P35/00 (EP) A61P39/00 (EP)	2022-12-22	2022-12-22	084526608
92	POLYHYDROXYLATED PYRROLIZIDINE	EVINSON EMMA LOUISA [GB] WATSON ALISON ANN [GB] NASH ROBERT JAMES [GB]	M N L PHARMA LTD [GB]	CA2513881A1 CA2513881C	2003-01-23	A61K31/40 A61P31/00 A61P35/00 C07D209/00 C07D487/04 C07H3/02 A61K31/40 A61K31/407 A61K31/7028 A61K36/185 A61K36/61 A61K45/06 A61P31/00 A61P35/00 C07D487/04 C07H17/02 C07H3/02 A61K31/7056 C07D487/04 C07H17/02	A61K31/407 (EP,US) A61K31/7028 (EP,US) A61K35/15 (US) A61K36/185 (EP,US) A61K36/61 (EP,US) A61K45/06 (EP,US) A61K47/26 (US) A61P31/00 (EP) A61P31/04 (EP) A61P31/12 (EP) A61P33/00 (EP) A61P35/00 (EP) A61P37/02 (EP) A61P43/00 (EP) A61P7/00 (EP) C07D487/04 (EP,US) C07H3/02 (EP,US) Y02A50/30 (EP) A61K31/407, A61K2300/00, INV (EP,US) A61K31/7028, A61K2300/00, INV (EP,US) A61K36/185, A61K2300/00, INV (…	2004-08-05 2013-04-02	2004-08-05	009951664
93	METHOD FOR THE DEVELOPMENT OF STEM CELL LINES	CARREIRA JOÃO MANUEL COELHO [PT] HENRIQUE DOMINGOS MANUEL PINTO [PT] DIOGO MARIA MARGARIDA FONSECA RODRIGUES [PT] RODRIGUES CARLOS ANDRÉ VITORINO [PT] MIRANDA CLÁUDIA DANIELA CANELAS [PT]	INST SUPERIOR TECNICO [PT] INST DE MEDICINA MOLECULAR [PT] FACULDADE DE MEDICINA DA UNIV DE LISBOA [PT]	WO2022186708A1	2021-03-05	C12N15/10 C12N15/87 C12N5/074	A61K35/545 (EP) A61K48/00 (PT) C12N15/102 (EP) C12N15/113 (EP) C12N15/64 (PT) C12N15/65 (PT) C12N15/66 (PT) C12N15/85 (PT) C12N15/907 (EP) C12N5/0606 (PT) C12N5/0696 (EP,PT) C12N2310/20 (EP) C12N2501/65 (EP) C12N2501/70 (EP)	2022-09-09	2022-09-05	081595625
94	METHODS AND COMPOSITIONS FOR DETERMINING A REFERENCE RANGE OF Β-GALACTOSE EXPOSURE PLATELET	KAUSKOT ALEXANDRE [FR] BORGEL DELPHINE [FR] LASNE DOMINIQUE [FR]	INST NAT SANTE RECH MED [FR] ASSIST PUBLIQUE HOPITAUX PARIS APHP [FR] UNIV PARIS SACLAY [FR]	WO2021224401A1	2020-05-07	G01N33/68	G01N33/6893 (EP) G01N2800/222 (EP)	2021-11-11	2021-11-11	071103308
95	Method for constructing rare disease map and navigating based on phenotypic distance information	LI HAOMIN YANG JIAN DUAN HUILONG SHU QIANG	UNIV ZHEJIANG	CN112289436A	2020-10-19	G06F16/36 G06K9/62 G16H50/20 G16H50/70	G06F16/367 (CN) G06F18/22 (CN) G16H50/20 (CN) G16H50/70 (CN)	2021-01-29	2021-01-29	074497976
96	ALBUMIN FUSION PROTEINS	ROSEN CRAIG A [US] HASELTINE WILLIAM A [US] RUBEN STEVEN M [US] BALLANCE DAVID JAMES [US] TURNER ANDREW JOHN [US]	HUMAN GENOME SCIENCES INC [US] DELTA BIOTECHNOLOGY LTD [GB] PRINCIPIA PHARMACEUTICAL CORP [US]	EP1463751A2 EP1463751A4 EP1463751B1	2001-12-21	A01N37/18 C07K1/00 C07K14/765 C12N15/62 C12P21/04 C12P21/06 G01N31/00 A61K38/00 A61K39/395 A61P13/12 A61P19/06 A61P3/10 A61P35/00 A61P7/06 C07H21/04 C07K14/47 C07K14/76 C07K14/765 C07K19/00 C12N1/15 C12N1/19 C12N1/21 C12N15/09 C12N5/10 C12P21/04 A01N37/18 C07K1/00 C12N15/62 C12P21/06 G01N31/00	A61K31/155 (EP,US) A61K31/426 (EP,US) A61K31/4439 (EP,US) A61K31/4965 (EP,US) A61K38/04 (EP,US) A61K38/17 (EP,US) A61K38/28 (EP,US) A61K39/21 (US) A61P1/02 (EP) A61P1/04 (EP) A61P1/16 (EP) A61P1/18 (EP) A61P11/00 (EP) A61P11/02 (EP) A61P11/06 (EP) A61P13/02 (EP) A61P13/08 (EP) A61P13/10 (EP) A61P13/12 (EP) A61P15/00 (EP) A61P15/08 (EP) A61P15/10 (EP) A61P17/00 (EP) A61P17/02 (EP) A61P19/02 (EP) A…	2004-10-06 2005-03-23 2013-05-22	2003-07-24	027586544
97	METHOD FOR SEPARATING THE FRACTION JOINED TO GLYCOSAMINOGLYCANS AND USES THEREOF	ALONSO SAMPEDRO MANUELA [ES] ÁLVAREZ GONZÁLEZ VÍCTOR [ES] COLÓN MEJERAS CRISTÓBAL [ES] GARCÍA GONZÁLEZ MIGUEL A [ES] LAMAS GONZÁLEZ OLAYA [ES]	UNIV SANTIAGO COMPOSTELA [ES] SERVIZO GALEGO DE SAUDE SERGAS [ES] FUNDACION INSTITUTO DE INVESTIG SANITARIA DE SANTIAGO DE COMPOSTELA [ES]	EP3349007A1 EP3349007A4 EP3349007B1	2015-09-10	G01N33/53	G01N33/5091 (US) G01N33/53 (US) G01N33/585 (US) G01N33/6839 (US) G01N33/6893 (EP) G01N33/92 (EP) G01N2333/47 (EP) G01N2333/765 (EP) G01N2400/40 (EP,US) G01N2800/04 (EP,US) G01N2800/042 (EP) G01N2800/347 (EP) G01N2800/50 (US) G01N2800/52 (EP,US) G01N2800/56 (EP)	2018-07-18 2019-07-10 2021-04-14	2017-03-16	058239768
98	METHOD FOR TREATING A CENTRAL NERVOUS SYSTEM DISORDER	TARNOPOLSKY MARK [CA]	EXERKINE CORP [CA]	WO2017147720A1	2016-03-04	A61K35/12 A61K48/00 A61K9/51 A61P25/00 A61P3/00 C12N15/12 C12N15/52 C12N15/85 C12N15/88 C12N5/10	A61K35/12 (EP) A61K35/15 (EP) A61K38/1709 (EP) A61K48/0033 (EP) A61K9/5063 (EP) A61P25/00 (EP) A61P3/00 (EP) C12N15/88 (EP)	2017-09-08	2017-09-08	059742575
99	The moduilation of hyaluronan synthesis and degradation in the treatment of disease	RUSSELL BROWN TRACEY JEAN BROW [AU] JEAN BROWN TRACEY RUSSELL BROWNLEE GARY	MEDITECH RES LTD [AU] ALCHEMIA ONCOLOGY PTY LTD	CN1882602A CN1882602B	2003-10-10	A61K31/395 A61K31/7105 A61K31/711 A61K31/7115 A61K31/712 A61K31/7125 A61P35/00 C07H21/02 C07H21/04 C07K16/40	A61K31/395 (EP,US) A61K31/7105 (EP,US) A61K31/711 (EP,US) A61K31/7115 (EP,US) A61K31/712 (EP,US) A61K31/7125 (EP,US) A61P1/02 (EP) A61P1/04 (EP) A61P1/16 (EP) A61P1/18 (EP) A61P11/00 (EP) A61P11/06 (EP) A61P13/02 (EP) A61P15/00 (EP) A61P17/00 (EP) A61P17/14 (EP) A61P19/00 (EP) A61P19/02 (EP) A61P21/00 (EP) A61P21/04 (EP) A61P25/00 (EP) A61P25/04 (EP) A61P25/06 (EP) A61P25/08 (EP) A61P25/10 (EP) A…	2006-12-20 2011-02-09	2005-04-21	034436100
100	Method	BAYLEY HAGAN RODRIGUEZ-LARREA DAVID ROSEN CHRISTIAN BECH	ISIS INNOVATION	CN105765387A CN105765387B	2013-09-23	G01N33/68	A61K38/00 (US) G01N15/1031 (US) G01N33/48721 (EP,US) G01N33/6842 (EP,US) G01N2440/10 (EP,US) G01N2800/00 (US)	2016-07-13 2019-10-18	2015-03-26	049553252
101	ANTIBODY-COUPLED CYCLIC PEPTIDE TYROSINE TYROSINE COMPOUNDS AS MODULATORS OF NEUROPEPTIDE Y RECEPTORS	MACIELAG MARK [US] PATCH RAYMOND J [US] ZHANG RUI [US] CASE MARTIN A [US] RANGWALA SHAMINA M [US] LEONARD JAMES N [US] CAMACHO RAUL C [US] HUNTER MICHAEL J [US] D'AQUINO KATHARINE E [US] EDWARDS WILSON [US] SWANSON RONALD V [US] JIAN WENYING [US] ZHANG YUE-MEI [US] WALL MARK J [US] CHI ELLEN [US]	JANSSEN PHARMACEUTICA NV [BE]	US11591379B2 US2020283491A1	2016-10-27	A61K38/17 A61K38/22 A61K38/26 A61K45/06 A61K47/60 A61K47/64 A61K47/68 A61K49/00 A61K9/00 A61P3/00 A61P3/04 A61P3/06 A61P3/08 A61P3/10 C07K1/06 C07K1/107 C07K1/12 C07K1/18 C07K14/575 C07K16/00 C07K16/24 C07K5/02 A61K38/00 A61K39/00	A61K38/17 (EP,US) A61K38/1709 (US) A61K38/22 (EP,KR,US) A61K38/26 (US) A61K45/06 (EP,KR,US) A61K47/542 (KR) A61K47/60 (KR,US) A61K47/64 (KR,US) A61K47/68 (EP,US) A61K47/6811 (EP,KR,US) A61K47/6845 (US) A61K47/6883 (EP,KR,US) A61K47/6889 (KR) A61K49/0032 (KR,US) A61K49/0052 (KR,US) A61K49/0056 (KR,US) A61K9/0019 (US) A61P3/00 (EP,US) A61P3/04 (EP,KR,US) A61P3/06 (EP,KR,US) A61P3/08 (EP,KR,US) A61P…	2020-09-10 2023-02-28	2018-04-30	062020814
102	VARIANT ACTRIIB PROTEINS AND USES THEREOF	KUMAR RAVINDRA [US] GRINBERG ASYA [US] VOGAN ERIK M [US]	ACCELERON PHARMA INC [US]	US11267865B2 US2020055919A1	2016-10-05	A61P21/00 C07K14/71 A61K38/00	A61P21/00 (US) A61P7/06 (EP,KR) C07K14/71 (EP,KR,US) A61K38/00 (EP,KR,US) C07K2319/30 (EP,KR,US)	2020-02-20 2022-03-08	2018-04-12	061831930
103	METHODS OF TREATING CARDIAC DISORDERS AND CONGESTIVE HEART FAILURE AND ADMINISTERING AAV VECTORS	O'CALLAGHAN MICHAEL W [US] ROBERTS MICHAEL L [GB] YANEZ-CUNA JORGE OMAR [GB] IGLESIAS GONZALEZ JUAN MANUEL [GB] EVRIPIOTI ANTONIA [GB] COOPER SINCLAIR [GB] SETHNA FERZIN [US] HAJJAR ROGER [US]	ASKLEPIOS BIOPHARMACEUTICAL INC [US] SYNPROMICS LTD [GB] OCALLAGHAN MICHAEL W [US] ROBERTS MICHAEL L [GB] YANEZ CUNA JORGE OMAR [GB] IGLESIAS GONZALEZ JUAN MANUEL [GB] EVRIPIOTI ANTONIA [GB] COOPER SINCLAIR [GB] SETHNA FERZIN [US] HAJJAR ROGER [US] TRETIAKOVA ANNA [US]	WO2022031914A2 WO2022031914A3	2020-08-05	A61K38/16 A61K48/00 A61P9/00 A61P9/04 C12N15/861	A61K48/005 (EP) A61K48/0058 (EP) C12N2750/14143 (EP) C12N2750/14151 (EP) C12N2830/008 (EP)	2022-02-10 2022-03-31	2022-02-10	080120133
104	BICYCLIC PEPTIDE LIGANDS SPECIFIC FOR TRANSFERRIN RECEPTOR 1 (TfR1)	GOWANS ELLEN [GB] MUDD GEMMA [GB] RIGBY MICHAEL [GB] SETH PUNIT [GB] SKYNNER MICHAEL [GB] STANWAY STEVEN [GB] URBONAS LIUDVIKAS [GB] VAN RIETSCHOTEN KATERINE [GB]	BICYCLETX LTD [GB]	WO2022101633A1	2020-11-13	A61K47/64 C07K7/08 C12N15/10	A61K47/55 (US) A61K47/64 (US) C07K1/1075 (US) C07K7/08 (EP) C07K7/64 (US) A61K38/00 (EP)	2022-05-19	2022-05-19	081600834
105	MULTILAYERED ORGAN-ON-A-CHIP SYSTEMS AND METHODS OF USE THEREOF	WATANABE MOMOKO [US] KAMEI KENICHIRO [JP]	UNIV CALIFORNIA [US]	US2022259534A1	2021-02-12	C12M1/00 C12M1/12 C12M1/42 C12M3/00 C12N5/079 G01N33/50	C12M21/08 (EP,US) C12M23/16 (EP) C12M25/00 (US) C12M29/04 (EP,US) C12M35/08 (US) C12M41/32 (EP) C12N5/0068 (EP) C12N5/0618 (EP,US) G01N33/5032 (US) G01N33/5058 (EP) G01N33/5082 (EP) G01N33/5088 (US) G01N33/6896 (EP) C12N2503/04 (EP) C12N2513/00 (EP,US) C12N2521/00 (EP)	2022-08-18	2022-08-18	082802000
106	MODIFIED COAGULATION FACTOR VIIA WITH EXTENDED HALF-LIFE	WEIMER THOMAS [DE] SCHULTE STEFAN [DE] KRONTHALER ULRICH [DE] LANG WIEGAND [DE] LIEBING UWE [DE] WORMSBACHER WILFRIED [DE]	CSL BEHRING GMBH [DE]	KR101439817B1 KR20080109750A	2006-02-06	C07K19/00	A61K38/385 (EP,US) A61K38/4846 (EP,US) A61K9/0019 (US) A61P1/16 (EP) A61P17/02 (EP) A61P7/00 (EP) A61P7/02 (EP) A61P7/04 (EP) C07K14/76 (EP,US) C07K19/00 (KR) C12N15/62 (EP,US) C12N9/6437 (EP,US) C12N9/96 (EP,US) C12Y304/21021 (EP,US) A61K38/00 (EP,US) C07K2319/00 (EP,US) C07K2319/31 (US)	2008-12-17 2014-10-02	2007-08-08	036762937
107	THERAPEUTIC ADENO-ASSOCIATED VIRUS DELIVERY OF FUKUTIN RELATED PROTEIN (FKRP) FOR TREATING DYSTROGLYCANOPATHY DISORDERS INCLUDING LIMB GIRDLE 2I (LGMD2I)	CHILDERS MARTIN K [US] YANEZ-CUNA JORGE OMAR [GB] IGLESIAS GONZALEZ JUAN MANUEL [GB] COOPER SINCLAIR [GB] EVRIPIOTI ANTONIA [GB] ROBERTS MICHAEL L [GB] TRETIAKOVA ANNA [US] SUAREZ LESTER [US] NGUYEN ANH [US] LOW SIEWHUI [US] XIAO XIAO [US]	ASKLEPIOS BIOPHARMACEUTICAL INC [US] SYNPROMICS LTD [GB] THE UNIV OF NORTH CAROLINA CHAPEL HILL [US] CHILDERS MARTIN K [US] YANEZ CUNA JORGE OMAR [GB] IGLESIAS GONZALEZ JUAN MANUEL [GB] COOPER SINCLAIR [GB] EVRIPIOTI ANTONIA [GB] ROBERTS MICHAEL L [GB] TRETIAKOVA ANNA [US] SUAREZ LESTER [US] NGUYEN ANH [US] LOW SIEWHUI [US] XIAO XIAO [US]	WO2022076556A2 WO2022076556A3	2020-10-07	A61K38/17 A61K48/00 C07K14/47 C12N15/864	A61K48/005 (EP) C12N15/86 (EP) C12N9/1288 (EP) C12Y207/08 (EP) A01K2207/15 (EP) A01K2217/072 (EP) A01K2227/105 (EP) A01K2267/0306 (EP) A61K48/0058 (EP) C12N2750/14143 (EP) C12N2830/008 (EP)	2022-04-14 2022-05-19	2022-04-14	081127135
108	ERFE FUSION POLYPEPTIDES COMPOSITIONS AND METHODS OF USE	DU XIN [US] CICCHINI VANESSA [US] CHAPMAN JUSTIN [US] WU HUA [US] NASOFF MARC [US]	SILARUS THERAPEUTICS INC [US]	US2020040054A1	2016-10-03	C07K14/575 C07K16/18	A61K33/26 (EP) A61K38/1816 (EP) A61K45/06 (EP) C07K14/575 (EP,US) C07K16/18 (US) A61K33/26 (US) A61K38/00 (US) C07K14/505 (US) C07K2317/41 (US) C07K2319/30 (US) C07K2319/91 (US) A61K33/26, A61K2300/00, INV (EP) A61K38/1816, A61K2300/00, INV (EP)	2020-02-06	2018-04-12	061831822
109	Use of medicament for treatment of respiratory disorders	KANES STEPHEN JAY	SAGE THERAPEUTICS INC	CN115551514A	2020-03-25	A61K31/427 A61K31/437 A61K31/5025 A61K31/513 A61K31/57 A61K31/706 A61K45/06 A61P11/00	A61K31/427 (EP,IL) A61K31/437 (EP,IL) A61K31/5025 (EP,IL) A61K31/513 (EP,IL) A61K31/57 (EP,IL) A61K31/58 (KR) A61K31/706 (EP,IL) A61K45/06 (EP,IL,KR) A61P11/00 (EP,IL,KR) A61P31/04 (KR) A61P31/12 (KR) A61P31/14 (KR) A61K2300/00 (IL) A61K31/427, A61K2300/00, INV (EP) A61K31/437, A61K2300/00, INV (EP) A61K31/5025, A61K2300/00, INV (EP) A61K31/513, A61K2300/00, INV (EP) A61K31/57, A61K2300/00, INV (…	2022-12-30	2021-09-30	075478347
110	METHODS AND PRODUCTS RELATED TO THE IMPROVED ANALYSIS OF CARBOHYDRATES	BOSQUES CARLOS [US] KEISER NISHLA [US] SRINIVASAN ARAVIND [US] RAMAN RAHUL [US] VISWANATHAN KARTHIK [US] SASISEKHARAN RAM [US] GANDHE PANKAJ [US] RAGURAM SASI [US]	MASSACHUSETTS INST TECHNOLOGY [US] PARIVID LLC [US] BOSQUES CARLOS [US] KEISER NISHLA [US] SRINIVASAN ARAVIND [US] RAMAN RAHUL [US] VISWANATHAN KARTHIK [US] SASISEKHARAN RAM [US] GANDHE PANKAJ [US] RAGURAM SASI [US]	WO2007044471A2 WO2007044471A3	2004-04-15	G06F19/00 G01N33/68	G01N33/66 (EP,US) G01N33/68 (EP,US) G01N33/6842 (EP,US) G01N33/6848 (EP,US) G01N33/6851 (EP,US) G01N2400/10 (EP,US) G16C20/20 (EP,US)	2007-04-19 2008-02-28	2006-06-15	037943379
111	OPTIMIZED FUKUTIN-RELATED PROTEINS (FKRP) AND METHODS OF USE	XIAO XIAO [US] QIAO CHUNPING [US]	UNIV NORTH CAROLINA CHAPEL HILL [US]	WO2022147490A1	2021-01-04	A01K67/027 A61K38/00 A61P37/06 C07K14/47 C12N15/86	A61K48/005 (EP) A61P37/06 (EP) C12N15/52 (EP) C12N15/86 (EP) C12N9/1081 (EP) A01K2217/072 (EP) A01K2227/105 (EP) A01K2267/03 (EP) C12N2310/141 (EP) C12N2750/14143 (EP) C12N2800/22 (EP) C12N2830/008 (EP) C12N2830/15 (EP) C12N2830/42 (EP) C12N2830/50 (EP)	2022-07-07	2022-07-07	082258689
112	GLP-1 receptor antagonists	GILES ALBERT BROWN CONGREVE MILES STUART SCULLY CONOR	HEPTARES THERAPEUTICS LTD	CN113166206A	2018-10-12	A61K38/10 A61K38/16 A61P1/18 A61P25/30 A61P3/08 A61P35/00 A61P5/48 C07K14/00 C07K7/08	A61P1/18 (CN) A61P25/30 (CN) A61P3/08 (CN) A61P35/00 (CN) A61P5/48 (CN) C07K14/001 (CN) C07K14/605 (EP,US) C07K7/08 (CN) A61K38/00 (EP,CN,US) A61K9/0019 (EP)	2021-07-23	2020-04-16	064397527
113	スプライシング及び翻訳を調節するための方法及び組成物			JP2022529532A	2019-04-24	A61K31/7088 A61K45/00 A61K48/00 A61P1/02 A61P1/16 A61P13/12 A61P15/00 A61P17/00 A61P19/00 A61P21/00 A61P21/04 A61P25/00 A61P25/02 A61P25/08 A61P25/14 A61P25/18 A61P25/24 A61P25/28 A61P25/32 A61P25/36 A61P27/02 A61P27/16 A61P29/00 A61P3/00 A61P3/04 A61P3/10 A61P31/00 A61P31/04 A61P31/20 A61P35/00 A61P35/02 A61P37/04 A61P43/00 A61P5/14 A61P7/00 A61P7/04 A61P7/06 A61P9/00 A61P9/10	A61K31/713 (EP,IL,KR) A61K48/00 (KR) A61P25/00 (EP,IL,KR,US) C12N15/111 (EP,IL,KR) C12N15/113 (EP,IL,KR,US) C12N2310/11 (EP,IL,KR,US) C12N2320/33 (EP,IL,KR,US)	2022-06-22	2020-10-29	072941425
114	HYBRID SCFA-HYDROXYL-DERIVATIZED MONOSACCHARIDES, METHODS OF SYNTHESIS, AND METHODS OF TREATING DISORDERS	YAREMA KEVIN J [US] AICH UDAYANATH [US] CAMPBELL CHRISTOPHER T [US] SAMPATHKUMAR SRINIVASA-GOPALAN [IN] CHOI SEAN S [US] MELEDEO MICHAEL A [US] WEIER CHRISTOPHER [US]	UNIV JOHNS HOPKINS [US]	US2016151400A1	2007-08-08	A61K31/7008 A61K31/7012 A61K31/7028 A61K45/06 C07H13/04 C07H15/04 C07H5/06 G01N33/50	A61K31/7008 (EP,US) A61K31/7012 (EP,US) A61K31/7028 (EP,US) A61K45/06 (US) A61P35/00 (EP) C07H13/04 (EP,US) C07H15/04 (US) C07H5/06 (EP,US) C07H7/027 (EP,US) G01N33/5091 (US)	2016-06-02	2009-02-12	040341599
115	HEMATOPOIETIC CELL SELECTIN LIGAND POLYPEPTIDES AND METHODS OF USE THEREOF	SACKSTEIN ROBERT [US]	BRIGHAM & WOMENS HOSPITAL [US] SACKSTEIN ROBERT [US]	WO2006068720A2 WO2006068720A3	2004-11-12	A61K48/00 A61K35/26 A61K38/17 C07K14/435 G01N33/53	C07K14/70585 (EP,US)	2006-06-29 2006-08-17	2006-06-29	036602185
116	Hyperglycosylatedhuman coagulation factor VIII fusion protein and preparation method and application thereof	LI QIANG ZHU WENCHEN LI YUANLI ZHU CHENGGONG GAO YONGJUAN REN ZIJIA ZHU LUYAN SUN NAICHAO WANG XIAOSHAN LIU BIN LI ZHI WANG WENWEN JIANG MING WANG QILEI WANG LIRUI WANG SHUYA ZHU SONGLIN GAO JIE SU HONGSHENG	ANYUAN PHARMACEUTICAL TECH (SHANGHAI) CO LTD FUREN MEDICINE GROUP XUHUA (SHANGHAI) BIOLOGICAL R & D CENTER CO LTD KAIFENG PHARMACEUTICAL (GROUP) CO LTD	CN106279437A CN106279437B	2016-08-19	A61K38/37 A61P7/04 C07K19/00 C12N15/62 C12N15/85 C12N5/10 A61K47/68	A61K38/37 (GB,RU,US) A61K47/65 (KR,RU,US) A61K47/6811 (KR,RU,US) A61P7/04 (EP,GB,KR,RU,US) C07K14/59 (EP,CN,KR,RU,US) C07K14/745 (EP,RU) C07K14/755 (CN,KR,RU,US) C07K19/00 (GB,RU,US) C07K7/06 (KR) C07K7/08 (KR) C12N15/62 (GB,RU,US) C12N15/85 (CN,GB,RU,US) C12N5/10 (GB,RU) A01K2217/075 (EP) A01K2227/105 (EP) A01K2267/0381 (EP) A61K38/00 (EP,CN,KR) C07K2317/52 (KR) C07K2319/00 (EP,KR) C07K2319/30 (…	2017-01-04 2017-10-31	2017-01-04	057660580
117	MODIFIED FACTOR X POLYPEPTIDES AND USES THEREOF	MADISON EDWIN L [US] THANOS CHRISTOPHER [US]	MADISON EDWIN L [US] THANOS CHRISTOPHER [US] CATALYST BIOSCIENCES INC [US]	US2014234290A1 US9856467B2	2012-07-25	A61K38/48 C12N9/64 A61K38/36	A61K38/36 (EP,KR,US) A61K38/482 (EP,US) A61K38/4846 (EP,KR,US) A61P7/04 (EP) C07K14/745 (KR) C12N9/6432 (EP,CN,KR,US) C12Y304/21006 (CN) A61K38/00 (CN)	2014-08-21 2018-01-02	2014-01-30	048040462
118	NEW POTENT SIALYLTRANSFERASE INHIBITORS	BOLTJE THOMAS JAN [NL] HEISE TORBEN [NL] PIJNENBORG JOHAN FRANCISCUS ADRIANUS [NL] BÜLL CHRISTIAN [NL] ADEMA GOSSE JAN [NL]	STICHTING KATHOLIEKE UNIV [NL]	WO2019145562A1	2018-01-29	A61K31/7012 A61P31/04 A61P31/12 A61P35/00 C07H13/12 C07H5/02	A61P31/04 (EP) A61P31/12 (EP) A61P35/00 (EP) C07H13/04 (EP,US) C07H13/12 (EP,US)	2019-08-01	2019-08-01	061074442
119	ALK4:ACTRIIB HETEROMULTIMERS AND USES THEREOF	KUMAR RAVINDRA [US] GRINBERG ASYA [US] SAKO DIANNE [US] PEARSALL ROBERT SCOTT [US] CASTONGUAY ROSELYNE [US]	ACCELERON PHARMA INC [US]	US10738098B2 US2019100570A1	2015-04-06	C07K14/705 C07K14/71	A61P1/04 (EP) A61P1/16 (EP) A61P1/18 (EP) A61P11/00 (EP) A61P11/06 (EP) A61P13/12 (EP) A61P17/00 (EP) A61P19/02 (EP) A61P19/08 (EP) A61P21/00 (EP) A61P21/02 (EP) A61P21/04 (EP) A61P21/06 (EP) A61P25/00 (EP) A61P29/00 (EP) A61P3/00 (EP) A61P3/04 (EP) A61P3/06 (EP) A61P3/10 (EP) A61P31/06 (EP) A61P35/00 (EP) A61P37/02 (EP) A61P43/00 (EP) A61P9/00 (EP) A61P9/04 (EP) A61P9/10 (EP) A61P9/12 (EP) C07K1…	2019-04-04 2020-08-11	2016-10-06	057015141
120	LIPOSOMAL SPHERICAL NUCLEIC ACID (SNA) CONSTRUCTS FOR SPLICE MODULATION	SARETT SAMANTHA M [US]	EXICURE OPERATING COMPANY [US]	US2022348917A1	2019-09-04	A61K31/712 A61K47/54 A61K47/69 A61K9/127 A61P25/00 A61P35/00 C12N15/113	A61K31/712 (AU,US) A61K31/7125 (AU) A61K31/713 (EP) A61K47/543 (US) A61K47/544 (AU) A61K47/6911 (EP,US) A61K9/127 (EP,AU,US) A61P25/00 (EP,AU,US) A61P35/00 (EP,AU,US) C12N15/113 (EP,AU,US) C12N15/87 (AU) C12N15/88 (EP) C12N2310/11 (EP,AU,US) C12N2310/315 (EP,AU) C12N2310/321 (EP,AU) C12N2310/3231 (EP) C12N2310/3233 (EP,US) C12N2310/3341 (EP) C12N2310/346 (AU) C12N2310/3515 (EP,AU) C12N2310/3525 (…	2022-11-03	2021-03-11	074853033
121	GLP-1 RECEPTOR ANTAGONISTS	BROWN GILES ALBERT [GB] CONGREVE MILES STUART [GB] SCULLY CONOR [GB]	HEPTARES THERAPEUTICS LTD [GB]	WO2022023723A1	2020-07-27	A61K38/00 C07K14/605	C07K14/57563 (EP) C07K14/605 (EP) A61K38/00 (EP)	2022-02-03	2022-02-03	072339360
122	HUMAN NEUREGULIN-1 (NRG-1) RECOMBINANT FUSION PROTEIN COMPOSITIONS AND METHODS OF USE THEREOF	LI JOHN LI SHENGWEI LUO DIXIANG WU YIRAN ZHOU MING ZHUANG XIAOLEI HUA LIANG LUO PENGYI WANG YANG	SALUBRIS BIOTHERAPEUTICS INC XINLITAI CHENGDU BIOTECHNOLOGY CO LTD	CN113166218A	2018-04-11	A61K38/18 A61P9/00 C07K14/475 C07K16/28	A61K38/00 (IL,KR) A61P35/00 (EP,IL) A61P9/00 (EP,IL,KR) C07K14/4756 (EP,IL,KR,US) C07K16/1063 (EP,IL) C07K16/22 (EP,IL) C07K16/2863 (EP,IL) C07K16/32 (EP,IL,KR) C12N15/62 (KR) C12N15/907 (IL,US) A61K2039/505 (EP,IL,KR) A61K38/00 (EP,US) C07K2317/41 (KR) C07K2317/524 (EP,IL) C07K2317/71 (EP,IL,KR) C07K2317/732 (KR) C07K2317/76 (EP,IL,KR) C07K2319/00 (EP,IL,US) C07K2319/30 (EP,IL,KR)	2021-07-23	2019-10-17	066484143
123	Preparation of antifreeze protein	CHRISTIAAN CHAPMAN JOHN WILLIA [NL] WILLIAM CHAPMAN JOHN [NL] TEUN DER LAAR VAN [NL] MALCOLM LINDNER NIGEL [NL] CHRISTIAAN VISSER [NL]	UNILEVER PLC [NL]	CN100383251C CN1729295A	2002-12-20	C07K14/46 C12P1/02	C07K14/461 (EP,US)	2006-02-01 2008-04-23	2004-07-08	032668909
124	CRYSTAL STRUCTURE OF ESCHERICHIA COLI GDP-FUCOSE SYNTHETASE AND METHODS OF ITS USE	SOMERS WILLIAM S [US] STAHL MARK L [US] SULLIVAN FRANCIS X [US]	AMERICAN HOME PROD [US]	CA2340074A1	1998-08-13	C12N9/04 C12N9/90 C12Q1/26 C12N9/04 C12N9/90	C12N9/0006 (EP,US) C12N9/90 (EP,US)	2000-02-24	2000-02-24	022257406
125	HUMANIZED ANTI-ACTH ANTIBODIES AND USE THEREOF	FELDHAUS ANDREW LAWRENCE [US] GARCIA-MARTINEZ LEON F [US] DUTZAR BENJAMIN H [US] ALLISON DANIEL S [US] ANDERSON KATIE OLSON [US] OJALA ETHAN WAYNE [US] FAN PEI [US] KARASEK CHARLIE [US] MULLIGAN JENNY A [US] MITCHELL DANIELLE MARIE [US] MCNEILL PATRICIA DIANNE [US] SCALLEY-KIM MICHELLE L [US] STEWART ERICA [US] SMITH JEFFREY T L [US] LATHAM JOHN [US]	ALDER BIOPHARMACEUTICALS INC [US]	US10047157B2 US2016215049A1	2014-12-19	A61K39/395 A61K45/06 C07K16/26 C07K16/42 A61K39/00	A61K39/395 (EP,IL,US) A61K39/3955 (IL,US) A61K45/06 (IL,US) A61P5/42 (EP) C07K16/26 (EP,IL,US) C07K16/4241 (IL,US) A61K2039/505 (IL,US) C07K2317/21 (IL,US) C07K2317/24 (IL,US) C07K2317/76 (EP,IL,US) C07K2317/92 (EP,IL,US)	2016-07-28 2018-08-14	2016-06-23	056127868
126	HEXOSAMINE COMPOUNDS AND METHODS THEREOF	SAMPATHKUMAR SRINIVASA-GOPALAN [IN] PARASHAR SHUBHAM [IN] TASNEEM ANAM [IN] RAUTELA JYOTI [IN]	NAT INSTITUTE OF IMMUNOLOGY [IN]	WO2022264171A1	2021-06-16	A61K31/7008 A61P11/00 A61P17/00 A61P19/00 A61P31/00 C07H13/04 C07H15/12	A61K31/7008 (EP) A61P11/00 (EP) A61P17/00 (EP) A61P19/00 (EP) A61P31/00 (EP) C07H1/00 (EP) C07H13/04 (EP) C07H13/08 (EP) C07H15/12 (EP)	2022-12-22	2022-12-22	084525759
127	FACTOR VII POLYPEPTIDES THAT ARE MODIFIED AND USES THEREOF	MADISON EDWIN L THANOS CHRISTOPHER D	CATALYST BIOSCIENCES INC [US]	AU2015224596A1	2013-04-11	C12N9/64		2015-10-01	2015-10-01	054251857
128	SINGLE CELL GLYCAN PROFILING	PATTERSON DAVID MICHAEL [US]	10X GENOMICS INC [US]	WO2022182672A1	2021-02-23	C12Q1/48 C12Q1/6804 C12Q1/6806	C12Q1/48 (EP) C12Q1/6804 (EP) C12Q1/6806 (EP) C12Q1/6804, C12Q2521/50, C12Q2521/501, C12Q2563/159, C12Q2563/179, INV (EP) C12Q1/6806, C12Q2521/50, C12Q2521/501, C12Q2563/159, C12Q2563/179, INV (EP)	2022-09-01	2022-09-01	080953517
129	IMMUNOMODULATORY ALKALOIDS	WATSON ALISON ANN [GB] EVINSON EMMA LOUISA [GB] PARRY HADYN ST PIERRE [GB] NASH ROBERT JAMES [GB]	M N L PHARMA LTD [GB]	CA2553854A1	2004-01-21	A61K31/407 A61K31/7028 A61K35/12 A61K39/00 A61K39/39 A61K45/06 A61P35/00 C12N5/07 C12N5/0784 C12N5/0786 C12N5/09	A61K31/407 (EP,US) A61K31/7028 (EP,US) A61K39/00 (EP,US) A61K39/39 (EP,US) A61K45/06 (EP,US) A61P11/06 (EP) A61P17/02 (EP) A61P31/04 (EP) A61P31/10 (EP) A61P31/12 (EP) A61P31/16 (EP) A61P31/18 (EP) A61P33/02 (EP) A61P33/06 (EP) A61P35/00 (EP) A61P35/04 (EP) A61P37/02 (EP) A61P37/04 (EP) A61P37/08 (EP) A61P43/00 (EP) A61P7/06 (EP) A61K2039/5154 (EP,US) A61K2039/5158 (EP,US) A61K2039/55511 (EP,US) …	2005-08-04	2005-08-04	031971167
130	ANTI-PACAP ANTIBODIES AND USES THEREOF	LOOMIS MARIA-CRISTINA [US] GARCIA-MARTINEZ LEON [US] DUTZAR BENJAMIN H [US] ALLISON DANIEL S [US] HENDRIX KATHERINE LEE [US] OJALA ETHAN W [US] FAN PEI [US] SMITH JEFFREY T L [IE] LATHAM JOHN A [US] KARASEK CHARLIE [US] MULLIGAN JENNY [US] SCALLEY-KIM MICHELLE [US] STEWART ERICA [US] RUBIN VANESSA LISBETH [US] BILLGREN JENS J [US]	H LUNDBECK AS [DK]	US2023125604A1	2016-04-15	A61K38/17 A61K38/22 A61K39/395 C07K14/47 C07K14/705 C07K14/72 C07K16/18 C07K16/26 C07K16/28 C07K16/42 C12N15/09 C12N15/63 C12N5/07 G01N33/68	A61K38/00 (IL) A61K38/17 (EP,IL) A61K38/22 (EP,IL) A61K39/3955 (IL,US) A61K48/00 (IL) A61P1/00 (EP,IL) A61P1/02 (EP,IL) A61P1/04 (EP,IL) A61P1/16 (EP,IL) A61P1/18 (EP,IL) A61P11/00 (EP,IL) A61P11/02 (EP,IL) A61P11/06 (EP,IL) A61P13/10 (EP,IL) A61P13/12 (EP,IL) A61P15/00 (EP,IL) A61P17/00 (EP,IL) A61P17/02 (EP,IL) A61P17/04 (EP,IL) A61P17/06 (EP,IL) A61P17/10 (EP,IL) A61P19/00 (EP,IL) A61P19/02 (E…	2023-04-27	2017-10-19	060039434
131	Activated human coagulation factor VII fusion protein and preparation method and application thereof	LI QIANG ZHU WENCHEN GAO YONGJUAN ZHU CHENGGONG LI YUANLI WANG XIAOSHAN SUN NAICHAO LIU BIN WANG WENWEN LI ZHI LIU TINGTING ZHU LUYAN LI YIQING REN ZIJIA ZHU SONGLIN XIAO CHUNFENG SU HONGSHENG	ANYUAN PHARMACEUTICAL TECH (SHANGHAI) CO LTD FUREN MEDICINE GROUP XUHUA (SHANGHAI) BIOLOGICAL R & D CENTER CO LTD KAIFENG PHARMACEUTICAL (GROUP) CO LTD	CN106279436A CN106279436B	2016-08-19	A61K38/48 A61P7/04 C07K19/00 C12N15/62 C12N9/64 A61K38/24 A61K47/68	A61K38/48 (EP) A61P7/04 (EP) C07K19/00 (EP) C12N15/62 (EP) C12N9/64 (EP) C12N9/6437 (CN) C12Y304/21021 (CN) A61K38/00 (CN) C07K2319/30 (CN) C07K2319/31 (CN)	2017-01-04 2017-10-31	2017-01-04	057660598
132	改良されたＦＶＩＩＩ融合タンパク質及びその応用			JP2021530437A	2018-05-18	A61K38/37 A61K47/60 A61K47/64 A61K47/68 A61P7/04 C07K14/755 C12N15/12	A61K38/37 (KR,US) A61K47/545 (US) A61K47/60 (US) A61P7/04 (EP,KR,US) C07K14/755 (EP,KR) A61K38/00 (EP) C07K2319/30 (KR) C07K2319/31 (EP)	2021-11-11	2019-11-21	068539524
133	MODIFIED FACTOR VII POLYPEPTIDES AND USES THEREOF	MADISON EDWIN L THANOS CHRISTOPHER D RUGGLES SANDRA WAUGH COUGHLIN SHAUN R	CATALYST BIOSCIENCES INC	AU2013204377A1 AU2013204377B2	2008-04-11	C07K14/745 C12N9/64		2013-05-09 2015-07-16	2013-05-09	048234859
134	METHODS TO REPROGRAM SPLICE SITE SELECTION IN PRE-MESSENGER RNAS	NASIM FAIZ-UL HASSAN [CA] VILLEMAIRE JONATHAN [CA] ELELA SHERIF ABOU [CA] CHABOT BENOIT [CA]	UNIV SHERBROOKE [CA]	CA2493297A1	2002-08-12	A61K48/00 C12N15/11 A61K38/16 A61P21/02 A61P21/04 A61P25/28 A61P27/02 A61P31/18 A61P35/00 A61P7/04 A61P7/06 C07K14/08 C07K14/47 C12N15/09 C12N15/113 C12Q1/02 C12Q1/68 A61K38/00 A61K48/00	A61K48/00 (EP,US) A61P21/02 (EP) A61P21/04 (EP) A61P25/28 (EP) A61P27/02 (EP) A61P31/12 (EP) A61P31/18 (EP) A61P35/00 (EP) A61P7/04 (EP) A61P7/06 (EP) C12N15/113 (EP) A61K38/00 (EP) C07K2319/00 (EP) C12N2310/321 (EP) C12N2310/321, C12N2310/3521, ADD (EP)	2004-02-19	2004-02-19	031715898
135	MODIFIED FACTOR VII POLYPETIDES AND USES THEREOF	MADISON EDWIN L THANOS CHRISTOPHER D RUGGLES SANDRA WAUGH COUGHLIN SHAUN	CATALYST BIOSCIENCES INC	NZ579985A	2007-04-13	C07K14/745 C12N9/64	A61K38/36 (EP,US) A61K38/37 (KR) A61K45/06 (EP,US) A61P1/04 (EP) A61P13/10 (EP) A61P19/02 (EP) A61P25/00 (EP) A61P43/00 (EP) A61P7/00 (EP) A61P7/04 (EP) C07K14/745 (EP,KR,US) C12N15/11 (KR) A61K38/00 (EP,US) A61K38/36, A61K2300/00, INV (EP,US)	2012-02-24	2008-10-23	039689319
136	No title available			JP2009519006A JP5385613B2	2005-11-14	A61K39/395 A61P35/00 C07K16/18 C07K16/46 A61K38/00 A61K48/00 A61P1/00 A61P1/16 A61P1/18 A61P11/00 A61P13/08 A61P13/10 A61P13/12 A61P15/00 A61P15/08 A61P17/00 A61P19/00 A61P19/02 A61P21/00 A61P25/00 A61P25/16 A61P25/28 A61P27/02 A61P27/06 A61P27/16 A61P5/00 A61P7/06 A61P9/00 A61P9/10 A61P9/14 C07K14/47 C12N1/15 C12N1/19 C12N1/21 C12N15/09 C12N5/10 C12P21/02	A61P1/00 (EP) A61P1/16 (EP) A61P1/18 (EP) A61P11/00 (EP) A61P13/08 (EP) A61P13/10 (EP) A61P13/12 (EP) A61P15/00 (EP) A61P15/08 (EP) A61P17/00 (EP) A61P19/00 (EP) A61P19/02 (EP) A61P21/00 (EP) A61P25/00 (EP) A61P25/16 (EP) A61P25/28 (EP) A61P27/02 (EP) A61P27/06 (EP) A61P27/16 (EP) A61P35/00 (EP) A61P5/00 (EP) A61P7/06 (EP) A61P9/00 (EP) A61P9/10 (EP) A61P9/14 (EP) C07K14/811 (EP,US) C07K16/22 (EP…	2009-05-14 2014-01-08	2007-05-18	038023674
137	Anti-PACAP antibodies and uses thereof	ALLISON DANIEL S HENDRICKS KATHERINE LEE OJALA ETHAN WAYNE FAN PEI SMITH JEFFREY T L LATHAM JOHN KARASEK CHARLIE MULLIGAN JENNY SCALLEY-KIM MICHELLE STEWART ERICA RUBIN VANESSA LISBETH BILLGREN JENS J LOOMIS MARIA-CRISTINA DUTZAR BENJAMIN H GARCIA-MARTINEZ LEON HENDRIX KATHERINE LEE	H LUNDBECK AS [DK] H LUNDBECK AS	AU2016249140A1 AU2016249140A8 AU2016249140B2 AU2016249140B8	2015-04-16	A61K38/00 A61K45/06 A61P25/06 C07K16/18 C07K16/26	A61K39/3955 (IL,US) A61K39/39566 (IL) A61K45/06 (EP,IL) A61K49/0004 (IL,KR) A61K49/0008 (IL) A61P25/06 (EP,IL,US) C07K14/57536 (IL) C07K14/57563 (IL) C07K16/26 (EP,IL,KR) C07K16/4241 (IL,KR) G01N33/5088 (EP,IL,KR) G01N33/74 (EP,IL,KR) A61K2039/505 (EP,IL,KR,US) A61K39/39566 (US) A61K45/06 (US) A61K49/0004 (US) A61K49/0008 (US) C07K14/57536 (US) C07K14/57563 (US) C07K16/26 (US) C07K16/4241 (US) C0…	2017-11-09 2022-07-21 2022-03-24	2016-10-20	057126113
138	PRECISE INTEGRATION USING NUCLEASE TARGETED IDLV	AMENDOLA MARIO [FR] PAVANI GIULIA [FR] SAKKAL ABOUD [FR]	GENETHON [FR] INST NAT SANTE RECH MED [FR] UNIV DEVRY VAL DESSONNE [FR]	EP3770264A1	2019-07-22	A61K48/00 C07K14/755 C12N15/86 C12N15/90 C12N5/078	A61K48/005 (EP,CN) A61P31/12 (CN) A61P35/00 (CN) A61P37/00 (CN) A61P7/00 (CN) C07K14/755 (CN) C12N15/86 (EP,CN) C12N15/907 (EP,CN) C07K14/755 (EP) C12N2310/20 (EP,CN) C12N2740/15043 (CN) C12N2740/16043 (EP,CN)	2021-01-27	2021-01-27	067956647
139	ANTI-ACTH ANTIBODIES AND USE THEREOF	FELDHAUS ANDREW LAWRENCE [US] GARCIA-MARTINEZ LEON [US] DUTZAR BENJAMIN H [US] ALLISON DANIEL S [US] ANDERSON KATIE OLSON [US] OJALA ETHAN WAYNE [US] FAN PEI [US] KARASEK CHARLIE [US] MULLIGAN JENNY [US] SCALLEY-KIM MICHELLE [US] STEWART ERICA [US] SMITH JEFFREY T L [US] LATHAM JOHN [US]	ALDER BIOPHARMACEUTICALS INC [US]	US2015259414A1 US9688754B2	2014-02-20	A61K45/06 A61K39/395 C07K16/26 A61K39/00	A61P5/42 (EP) C07K16/26 (EP,US) A61K2039/505 (EP,US) C07K2317/21 (US) C07K2317/24 (US) C07K2317/33 (EP,US) C07K2317/34 (EP,US) C07K2317/54 (US) C07K2317/55 (US) C07K2317/56 (EP,US) C07K2317/62 (US) C07K2317/622 (US) C07K2317/64 (US) C07K2317/76 (EP,US) C07K2317/92 (EP,US)	2015-09-17 2017-06-27	2015-08-27	053879059
140	BARRIER PROTEASE	MACKAY VIVIAN L [US] FORSTROM JOHN W [US]	ZYMOGENETICS INC [US]	WO9118988A1	1990-06-08	C12N15/57 C12N15/81 C12N9/60 C12N15/57 C12N9/60	C12N9/60 (EP)	1991-12-12	1991-12-12	027064649
141	HUMAN COAGULATION FACTOR IX (FIX) FUSION PROTEIN, PREPARATION METHOD THEREFOR, AND USE THEREOF	GAO YONGJUAN [CN] CHEN SI [CN] LI ZIRUI [CN] TU XIAOPING [CN] SUN BILL NAI CHAU [CN] LI QIANG [CN]	AMPSOURCE BIOPHARMA INC [CN] PHARMAB INC [CN]	WO2018032786A1	2016-08-19	A61K38/36 A61P7/04 C07K19/00 C12N15/62 C12N15/63 C12N15/85 C12N5/10	A61K38/36 (RU) A61P1/16 (EP) A61P3/04 (EP) A61P3/06 (EP) A61P3/10 (EP) A61P7/04 (EP,RU) C07K14/00 (CN) C07K14/50 (EP,US) C07K14/59 (CN,RU,US) C07K14/65 (US) C07K14/745 (RU,US) C07K14/76 (US) C07K14/79 (US) C07K19/00 (RU) C12N15/62 (RU,US) C12N15/85 (RU,US) C12N5/10 (RU,US) A61K38/00 (EP,US) C07K2317/732 (US) C07K2317/734 (US) C07K2319/00 (CN) C07K2319/30 (EP,CN,US) C07K2319/31 (US) Y02A50/30 (EP)	2018-02-22	2017-01-11	057744675
142	TREATMENT OF HYPOGLYCEMIA	DEFREES SHAWN [US]	SENEB BIOSCIENCES INC [US]	CA2875983A1	2012-02-08	A61K38/17	A61P3/08 (EP) A61P3/10 (EP) C07K14/605 (US) C07K14/72 (EP) A61K38/00 (EP) C07K2319/31 (EP,US) C07K2319/95 (US)	2013-08-15	2013-08-15	048948167
143	METHODS AND SYSTEMS FOR DETERMINING A PREGNANCY-RELATED STATE OF A SUBJECT	JAIN MANEESH [US] NAMSARAEV EUGENI [US] RASMUSSEN MORTEN [US] SOLER JOAN CAMUNAS [US] SIDDIQUI FAROOQ [US] REDDY MITSU [US]	MIRVIE INC [US]	US2022380846A1	2019-02-14	C12Q1/6876 G16B40/00 G16B50/00	C12Q1/6876 (US) C12Q1/6883 (EP) G16B20/00 (GB) G16B20/40 (EP) G16B30/00 (GB) G16B40/00 (GB,US) G16B40/20 (EP) G16B50/00 (US) G16H10/40 (EP) G16H15/00 (EP) G16H20/10 (EP) G16H50/20 (EP) G16H50/30 (GB) G16H50/70 (EP) C12Q2600/158 (EP,US)	2022-12-01	2020-08-20	072044275
144	DOSAGE FORMS COMPRISING ACTIVE PHARMACEUTICAL INGREDIENTS	TABUTEAU HERRIOT [US]	AXSOME THERAPEUTICS INC [US]	WO2020069138A1	2018-09-28	A61K31/4196 A61K31/5415 A61K47/02 A61K47/69 A61K9/20	A61K31/4196 (EP) A61K31/5415 (EP) A61K47/6951 (EP) A61K9/2009 (EP) A61K9/209 (EP) C08B37/0015 (EP) A61K31/4196, A61K2300/00, INV (EP) A61K31/5415, A61K2300/00, INV (EP)	2020-04-02	2020-04-02	069949787
145	SELECTIVE EXOSITE INHIBITION OF PAPP-A ACTIVITY AGAINST IGFBP-4	OXVIG CLAUS [DK] MIKKELSEN JAKOB HAUGE [DK] NIELSEN CLAUS GYRUP [DK]	UNIV AARHUS [DK]	KR101720760B1 KR20110005681A	2008-01-25	A61K38/17 C07K14/47 C07K16/18 C12N15/12	A61P11/00 (EP) A61P13/00 (EP) A61P13/08 (EP) A61P15/00 (EP) A61P19/00 (EP) A61P19/02 (EP) A61P19/10 (EP) A61P25/16 (EP) A61P25/24 (EP) A61P25/28 (EP) A61P25/32 (EP) A61P25/34 (EP) A61P3/04 (EP) A61P3/06 (EP) A61P3/10 (EP) A61P31/04 (EP) A61P31/10 (EP) A61P35/00 (EP) A61P35/02 (EP) A61P37/04 (EP) A61P43/00 (EP) A61P7/00 (EP) A61P7/02 (EP) A61P7/04 (EP) A61P9/00 (EP) A61P9/06 (EP) A61P9/10 (EP) A61…	2011-01-18 2017-03-28	2009-07-30	040521730
146	Device for regulating and controlling concentration of GDP-mannose in living organism	JIA DA LIU ZHE	UNIV SICHUAN WEST CHINA 2ND UNIV HOSPITAL	CN112843234A CN112843234B	2021-01-20	A61K38/45 A61K45/00 A61P43/00 C12Q1/6883 G01N21/64 G01N31/10	A61K38/45 (CN) A61K45/00 (CN) A61P43/00 (CN) C12Q1/6883 (CN) G01N21/6428 (CN) G01N31/10 (CN) C12Q2600/156 (CN)	2021-05-28 2022-09-06	2021-05-28	076007720
147	BI-AND TRI-FUNCTIONAL FUSION PROTEINS AND USES THEREOF	KUMAR RAVINDRA [US] PEARSALL ROBERT [US]	ACCELERON PHARMA INC [US]	WO2019241625A1 WO2019241625A9	2018-06-15	A61K38/00 A61P35/00 C07K14/71 C07K16/22 C07K16/28 C07K16/46 C07K19/00 C12N15/62	A61K39/3955 (EP) A61K45/06 (EP) A61P35/00 (EP,AU,US) C07K14/71 (EP,AU,US) C07K16/22 (EP,US) C07K16/24 (US) C07K16/2818 (AU,US) C07K16/2827 (AU,US) C07K16/2863 (US) C07K16/2896 (US) C07K19/00 (EP) A61K2039/505 (EP,US) A61K2039/545 (EP) A61K38/00 (EP,AU) C07K2319/30 (EP,AU,US) A61K38/179, A61K2300/00, INV (EP) A61K38/1796, A61K2300/00, INV (EP) A61K39/3955, A61K2300/00, INV (EP)	2019-12-19 2020-07-02	2019-12-19	068843191
148	MODIFIED OLIGOMERIC COMPOUNDS COMPRISING TRICYCLO-DNA NUCLEOSIDES AND USES THEREOF	RENNER WOLFGANG ANDREAS [CH] DUGOVIC BRANISLAV [CH] BERTOLINI RETO [CH]	SYNTHENA AG [CH]	CA3059321A1	2017-04-20	A61K31/712 A61K31/7125 A61P25/00 C07H21/02 C07H21/04	A61K31/7028 (US) A61K31/711 (KR) A61K31/712 (KR) A61K31/7125 (EP) A61K47/544 (US) A61P21/00 (KR,US) A61P25/00 (EP) C07H21/02 (EP) C07H21/04 (EP,KR) C12N15/113 (US)	2018-10-25	2018-10-25	062092202
149	Antibodies to TNF alpha and use thereof	GARCIA-MARTINEZ LEON [MX] JENSEN ANNE ELISABETH CARVALHO [US] OLSON KATIE [US] DUTZAR BEN [US] OJALA ETHAN [US] LATHAM JOHN [US]	ALDER BIOPHARMACEUTICALS INC [US]	TW200911826A TWI501976B	2007-05-21	A61K39/395 A61K49/00 A61K51/00 C07K16/18 C12N1/19 C12N15/11	A61K47/68 (KR) A61P1/02 (EP) A61P1/04 (EP) A61P1/14 (EP) A61P11/06 (EP) A61P17/06 (EP) A61P19/02 (EP) A61P19/10 (EP) A61P25/00 (EP) A61P25/28 (EP) A61P29/00 (EP) A61P3/02 (EP) A61P3/04 (EP) A61P3/10 (EP) A61P35/00 (EP) A61P35/02 (EP) A61P43/00 (EP) A61P9/00 (EP) A61P9/10 (EP) C07K16/18 (KR) C07K16/22 (KR) C07K16/241 (EP,KR,US) C07K16/248 (EP,KR,US) C07K16/461 (EP,KR,US) C12N15/81 (KR) C07K2317/20…	2009-03-16 2015-10-01	2008-11-27	040122218
150	生物活性フルベート画分の組成物及びその使用			JP2019506461A JP6921131B2	2016-02-26	A61K35/10 A61K38/02 A61K38/20 A61K38/21 A61K31/194 A61K38/18 A61P17/00 A61P17/02 A61P17/06 A61P43/00 A61K38/08 A61K38/10 A61P17/10	A61K31/194 (US) A61K31/352 (EP,US) A61K35/10 (EP,KR,US) A61K38/18 (KR) A61K45/06 (EP,KR,US) A61K8/36 (EP,KR,US) A61K8/64 (EP,KR,US) A61K8/965 (EP,KR,US) A61K9/0014 (US) A61P17/00 (EP) A61P17/02 (EP,KR) A61P17/06 (EP) A61P17/10 (EP,KR) A61P43/00 (EP) A61Q19/00 (EP,KR,US) A61Q19/08 (EP,KR,US) A61K2300/00 (KR) A61K2800/91 (EP,KR,US) A61K2800/92 (EP,KR,US) A61K31/352, A61K2300/00, INV (EP,US) A61K31/…	2019-03-07 2021-08-18	2017-08-31	059678361
151	Procedure to determine the degree of glycosylation of the transferrin and electrochemical equipment to carry out said procedure (Machine-translation by Google Translate, not legally binding)	ESCARPA MIGUEL JESÚS ALBERTO SIERRA GÓMEZ TANIA GONZÁLEZ CREVILLÉN AGUSTÍN	UNIV ALCALA HENARES [ES] UNIV NACIONAL DE EDUCACION A DISTANCIA UNED [ES]	ES2893261A1 ES2893261B2	2020-07-30	G01N27/447 G01N33/487 G01N33/49	G01N27/447 (ES) G01N33/48721 (ES) G01N33/49 (ES)	2022-02-08 2022-10-21	2022-02-08	080185075
152	The moduilation of hyaluronan synthesis and degradation in the treatment of disease	BROWN TRACEY JEAN BROWNLEE GARY RUSSELL	MEDITECH RES LTD [AU] ALCHEMIA ONCOLOGY PTY LTD	AU2004279475A1 AU2004279475B2	2003-10-10	A61K31/395 A61K31/7105 A61K31/711 A61K31/7115 A61K31/712 A61K31/7125 A61P35/00 C07H21/02 C07H21/04 C07K16/40		2005-04-21 2011-05-12	2005-04-21	036169002
153	A GENE AND USES THEREFOR	COLLIER GREGORY ROYCE [AU] WALDER KENNETH RUSSELL [AU] BAYLES LYNDAL [AU]	AGT BIOSCIENCES LTD [AU] COLLIER GREGORY ROYCE [AU] WALDER KENNETH RUSSELL [AU] BAYLES LYNDAL [AU]	WO2005014634A1	2003-08-12	A61K38/17 A61P3/00 A61P35/00 C07K14/47 C12N15/12 A61K38/17 A61P3/00 A61P35/00 C07K14/47 C12N15/12	A61K38/1709 (EP) A61P3/00 (EP) A61P35/00 (EP) C07K14/47 (EP)	2005-02-17	2005-02-17	034135341
154	MODIFIED OLIGOMERIC COMPOUNDS COMPRISING TRICYCLO-DNA NUCLEOSIDES AND USES THEREOF	RENNER WOLFGANG ANDREAS [CH] DUGOVIC BRANISLAV [CH] BERTOLINI RETO [CH]	SYNTHENA AG [CH]	WO2018193428A1	2017-04-20	A61K31/712 A61K31/7125 A61P25/00 C07H21/02 C07H21/04	A61K31/711 (EP) A61K31/712 (EP) A61P21/00 (EP) C07H21/04 (EP) C12N15/111 (EP) C12N15/113 (EP) C12N2310/11 (EP) C12N2310/315 (EP) C12N2310/3231 (EP) C12N2310/3515 (EP) C12N2320/33 (EP) C12N2320/52 (EP)	2018-10-25	2018-10-25	058701390
155	Therapeutic molecules	COLLIER GREG WALDER KEN KERR-BAYLES LYNDAL	UNIV DEAKIN [AU] AUTOGEN RES PTY LTD [AU] AUTOGEN RES PTY LTD UNIV DEAKIN	AU2004210013A1 AU2004210013A2	2003-02-10	A61K38/18 A61P3/04 A61P5/04 C07K14/435 C07K14/52 A61P3/04 A61P5/04 C12N9/12 A61K38/18 C07K14/435 C07K14/52 A61K38/00	A61P1/00 (EP) A61P1/02 (EP) A61P1/04 (EP) A61P1/08 (EP) A61P1/14 (EP) A61P1/16 (EP) A61P11/00 (EP) A61P13/02 (EP) A61P13/12 (EP) A61P15/00 (EP) A61P15/08 (EP) A61P17/00 (EP) A61P17/12 (EP) A61P17/14 (EP) A61P19/00 (EP) A61P19/02 (EP) A61P19/04 (EP) A61P19/06 (EP) A61P19/10 (EP) A61P21/00 (EP) A61P21/04 (EP) A61P25/00 (EP) A61P25/02 (EP) A61P25/04 (EP) A61P25/06 (EP) A61P25/10 (EP) A61P25/14 (EP) …	2004-08-19	2004-08-19	032851024
156	NOVEL VISTA-Ig CONSTRUCTS AND USE OF VISTA-Ig FOR TREATMENT OF AUTOIMMUNE, ALLERGIC AND INFLAMMATORY DISORDERS	NOELLE RANDOLPH J SABRINA CEERAZ ISABELLE LEMERCIER ELIZABETH NOWAK JANET LOUISE LINES	DARTMOUTH COLLEGE KING S COLLEGE LONDON	JP2020096628A	2012-06-22	A61K31/07 A61K31/7088 A61K31/7105 A61K31/713 A61K35/12 A61K38/02 A61K38/17 A61K38/21 A61K39/395 A61K45/00 A61K48/00 A61P1/00 A61P1/02 A61P1/04 A61P1/16 A61P1/18 A61P11/00 A61P11/02 A61P11/06 A61P13/08 A61P13/12 A61P15/00 A61P17/00 A61P17/02 A61P17/06 A61P17/10 A61P17/14 A61P19/02 A61P19/04 A61P19/06 A61P19/08 A61P19/10 A61P21/00 A61P25/00 A61P25/28 A61P27/02 A61P27/12 A61P29/00 A61P3/04 A61P3/10 …	A01K67/0276 (EP,US) A61K39/39 (EP,US) A61K39/395 (EP,US) A61K39/3955 (EP,US) A61K45/06 (US) A61P1/00 (EP) A61P1/02 (EP) A61P1/04 (EP) A61P1/14 (EP) A61P1/16 (EP) A61P1/18 (EP) A61P11/00 (EP) A61P11/02 (EP) A61P11/06 (EP) A61P11/08 (EP) A61P11/16 (EP) A61P13/02 (EP) A61P13/08 (EP) A61P13/10 (EP) A61P13/12 (EP) A61P15/00 (EP) A61P15/02 (EP) A61P15/06 (EP) A61P15/08 (EP) A61P15/10 (EP) A61P17/00 (EP…	2020-06-25	2013-12-27	049769417
157	GENETIC VARIANT PANELS AND METHODS OF GENERATION AND USE THEREOF	STONER RICHARD [US] STEINER JASON [US] MAURES TRAVIS [US] KELSO REED [US] GRIFFIN ALIESHA [US]	SYNTHEGO CORP [US]	WO2021061840A1	2019-09-23	C12N15/10 C12N5/10 C12Q1/02 G01N33/569	C12N15/102 (EP) C12N15/1075 (EP) C12N15/1082 (GB,US) C12N15/111 (US) C12N15/907 (US) C12N5/10 (GB) C12N9/22 (US) C12Q1/025 (GB) G01N33/5005 (EP,US) C12N2310/20 (EP,US)	2021-04-01	2021-04-01	075111396
158	DIFFERENTIAL EXPRESSION OF NUCLEIC ACID MOLECULES	COLLIER GREG ROYCE [AU] WALDER KEN RUSSELL [AU] SEGAL DAVID S [AU]	CHEMGENEX PHARMACEUTICALS LTD [AU] COLLIER GREG ROYCE [AU] WALDER KEN RUSSELL [AU] SEGAL DAVID S [AU]	WO2005003351A1	2003-07-08	A61K38/17 C07K14/47 C12N15/12 C07K14/47 C12N15/12 A61K38/00	C07K14/47 (EP) A61K38/00 (EP)	2005-01-13	2005-01-13	033564054
159	변형된 인터루킨 2 (IL-2) 폴리펩타이드, 컨쥬게이트 및 이의 용도	XU XIAO HUANG HAINING FENG YU MOGNOL GIULIANA JIN CAN GUIMET DIANA	CYTIMM THERAPEUTICS INC [US]	KR20220044834A	2019-08-15	A61K38/00 A61P31/00 A61P35/00 C07K14/55 C12N5/0783	A61K38/00 (IL,KR) A61K47/02 (US) A61K47/42 (US) A61K47/543 (US) A61P31/00 (KR) A61P35/00 (KR,US) C07K14/55 (EP,IL,KR,US) C12N5/0646 (KR,US) A61K38/00 (EP) Y02A50/30 (EP)	2022-04-11	2021-02-18	074571189
160	IL-12/P40 BINDING PROTEIN	LACY SUSAN E FUNG EMMA BELK JONATHAN P DIXON RICHARD W ROGUSKA MICHAEL HINTON PAUL R KUMAR SHANKAR	ABBOTT LAB	JP2013177405A	2005-06-30	A61K39/395 A61P1/04 A61P1/14 A61P1/16 A61P11/00 A61P11/06 A61P13/12 A61P15/00 A61P17/00 A61P17/02 A61P17/04 A61P17/06 A61P17/14 A61P19/02 A61P25/04 A61P25/14 A61P25/16 A61P25/18 A61P25/24 A61P25/28 A61P25/32 A61P27/02 A61P29/00 A61P3/10 A61P31/00 A61P31/04 A61P31/10 A61P31/12 A61P31/14 A61P31/18 A61P31/20 A61P33/00 A61P35/00 A61P35/02 A61P37/02 A61P37/06 A61P37/08 A61P43/00 A61P5/00 A61P7/06 A61P…	A61K39/3955 (US) A61K45/06 (US) A61P1/04 (EP) A61P1/14 (EP) A61P1/16 (EP) A61P11/00 (EP) A61P11/06 (EP) A61P13/12 (EP) A61P15/00 (EP) A61P17/00 (EP) A61P17/02 (EP) A61P17/04 (EP) A61P17/06 (EP) A61P17/14 (EP) A61P19/02 (EP) A61P25/04 (EP) A61P25/14 (EP) A61P25/16 (EP) A61P25/18 (EP) A61P25/24 (EP) A61P25/28 (EP) A61P25/32 (EP) A61P27/02 (EP) A61P29/00 (EP) A61P3/10 (EP) A61P31/00 (EP) A61P31/04 (…	2013-09-09	2007-01-11	037605037
161	Glycosylation-deficient hepatocyte growth factor	KAZUHIRO NAKAMURA TOSHIKAZU MA [JP]	NAKAMURA TOSHIKAZU [JP]	CN1894280A	2003-12-16	A61K31/711 A61K48/00 A61P1/04 A61P1/16 A61P7/00 A61P9/00 C07K14/52 C12N15/19 C12P21/02		2007-01-10	2007-01-10	037598225
162	C1 C1 ESTERASE INHIBITOR FUSION PROTEINS AND USES THEREOF	NORTON ANGELA PAN CLARK ISKENDERIAN ANDREA STRACK LOGUE BETTINA	SHIRE HUMAN GENETIC THERAPIES [US]	KR20170074244A	2014-10-31	A61K38/55 A61K47/50 C07K14/765 C07K14/81	A61K38/55 (KR) A61K47/6803 (KR) A61P17/02 (EP) A61P21/04 (EP) A61P25/00 (EP) A61P25/16 (EP) A61P27/02 (EP) A61P37/06 (EP) A61P43/00 (EP) A61P7/10 (EP) A61P9/00 (EP) C07K14/765 (CN,KR,US) C07K14/8121 (EP,CN,KR,US) C07K2317/52 (EP,KR) C07K2319/00 (EP,CN,KR) C07K2319/30 (CN,KR,US) C07K2319/31 (EP,CN,KR,US)	2017-06-29	2016-05-06	054548264
163	HEPATITIS C VIRUS ASIALOGLYCOPROTEINS	RALSTON ROBERT O MARCUS FRANK THUDIUM KENT B GERVASE BARBARA A HALL JOHN A	CHIRON CORP [US]	IE913916A1	1990-11-08	A61K39/29 C12N15/09 C12P21/00 G01N33/543 A61K38/10 C07K14/18 A61K39/00	C07K14/005 (EP) A61K39/00 (EP) C12N2770/24222 (EP)	1992-05-20	1992-05-20	027086508
164	Methods and compositions for treatment of glycogen storage diseases and glycogen metabolism disorders	ARMSTRONG DUSTIN D	VALERION THERAPEUTICS LLC [US]	AU2020200882A1	2014-06-13	A61K38/47 A61K39/395 A61P3/08 C07K14/47 C07K19/00	A61K38/465 (EP,US) A61K38/47 (EP,US) A61K47/6815 (EP,US) A61K47/6843 (EP,US) A61P3/08 (EP) C07K16/44 (EP,US) C12N9/16 (EP,US) C12N9/2408 (EP,US) C12N9/2428 (EP,US) C12Y301/03016 (EP,US) C12Y302/01003 (EP,US) C12Y302/0102 (EP,US) A61K2039/505 (EP,US) A61K38/00 (EP,US) C07K2317/24 (US) C07K2317/55 (EP,US) C07K2317/622 (EP,US) C07K2317/77 (EP,US) C07K2319/00 (EP,US) C07K2319/10 (EP,US) C07K2319/30 (…	2020-02-27	2015-12-17	054834463
165	Novel CRISPR-Cas12i system	ZHANG HAINAN KONG XIANGFENG CHEN QIJIA	HUIER SHANGHAI BIOTECHNOLOGY CO LTD	CN114015674A	2021-11-02	A61K38/46 A61K48/00 A61P13/12 A61P21/00 A61P25/00 A61P25/14 A61P25/16 A61P25/18 A61P25/24 A61P25/28 A61P25/36 A61P27/02 A61P27/06 A61P3/06 A61P31/18 A61P31/22 A61P35/00 A61P35/02 A61P43/00 A61P7/06 C12N15/113 C12N15/55 C12N15/65 C12N15/85 C12N5/10 C12N9/22 C12Q1/6816	A61K38/465 (CN) A61K48/005 (CN) A61P13/12 (CN) A61P21/00 (CN) A61P25/00 (CN) A61P25/14 (CN) A61P25/16 (CN) A61P25/18 (CN) A61P25/24 (CN) A61P25/28 (CN) A61P25/36 (CN) A61P27/02 (CN) A61P27/06 (CN) A61P3/06 (CN) A61P31/18 (CN) A61P31/22 (CN) A61P35/00 (CN) A61P35/02 (CN) A61P43/00 (CN) A61P7/06 (CN) C12N15/102 (US) C12N15/113 (CN) C12N15/65 (CN) C12N15/85 (CN) C12N5/0686 (CN) C12N9/22 (CN,US) C12Q…	2022-02-08	2022-02-08	080059877
166	ISOFORM-SELECTIVE ANTI-TGF-BETA ANTIBODIES AND METHODS OF USE	LIANG WEI-CHING [US] ARRON JOSEPH R [US] DEPIANTO DARYLE [US] HALPERN WENDY GREEN [US] LIN WEIYU [US] LUPARDUS PATRICK J [US] RAMALINGAM THIRUMALAI RAJAN [US] SESHASAYEE DHAYA [US] SUN TIANHE [US] TYAGI TULIKA [US] WU JIA [US] WU YAN [US] YIN JIAN PING [US]	GENENTECH INC [US]	WO2021188749A1	2020-03-19	A61P1/00 A61P11/00 A61P37/06 C07K16/22 C12Q1/68 G01N33/53	A61P1/00 (EP,IL,KR) A61P11/00 (EP,IL,US) A61P37/06 (EP,IL) C07K16/22 (EP,IL,KR,US) C07K16/464 (IL,US) G01N33/6872 (EP,IL,KR) A61K2039/505 (EP,IL,KR,US) A61K39/39533 (US) A61K39/39566 (US) C07K2317/24 (EP,IL,KR,US) C07K2317/31 (IL,US) C07K2317/33 (EP,IL) C07K2317/34 (EP,IL) C07K2317/41 (IL,US) C07K2317/565 (IL,US) C07K2317/76 (EP,IL,KR,US) C07K2317/92 (EP,IL,KR,US) C07K2317/94 (EP,IL,KR) G01N2333/…	2021-09-23	2021-09-23	075439564
167	Dynamic Presentation of Goals and Therapies Including Related Devices and Applications	ORAN PAUL [US]	ORB HEALTH INC [US]	US2016042152A1	2014-08-05	G16H20/30 G16H20/60 G16H40/60 G16H50/30	G16H20/30 (EP,US) G16H20/60 (EP,US) G16H40/60 (EP,US) G16H40/63 (EP,US) G16H50/30 (EP,US) Y02A90/10 (EP,US)	2016-02-11	2016-02-11	055267607
168	근육 표적화 복합체 및 그의 용도	SUBRAMANIAN ROMESH R QATANANI MOHAMMED T WEEDEN TIMOTHY RHODES JASON P	DYNE THERAPEUTICS INC [US]	KR20210086602A	2018-08-02	A61K31/7088 A61K31/713 A61K47/68 A61P21/00 C07K16/28 C12N15/113 C12Q1/6883	A61K31/713 (KR) A61K47/549 (US) A61K47/6807 (EP,IL,KR,US) A61K47/6849 (EP,IL,KR,US) A61K47/6889 (EP,IL,KR) A61K9/0019 (US) A61P21/00 (KR,US) C07K16/2881 (KR,US) C12N15/113 (EP,IL,US) C12N15/1137 (KR,US) C12Q1/6883 (KR) C12Y207/11001 (EP,IL,KR) A61K2039/505 (KR) C07K2317/24 (KR) C07K2317/33 (KR) C07K2317/41 (KR) C07K2317/55 (KR) C07K2317/622 (KR) C07K2317/92 (KR) C07K2319/50 (KR) C12N2310/11 (EP,I…	2021-07-08	2020-02-06	069232332
169	Prenatal and postnatal screening and treatment of critical monosaccharide deficiencies for neurologic and immunologic function	SZABO JOANNE [US]		US2011053889A1	2008-09-02	A61K31/198 A61K31/70 A61K31/7004 A61K31/7012 A61P25/00 A61P3/02 G06F17/18 G06F19/00 G06N5/02	A23L33/10 (EP,US) A23L33/30 (EP,US) A23L33/40 (EP,US) A61P25/00 (EP) A61P3/02 (EP)	2011-03-03	2011-03-03	043625756
170	TUMOR SPECIFIC OLIGOSACCHARIDE EPITOPES AND USE THEREOF	NATUNEN JARI [FI] TENEBERG SUSANN [SE] KARLSSON KARL-ANDERS [SE] SATOMAA TERO [FI] HEISKANEN ANNAMARI [FI]	BIOTIE THERAPIES LTD [FI] GLYKOS FINLAND OY [FI]	EP1534324A2 EP1534324B1	2002-08-20	A61K31/70 A61K39/00 A61P31/00 A61P35/00 C07H5/06 G01N33/574 A61B A23L1/305 A61K31/70 A61K38/17 A61K38/36 A61K38/45 A61K39/00 A61K39/385 A61K39/39 A61K39/395 A61K47/36 A61K47/48 A61P31/00 A61P35/00 A61P37/02 A61P37/04 C07H3/06 C07H5/06 C07K1/22 C07K16/18 C07K16/32 C07K2/00 C12P21/08 C12Q1/02 G01N30/00 G01N33/15 G01N33/50 G01N33/53 G01N33/574 A61K47/54	A61K38/1709 (EP,US) A61K38/45 (EP,US) A61K39/39558 (US) A61K47/549 (EP,US) A61K47/6851 (US) A61P31/00 (EP) A61P35/00 (EP) A61P37/02 (EP) A61P37/04 (EP) C07H3/06 (EP,US) C07K16/18 (EP,US) G01N33/57469 (EP,US) G01N33/57492 (US) A61K2039/505 (EP,US) A61K39/00 (EP,US) C12Y204/00 (EP,US)	2005-06-01 2019-01-16	2004-03-04	031897309
171	NUCLEIC ACID DUPLEXES	RENNER WOLFGANG [CH] EVÉQUOZ DAMIEN [CH]	ALPHA ANOMERIC SAS [FR]	WO2022106695A1	2020-11-23	C12N15/11 C12N15/113	C12N15/111 (EP) C12N15/113 (EP) C12N2310/11 (EP) C12N2310/315 (EP) C12N2310/3231 (EP) C12N2310/3233 (EP) C12N2310/346 (EP) C12N2320/52 (EP) C12N2310/321, C12N2310/3521, ADD (EP) C12N2310/321, C12N2310/3525, ADD (EP)	2022-05-27	2022-05-27	073544100
172	Composiciones farmacéuticas para la administración sostenida de péptidos	GEFTER MALCOLM L	PRAECIS PHARM INC [US] GLAXOSMITHKLINE LLC	ES2387537T3	2000-09-13	A61K38/00 A61K38/04 A61K38/09 A61K38/095 A61K38/18 A61K38/22 A61K38/26 A61K38/27 A61K38/28 A61K38/29 A61K38/31 A61K38/33 A61K47/30 A61K47/32 A61K47/34 A61K47/38 A61K47/48 A61P5/00 A61P5/02	A61K38/09 (EP,US) A61K38/27 (EP,US) A61K47/58 (EP,US) A61K47/59 (EP,US) A61K47/61 (EP,US) A61K47/64 (EP,US) A61K47/645 (EP,US) A61P5/00 (EP) A61P5/02 (EP)	2012-09-25	2002-03-21	022872187
173	CANCER DETECTION METHOD AND ANTIBODY RECOGNIZING PANCREAS SPECIFIC RIBONUCLEASE 1	NAKADA DAISUKE	TOSOH CORP	JP2014134529A JP6236864B2	2012-06-11	A61K39/395 A61P1/18 A61P35/00 C07K16/40 C12P21/08 G01N27/62 G01N33/573 G01N33/574	A61P1/18 (EP) A61P35/00 (EP) C07K16/303 (EP,US) C07K16/40 (EP,US) G01N33/57438 (EP,US) G01N33/57488 (US) C07K2317/30 (EP,US) C07K2317/34 (US) G01N2333/922 (US) G01N2440/38 (US)	2014-07-24 2017-11-29	2013-12-19	049758193
174	Hepatitis C virus asialoglycoproteins	RALSTON ROBERT O [US] MARCUS FRANK [US] THUDIUM KENT B [US] GERVASE BARBARA A [US] HALL JOHN A [US] BERGER KIM M [US] CHOO QUI-LIM [US] HOUGHTON MICHAEL [US] KUO GEORGE [US]	NOVARTIS VACCINES & DIAGNOSTIC [US]	US2002004048A1 US7105303B2	1990-11-08	A61K39/29 C07K14/02 C12P21/02 A61K35/16 A61K38/00 A61K38/10 A61K39/29 A61P1/16 A61P31/12 C07K14/18 C12N1/19 C12N15/09 C12N15/51 C12N5/10 C12P21/02 C12P21/04 G01N33/576 G01N33/53 A61K39/00	A61P1/16 (EP) A61P31/12 (EP) C07K14/005 (EP,US) A61K39/00 (EP,US) C12N2770/24222 (EP,US) Y10S530/82 (EP,US) Y10S530/826 (EP,US) Y10S977/802 (EP,US) Y10S977/803 (EP,US) Y10S977/804 (EP,US) Y10S977/915 (EP,US) Y10S977/918 (EP,US)	2002-01-10 2006-09-12	1995-12-07	022945252
175	RAD51 INHIBITORS	CASTRO ALFREDO C [US] MCCOMAS CASEY CAMERON [US] VACCA JOSEPH [US] MACLAY TYLER [US]	CYTEIR THERAPEUTICS INC [US]	EP4112616A1	2017-09-11	A61K31/427 A61P25/28 A61P35/00 A61P37/00 C07D277/28 C07D277/42 C07D417/04 C07D417/12 C07D417/14	A61K31/426 (US) A61K31/454 (KR) A61K31/496 (KR) A61P25/28 (EP,IL,KR,US) A61P35/00 (EP,IL,KR,US) A61P37/00 (EP,IL,KR,US) A61P37/02 (EP,IL,KR,US) C07D277/28 (EP,IL,KR,US) C07D277/30 (EP,IL,KR,US) C07D277/42 (EP,IL,KR,US) C07D417/04 (EP,IL,KR,US) C07D417/12 (EP,IL,KR,US) C07D417/14 (EP,IL,KR,US)	2023-01-04	2019-03-14	063722779
176	Tumor specific oligosaccharide epitopes and use thereof	NATUNEN JARI [FI] SATOMAA TERO [FI] HEISKANEN ANNAMARI [FI] TENEBERG SUSANN [SE] KARLSSON KARL-ANDERS [SE]	NATUNEN JARI [FI] SATOMAA TERO [FI] GLYKOS FINLAND OY [FI]	US2006014672A1 US8697061B2	2001-08-20	A61B A61K31/739 A23L1/305 A61K31/70 A61K38/17 A61K38/36 A61K38/45 A61K39/00 A61K39/385 A61K39/39 A61K39/395 A61K47/36 A61K47/48 A61P31/00 A61P35/00 A61P37/02 A61P37/04 C07H3/06 C07H5/06 C07K1/22 C07K16/18 C07K16/32 C07K2/00 C12P21/08 C12Q1/02 G01N30/00 G01N33/15 G01N33/50 G01N33/53 G01N33/574 A61K31/715 A61K38/14 A61K38/43	A61K38/1709 (EP,US) A61K38/45 (EP,US) A61K39/39558 (US) A61K47/549 (EP,US) A61P31/00 (EP) A61P35/00 (EP) A61P37/02 (EP) A61P37/04 (EP) C07H3/06 (EP,US) C07K16/18 (EP,US) G01N33/57469 (EP,US) G01N33/57492 (US) A61K2039/505 (EP,US) A61K39/00 (EP,US) C12Y204/00 (EP,US)	2006-01-19 2014-04-15	2003-02-21	008561761
177	VERFAHREN UND ZUSAMMENSETZUNGEN FÜR IMPFUNG MIT DEM PSEUDOMONAS AERUGINOSA V-ANTIGEN	FRANK W [US] YAHR L [US] SAWA TEIJI [US] WIENER-KRONISH JEANINE [US]	MCW RES FOUND INC [US] UNIV CALIFORNIA [US]	DE69930166T2	1998-11-25	A61K38/00 A61K39/00 A61K39/104 A61K48/00 A61P11/00 A61P31/00 A61P31/04 C07K14/21 C12N15/09 C12Q1/68 G01N33/569 A61K39/00	A61K39/104 (EP,US) A61P11/00 (EP) A61P31/00 (EP) A61P31/04 (EP) C07K14/21 (EP,US) C12Q1/689 (EP,US) G01N33/56911 (EP,US) A61K2039/505 (EP,US) A61K39/00 (EP,US) G01N2333/21 (EP,US) G01N2469/20 (EP,US)	2006-12-14	2000-06-15	026807543
178	ALK7 ANTAGONISTS AND USES THEREOF	KNOPF JOHN [US] KUMAR RAVINDRA [US] GRINBERG ASYA [US] PEARSALL ROBERT SCOTT [US] SAKO DIANNE S [US] CASTONGUAY ROSELYNE [US] LI GANG [US] DAGON YOSSI [US]	ACCELERON PHARMA INC [US]	WO2017177013A1	2016-04-06	A61K38/16 A61P1/16 A61P13/12 A61P3/00 A61P3/04 A61P3/06 A61P3/10 A61P35/00	A61K38/1709 (EP,US) A61K38/177 (EP,US) A61P1/16 (EP) A61P13/12 (EP) A61P3/00 (EP) A61P3/04 (EP) A61P3/06 (EP) A61P3/10 (EP) A61P35/00 (EP) C07K14/71 (EP,US) C07K16/2863 (US) C12N9/1205 (EP,US) C07K2317/76 (US) C07K2319/00 (EP,US) C07K2319/10 (US) C07K2319/20 (EP,US) C07K2319/30 (EP,US) C07K2319/35 (US) C07K2319/70 (EP,US) C07K2319/74 (US) Y02A50/30 (EP)	2017-10-12	2017-10-12	060001461
179	Yeast strain and methods for expressing heterologous proteins in yeast	ERNST JOACHIM JANSSON BIRGER	PHARMACIA AB	AU6662694A AU683061B2	1993-05-07	C12N1/18 C12N15/81 C07K14/535 C07K14/65 C12N1/19 C12N15/09 C12N15/81 C12P21/02 C12R1/865	C07K14/535 (EP) C07K14/65 (EP) C12N1/185 (EP) C12N15/81 (EP) C12R2001/865 (EP)	1994-12-12 1997-10-30	1994-11-24	020389870
180	METHOD FOR DETECTING DISEASE STAGE OF PANCREAS CANCER, AND DETECTION KIT	NAKADA DAISUKE	TOSOH CORP	JP2015064302A JP6244779B2	2013-09-25	G01N27/62 G01N33/573 G01N33/574 G01N33/68		2015-04-09 2017-12-13	2015-04-09	052832292
181	Dynamic Presentation of Individualized and Populational Health Information and Treatment Solutions	ORAN PAUL [US]	ORB HEALTH INC [US]	US2013191160A1	2012-01-23	G06Q50/22 G16Z99/00	G16H10/60 (EP,US) G16H15/00 (EP,US) G16H50/50 (US) G16H70/20 (EP,US) G16Z99/00 (EP,US) Y02A90/10 (EP,US)	2013-07-25	2013-07-25	048797973
182	VALIOLAMINE DERIVATIVES AS GLUCOSIDASE INHIBITORS	TRESTON ANTHONY M [US] WARFIELD KELLY LYN [US]	EMERGENT PRODUCT DEV GAITHERSBURG INC [US]	WO2022187361A1	2021-03-03	C07H15/00 C07H15/224 C12P19/00	C07C215/44 (EP) C07C217/08 (EP) C07C229/10 (EP) C07C247/16 (EP) C07C271/20 (EP) C07D239/26 (EP) C07D249/08 (EP) C07D257/04 (EP)	2022-09-09	2022-09-09	083155535
183	Facile detection of polycythemia vera	TAKESHITA KENICHI [US] MACAPINLAC MANUEL [US] CHEN DELIN [US]		US2005032058A1	2001-07-26	C12P19/34 C12Q1/68 A61P35/00 C12N15/12 C12P21/08 C12Q1/68 C12Q1/6883 C12Q1/6886	A61P35/00 (EP) C12Q1/6883 (EP) C12Q1/6886 (EP) C12Q2600/158 (EP)	2005-02-10	2003-02-06	023191844
184	BASE EDITORS AND USES THEREOF	LIU DAVID [US] KOBLAN LUKE [US] WILSON CHRISTOPHER [US] DOMAN JORDAN [US]	BROAD INST INC [US] HARVARD COLLEGE [US]	WO2019226953A1	2018-05-23	C12N9/22	A61K31/713 (EP) C07K14/4702 (US) C12N9/22 (EP,US) C12N9/78 (EP,US) C12Y305/04004 (EP) C12Y305/04005 (EP) C07K2319/09 (EP,US) C12Y305/04004 (US) C12Y305/04005 (US)	2019-11-28	2019-11-28	066867802
185	METHODS OF DETECTING GLYCOGEN AND POLYGLUCAN	GENTRY MATTHEW S [US] BRUNTZ RONALD [US] SUN RAMON C [US]	UNIV KENTUCKY RES FOUND [US]	US2022229026A1	2021-01-20	G01N30/72 G01N33/66 H01J49/00 H01J49/16 H01J49/26	G01N30/72 (EP) G01N30/7206 (US) G01N30/88 (EP) G01N33/66 (EP,US) G01N33/6848 (EP) H01J49/0031 (US) H01J49/164 (US) H01J49/26 (US) G01N2030/025 (US) G01N2030/8836 (EP) G01N2333/944 (EP,US) G01N2400/48 (EP,US) G01N2570/00 (US) H01J49/164 (EP)	2022-07-21	2022-07-21	082405086
186	Glycosylation as a stabilizer for phytase	GEBERT MARK S LEE SANG-KYU ORTIZ-MALDONADO MARILIZ WARD MICHAEL	DANISCO US INC	CN104487571A	2012-02-07	C12N9/14	A23K20/147 (EP,US) A23K20/189 (EP,US) C12N9/16 (EP,CN,US) C12Y301/03008 (EP,CN,US) C12Y301/03026 (EP,CN,US) C12Y301/03 (EP,US)	2015-04-01	2013-08-05	047720766
187	METHOD FOR IDENTIFYING APATHOGENIC PARTICLES AND THE PATHOGENS AND/OR PATHOGNOSTIC VARIANTS THEREOF IN AN ORGANISM	SCHWEIGERT FLORIAN [DE]	SCHWEIGERT FLORIAN [DE]	WO03040729A2 WO03040729A3	2001-11-07	G01N33/68 G01N33/68	G01N33/6896 (EP)	2003-05-15 2004-04-01	2003-05-15	007705577
188	LIVER PROGENITOR CELLS EXPRESSING HLA-G, AND METHOD FOR OBTAINING THESE CELLS COMPOSITIONS COMPRISING SAID CELLS AND THEIR USE	SOKAL ETIENNE [BE] MAZZA GIUSEPPE [GB] CORRITORE ELISA [BE] BELMONTE NATHALIE [FR] NAJIMI MUSTAPHA [BE] LOMBARD CATHERINE [BE]	PROMETHERA BIOSCIENCES S A /N V [BE]	WO2020120666A1	2018-12-14	C12N5/071	C12N5/0672 (EP) C12N2501/2301 (EP) C12N2501/231 (EP) C12N2501/24 (EP) C12N2501/25 (EP)	2020-06-18	2020-06-18	064900877
189	Milk exosome characteristic glycoprotein marker and milk exosome characteristic marker separation method	YANG GANGLONG CHEN WENYAN WU ZHIMENG	UNIV JIANGNAN	CN112285195A CN112285195B	2020-10-27	G01N1/28 G01N1/34 G01N27/62 G01N33/68	G01N1/30 (CN) G01N1/34 (CN) G01N27/62 (CN) G01N33/6848 (CN)	2021-01-29 2021-08-10	2021-01-29	074372271
190	BMP-ALK3 ANTAGONIST AND USE FOR PROMOTING BONE GROWTH	JASBIR SEEHRA	ACCELERON PHARMA INC	JP2019146568A	2009-03-30	A61K31/565 A61K31/59 A61K31/663 A61K33/06 A61K38/22 A61K38/23 A61K38/29 A61K38/43 A61K39/395 A61K45/00 A61K47/64 A61K47/68 A61P19/08 A61P19/10 A61P35/00 A61P35/04 A61P43/00 C07K14/705 C07K19/00 C12N15/12 C12N15/62 C12N5/10 C12P21/02 G01N33/15 G01N33/50	A61K38/00 (KR) A61K39/00 (KR) A61K39/395 (KR) A61P1/02 (EP) A61P19/00 (EP) A61P19/08 (EP) A61P19/10 (EP) A61P35/00 (EP) A61P35/04 (EP) A61P43/00 (EP) C07K14/51 (EP,KR,US) C07K14/71 (EP,US) C07K16/22 (KR,US) C07K16/2863 (US) C07K19/00 (KR) C12N15/09 (KR) C12N15/62 (KR) C12N15/63 (KR) C12N9/12 (EP,US) A61K2039/505 (US) A61K38/00 (EP,US) A61K39/00 (US) C07K2319/30 (EP,US) C12Y207/1103 (EP,US)	2019-09-05	2010-10-07	042828671
191	CELL COMPOSITION COMPRISING LIVER PROGENITOR CELLS EXPRESSING HLA-E	TCHELINGERIAN JEAN-LEON CORRITORE ELISA MAZZA GIUSEPPE BELMONTE NATHALIE SOKAL ETIENNE	PROMETHERA BIOSCIENCES S A /N V	CN113316633A	2018-12-14	C12N5/071	A61K35/407 (KR,US) A61P1/16 (KR) C12N5/0672 (EP,IL,KR,US) C12N2501/2301 (EP,IL,KR,US) C12N2501/231 (EP,IL,KR,US) C12N2501/24 (EP,IL,KR,US) C12N2501/25 (EP,IL,KR,US)	2021-08-27	2020-06-18	064900876
192	VERFAHREN UND ZUSAMMENSETZUNGEN FÜR IMMUNISIERUNG MIT DEM PSEUDOMONAS ANTIGEN	FRANK W [US] WIENER-KRONISH JEANNINE [US] YAHR L [US] SAWA TEIJI [US] FRITZ B [US]	MCW RES FOUND INC [US] UNIV CALIFORNIA [US]	DE60216564T2	2001-01-26	A61K38/00 A61K39/00 A61K39/104 A61K39/395 A61K39/40 A61K48/00 A61P31/04 A61P37/02 C07K14/12 C07K16/12 C12N1/20 C12N15/09 C12P21/08 C12Q1/06 C12Q1/68 G01N33/53 G01N33/569 G01N33/577	A61K39/104 (EP,US) A61P31/04 (EP) A61P37/02 (EP) C07K16/1214 (EP,US) C12Q1/689 (EP,US) G01N33/56911 (EP,US) A61K2039/505 (EP,US) A61K2039/53 (EP,US) C07K2317/565 (EP,US) C07K2317/567 (EP,US) C07K2317/622 (EP,US) C12Q2600/156 (EP,US) G01N2333/21 (EP,US)	2007-10-11	2002-08-22	026950766
193	Diagnosis of human glycosylation disorders	MARTH JAMEY D [US] FREEZE HUDSON H [US]	BURNHAM INST [US]	US7273711B1	1998-12-02	G01N33/50 G01N33/53 G01N33/68	G01N33/6842 (EP,US) Y10S436/827 (EP,US) Y10T436/143333 (EP,US)	2007-09-25	2007-09-25	038519958
194	Use of recombinant enzymes for preparing GDP-L-fucose and fucosylated glycans	RENKONEN RISTO [FI] MATTILA PIRKKO [FI] HIRVAS LAURA [FI] HORTLING SOLVEIG [FI] KALLIOINEN TUULA [FI] KAURANEN SIRKKA-LIISA [FI] JAERVINEN NINA [FI] MAEKI MINNA [FI] NIITTYMAEKI JAANA [FI] RAEBINAE JARKKO [FI]	MEDICEL OY [FI]	EP1199364A2 EP1199364A3	2000-09-26	C12N1/15 C12N1/19 C12N15/53 C12N15/54 C12N15/60 C12N15/62 C12N15/63 C12N9/04 C12N9/10 C12N9/12 C12N9/88 C12P19/18 C12P19/32 G01N33/53 C12N1/15 C12N1/19 C12N15/53 C12N15/54 C12N15/60 C12N9/04 C12N9/10 C12N9/12 C12N9/88 C12N9/90 C12P19/18 C12P19/32	C12N9/0006 (EP,US) C12N9/1051 (EP,US) C12N9/1205 (EP,US) C12N9/1241 (EP,US) C12N9/88 (EP,US) C12N9/90 (EP,US) C12P19/18 (EP,US) C12P19/32 (EP,US) C12Y207/0703 (EP,US) C07K2319/00 (EP,US)	2002-04-24 2004-03-24	2002-03-27	008559160
195	METHOD FOR GENERATING HYPOALLERGENIC GLYCOPROTEINS IN MUTATED OR TRANSGENIC PLANTS OR PLANT CELLS, AND MUTATED OR TRANSGENIC PLANTS AND PLANT CELLS FOR GENERATING HYPOALLERGENIC GLYCOPROTEINS	VON SCHAEWEN ANTJE [DE] KAULFUERST-SOBOLL HEIDI [DE]	UNIV MUENSTER WILHELMS [DE] VON SCHAEWEN ANTJE [DE] KAULFUERST-SOBOLL HEIDI [DE]	US2011047657A1 US2012036600A9	2008-05-03	A01H5/00 C07K14/415 C12N5/04 C12N5/10 C12N9/24 C12P21/00	C12N15/8257 (EP,US) C12N15/8258 (EP,US) C12N9/1051 (EP,US) C12N9/2402 (EP,US) C12P21/005 (EP,US) C12Y204/01065 (EP,US) C12Y302/01045 (EP,US) C12Y302/01114 (EP,US)	2011-02-24 2012-02-09	2009-11-04	039760763
196	Super chip, preparation method and application thereof	CAO HONGZHI CHEN SHENGPEI JIANG HUI SUN JING WANG JUN WANG JIAN YANG HUANMING	BGI SHENZHEN CO LTD BGI SHENZHEN	CN103890189A CN103890189B	2011-10-14	C12Q1/68	C12Q1/6874 (US) C12Q1/6883 (EP,CN,US) C12Q1/6869 (EP,US) C12Q2600/156 (EP,CN,US)	2014-06-25 2017-07-07	2012-01-25	045481837
197	A lectin assay for assessing glycoforms as an early marker in disease	ROBERT ROMANO PATRICK ANAND MEHTA BLOCK TIMOTHY M	INST HEPATITIS & VIRUS RES	CN102725417A CN102725417B	2009-08-05	C07K1/00 C12Q1/00 G01N33/569	G01N33/57438 (EP) G01N33/6893 (EP) G01N2333/4724 (EP) G01N2440/38 (EP) G01N2800/085 (EP) G01N2800/50 (EP)	2012-10-10 2017-12-29	2011-02-10	043544635
198	Extraction method of human body secretory IgA, the human body secretory IgA, and O-glycosylation measurement method thereof	ZHANG JUNJUN LIU YAFEI HUANG BO YU GUIZHEN	FIRST AFFILIATED HOSPITAL ZHENGZHOU UNIV	CN106220731A	2016-08-10	C07K1/22 C07K1/34 C07K16/18 G01N33/68	C07K16/18 (CN) G01N33/6854 (CN)	2016-12-14	2016-12-14	057547356
199	ANALYTICAL METHOD FOR THE IDENTIFICATION OF AT LEAST ONE GLYCOFORM OF THE TRANSFERRIN PROTEIN	DE PALO ELIO FRANCO [IT] TAGLIARO FRANCO [IT] SORIO DANIELA [IT] BORTOLOTTI FEDERICA [IT]	UNIVERSITÀ DEGLI STUDI DI VERONA [IT] UNIV DEGLI STUDI DI VERONA [IT]	EP3117217A1 EP3117217B1	2014-03-12	G01N33/58 G01N33/68 G01N33/90	C07K14/79 (RU) G01N33/58 (RU) G01N33/582 (EP,CN) G01N33/6893 (EP,CN) G01N33/90 (EP,CN) G01N2333/79 (EP,CN)	2017-01-18 2018-07-18	2015-09-17	050693818
200	Pflanzliche GntI-Sequenzen und Verwendung derselben zur Gewinnung von Pflanzen mit verminderter oder fehlender N-Acetylglucosaminyltransferase I (GnTI)-Aktivität	SCHAEWEN ANTJE VON DR [DE]	SCHAEWEN ANTJE VON DR [DE]	DE19754622A1	1997-12-09	A01H1/00 A01H5/00 C07H21/04 C07K14/415 C07K16/40 C12N1/00 C12N15/54 C12N15/63 C12N15/82 C12N5/10 C12N9/10 A01H5/00 C07K16/40 C12N1/00 C12N15/09 C12N15/54 C12N15/82 C12N5/10 C12N9/10 C12P21/08	C12N15/8242 (EP,US) C12N15/8257 (EP,US) C12N9/1051 (EP,US)	1999-06-10	1999-06-10	007851259
201	Anti-interleukin-33 antibodies and uses thereof	HASS PHILIP E [US] HAZEN MEREDITH [US] HSIAO YI-CHUN [TW] KHOSLA RAJITA [US] NAKAMURA GERALD R [US] SESHASAYEE DHAYA [US] VAN LOOKEREN-CAMPAGNE MENNO [NL] XI HONGKANG [US] ZHAI WENWU [US] BEVERS JACK [US] CHIANG NANCY [US] HSIAO YI CHUN [TW]	GENENTECH INC [US]	TW201625683A TWI705976B	2014-11-10	A61K39/395 A61K45/06 C07K16/24 C07K16/28	A61K39/3955 (US) A61P1/04 (EP) A61P1/16 (EP) A61P11/02 (EP) A61P11/06 (EP) A61P11/08 (EP) A61P17/04 (EP) A61P17/06 (EP) A61P19/02 (EP) A61P25/00 (EP) A61P25/04 (EP) A61P25/28 (EP) A61P27/02 (EP) A61P27/06 (EP) A61P29/00 (EP) A61P3/10 (EP) A61P31/00 (EP) A61P31/04 (EP) A61P31/12 (EP) A61P31/16 (EP) A61P33/00 (EP) A61P33/02 (EP) A61P35/00 (EP) A61P37/00 (EP) A61P37/08 (EP) A61P43/00 (EP) A61P9/00 (…	2016-07-16 2020-10-01	2016-05-19	054608970
202	FUCOSYLATION AND IMMUNE MODULATION IN CANCER	LE-LAU ERIC [US]	H LEE MOFFITT CANCER CT & RES [US]	WO2021034774A1 WO2021034774A9	2019-08-16	A61K31/70 A61K31/702 A61K31/715 A61P35/00 C07H3/06 G01N33/53	A61K31/7004 (EP,US) A61K31/702 (EP) A61K31/715 (EP) A61K35/17 (US) A61K39/39 (EP) A61P35/00 (EP,US) A61P37/04 (US) C07K16/30 (US) C12N5/0636 (US) A61K2039/876 (EP) A61K31/7004, A61K2300/00, INV (EP) A61K31/702, A61K2300/00, INV (EP) A61K31/715, A61K2300/00, INV (EP)	2021-02-25 2021-08-05	2021-02-25	074660285
203	COMBINATION OF A GLYCOSYLATION INHIBITOR WITH ONE CAR CELL THERAPY FOR TREATING CANCER	BONDANZA ATTILIO [IT] CASUCCI MONICA [IT] GRECO BEATRICE [IT]	OSPEDALE SAN RAFFAELE SRL [IT] FOND CENTRO SAN RAFFAELE [IT]	US2021290646A1	2018-07-23	A61K31/145 A61K31/407 A61K31/437 A61K31/7004 A61K31/7008 A61K31/7072 A61K35/17 A61K38/17 A61K39/395 A61K45/06 A61P35/00 A61P35/02 C12N5/0783	A61K31/145 (EP,IL,US) A61K31/407 (EP,IL,US) A61K31/437 (EP,IL,US) A61K31/445 (EP,IL) A61K31/70 (EP,IL) A61K31/7004 (EP,IL,US) A61K31/7008 (EP,IL,US) A61K31/7072 (EP,IL,US) A61K35/17 (EP,IL,US) A61K38/1774 (US) A61K39/001112 (EP,IL) A61K39/001128 (EP,IL) A61K39/001182 (EP,IL) A61K39/3955 (US) A61K45/06 (EP,IL,US) A61P35/00 (EP,IL,US) A61P35/02 (US) C07K16/2803 (EP,IL) C07K16/2884 (EP,IL) C07K16/30…	2021-09-23	2020-01-30	067439207
204	CELL-TO-CELL DELIVERY OF RNA CIRCUITS	HORNS RICHARD [US] ELOWITZ MICHAEL [US] MARTINEZ JOE [US]	CALIFORNIA INST OF TECHN [US]	WO2023023528A1	2021-08-17	C12N15/62 C12N15/63 C12N15/86 C12N15/87 C12N5/0783	C07K14/005 (US) C07K14/705 (EP) C12N15/625 (EP,US) C12N15/86 (EP,US) C12N15/88 (EP,US) A61K48/0041 (EP) C07K2319/00 (EP) C07K2319/85 (US) C12N2740/13022 (EP,US) C12N2740/13023 (EP) C12N2740/13042 (EP,US) C12N2740/16022 (EP,US) C12N2740/16023 (EP) C12N2740/16042 (EP,US) Y02A50/30 (EP)	2023-02-23	2023-02-23	085239846
205	DISIALYLLACTO-N-TETRAOSE (DSLNT) OR VARIANTS, ISOMERS, ANALOGS AND DERIVATIVES THEREOF TO PREVENT OR INHIBIT BOWEL DISEASE	BODE LARS [US]	UNIV CALIFORNIA [US]	CA2824960A1	2011-02-04	A23L33/00 A61K9/06 A61K9/08 A61K9/20 A61K9/48 A61P1/00	A23K10/18 (EP,US) A23K20/163 (EP,US) A23K40/10 (EP,US) A23K50/00 (EP,US) A23L29/30 (EP,US) A23L33/135 (EP,US) A23L33/40 (EP,US) A23L5/00 (EP,US) A23P10/28 (EP,US) A61K31/702 (EP,US) A61K35/741 (US) A61K35/742 (US) A61P1/00 (EP) G01N33/50 (EP,US) A23L33/125 (EP,US) G01N2400/00 (EP,US) G01N2800/065 (EP,US) G01N2800/067 (EP,US) G01N2800/38 (EP,US) G01N2800/7095 (EP,US)	2012-08-09	2012-08-09	046603334
206	Transgenic strains of Trichoderma preparation and use of these strains as biofungicides	KRUSZEWSKA JOANNA S [PL] PERLIŃSKA-LENART URSZULA [PL] PIŁSYK SEBASTIAN [PL] GÓRKA-NIEĆ WIOLETTA [PL] ZEMBEK PATRYCJA [PL] GRACZYK SEBASTIAN [PL] PALAMARCZYK GRAŻYNA [PL]	INST BIOCHEMII I BIOFIZYKI POLSKIEJ AKADEMII NAUK [PL]	PL224387B1 PL402603A1	2013-01-29	A01P3/00 C12N15/80 C12N1/15 C12N15/54 A01N63/04 C12R1/885		2014-08-04 2016-12-30	2014-08-04	051257088
207	Alpha-dystroglycan as a Protein Therapeutic	CAMPBELL KEVIN P [US] MORIGUCHI TAKAKO [US]	UNIV IOWA RES FOUND [US]	US2011166081A1	2009-12-03	A61K38/17 A61P21/00 C12P21/02	A61K38/14 (EP,US) A61K38/1703 (EP,US) A61K9/0019 (EP,US) A61P21/00 (EP)	2011-07-07	2011-07-07	044225046
208	COMPOSITIONS AND METHODS FOR TREATING OR PREVENTING INFLAMMATORY DISEASES INCLUDING DIABETES MELLITUS 10 TYPE I AND TYPE II AND THYROID DISEASES	ALKALAY RACHEL [IL]	ALKALAY RACHEL [IL]	WO2021186455A1	2020-03-20	A61K31/05 A61K36/25 A61K36/258 A61K36/324 A61K36/424 A61K36/53 A61K36/537 A61P31/12 C07K14/47	A23L33/10 (EP,IL) A23L33/105 (EP,IL,KR) A61K31/05 (KR,US) A61K31/122 (KR,US) A61K31/166 (EP,IL) A61K31/405 (KR,US) A61K36/185 (EP,IL,KR,US) A61K36/22 (EP,IL,KR,US) A61K36/258 (EP,IL,KR,US) A61K36/324 (EP,IL,KR,US) A61K36/424 (EP,IL,KR,US) A61K36/53 (EP,IL,KR,US) A61K36/534 (US) A61K36/54 (US) A61K36/71 (EP,IL,KR,US) A61K36/738 (US) A61K36/82 (US) A61K36/85 (US) A61K36/88 (US) A61K36/899 (US) A61K…	2021-09-23	2021-09-23	077768409
209	METHODS AND AGENTS FOR REGULATING CELLULAR INTERACTIONS AND DEVELOPMENT	HILTON DOUGLAS J [AU] ALEXANDER WARREN S [AU] KILE BENJAMIN T [AU] GREIG KYLIE T [AU] ANTONCHUK JENNIFER L R [SE] METCALF DONALD [AU] ZHANG JIAN-GUO [AU] KREBS DANIELLE L [AU] MORGAN PHILLIP O [AU]	EARCH THE WALTER AND ELIZA HAL [AU] HILTON DOUGLAS J [AU] ALEXANDER WARREN S [AU] KILE BENJAMIN T [AU] GREIG KYLIE T [AU] ANTONCHUK JENNIFER L R [SE] METCALF DONALD [AU] ZHANG JIAN-GUO [AU] KREBS DANIELLE L [AU] MORGAN PHILLIP O [AU]	WO2006094344A1	2005-03-07	A61K38/52 A61K48/00 A61P15/08 A61P7/00	A61K38/02 (EP) A61K38/52 (EP) A61P15/08 (EP) A61P7/00 (EP) C12Q1/25 (EP) A61K48/00 (EP) G01N2500/04 (EP) G01N2800/22 (EP) G01N2800/367 (EP)	2006-09-14	2006-09-14	036952866
210	HANSENULA POLYMORPHA MUTANT STRAINS WITH DEFECT IN OUTER CHAIN BIOSYNTHESIS AND THE PRODUCTION OF RECOMBINANT GLYCOPROTEINS USING THE SAME STRAINS	KANG HYUN-AH [KR] RHEE SANG-KI [KR] KIM MOO-WOONG [KR]	KOREA RES INST OF BIOSCIENCE [KR] KANG HYUN-AH [KR] RHEE SANG-KI [KR] KIM MOO-WOONG [KR]	WO2004003205A1	2002-06-29	C12N15/31 C12N15/31 C12N15/81 C12N9/10 C12P21/00	C12N1/165 (EP) C12N15/11 (KR) C12N15/815 (EP) C12N9/10 (EP) C12P21/005 (EP) C12R2001/78 (EP)	2004-01-08	2004-01-08	029997409
211	células-tronco isoladas do fìgado	SOKAL ETIENNE NAJIMI MUSTAPHA	UNIV LOUVAIN [BE]	BRPI0620049A2	2005-12-21	C12N5/074		2011-11-01	2011-11-01	044851542
212	DIAGNOSIS AND TREATMENT OF BURKHOLDERIA INFECTIONS	VALVANO MIGUEL A [GB] WANG GUANBO [GB]	UNIV BELFAST [GB]	WO2022043437A1	2020-08-26	A61P31/04 C07K14/195	A61P31/04 (EP) C07K14/195 (EP) C07K2319/21 (EP) C07K2319/50 (EP) C07K2319/55 (EP)	2022-03-03	2022-03-03	072660818
213	SCHNELLE QUANTITATIVE ANALYSE VON PROTEINEN ODER PROTEINFUNKTIONEN IN KOMPLEXEN GEMISCHEN	AEBERSOLD HANS [US] GELB MICHAEL H [US] GYGI P [US] SCOTT RONALD [US] TURECEK FRANTISEK [US] GERBER A [US] RIST BEATE [US]	UNIV WASHINGTON SEATTLE [US] UNIV WASHINGTON [US]	DE69912444T2 DE69912444T3	1998-08-25	C12Q1/00 G01N24/00 G01N33/53 G01N33/567 G01N33/573 G01N33/68 C12Q1/25 C12Q1/34 C12Q1/48 G01N27/62 G01N30/00 G01N30/06 G01N30/60 G01N30/72 G01N30/88 G01N33/53 G01N33/566 G01N33/58 G01N33/68 C12Q1/00 G01N24/00 G01N33/567 G01N33/573	C12Q1/25 (EP,US) G01N33/58 (EP,US) G01N33/6803 (EP,US) G01N33/6842 (EP,US) G01N33/6848 (EP,US) Y10S530/812 (EP,US) Y10T436/182 (EP,US) Y10T436/24 (EP,US) Y10T436/25 (EP,US) Y10T436/25125 (EP,US) Y10T436/25375 (EP,US)	2004-07-22 2010-05-06	2000-03-02	026793647
214	PHARMACEUTICAL COMPOSITION, CONTAINING FRAGMENTS OF AN ANTIGENIC PROTEIN ENCODING DNA ENDOWED WITH ANTI-TUMOR EFFECT	PARENTE DINO [IT] DI MASSIMO ANNA MARIA [IT] DE SANTIS RITA [IT]	MENARINI RICERCHE SPA [IT] PARENTE DINO [IT] MASSIMO ANNA MARIA DI [IT] SANTIS RITA DE [IT]	WO0025827A2 WO0025827A3	1998-10-30	A61K48/00 C12N15/12 A61K35/76 A61K38/00 A61K39/00 A61K48/00 A61P35/00 C07K14/47 C12N15/09	A61K39/001136 (EP,US) A61P35/00 (EP) C07K14/4727 (EP) A61K2039/51 (EP) A61K48/00 (EP)	2000-05-11 2000-08-10	2000-04-30	011380969
215	COMPOSITIONS AND METHODS FOR REGULATING RECEPTOR CLUSTERING	DEMETRIOU MICHAEL [US] DENNIS JIM [CA]	MOUNT SINAI HOSPITAL CORP [CA]	CA2433954A1	2001-01-12	A61P43/00 C07K14/00 G01N33/50 G01N33/566 A61P43/00 C07K14/47 G01N33/50	A61P43/00 (EP) C07K14/4726 (EP,US) G01N33/5008 (EP,US) G01N33/5091 (EP,US) G01N2333/4724 (EP,US) G01N2500/00 (EP,US) Y10T436/143333 (EP,US)	2002-07-18	2002-07-18	022993657
216	心不全を処置するための組成物および方法			JP2020506944A JP7144428B2	2017-02-06	A61K31/7088 A61K38/17 A61K39/395 A61K45/00 A61K47/68 A61K48/00 A61P1/18 A61P11/00 A61P11/06 A61P13/02 A61P43/00 A61P7/04 A61P9/00 A61P9/12 A61P9/10 C07K14/47 C07K16/00 C07K19/00 C12N15/12 C12N15/13 C12N15/62 C12N15/85 C12N5/10 C12P21/02 A61K38/18 A61P9/04	A61K38/179 (EP) A61K38/1875 (EP) A61P9/00 (EP) C07K14/4703 (US) C07K14/51 (EP,US) C07K14/70596 (EP) C07K14/71 (EP) C07K19/00 (US) C12N9/12 (EP) A61K38/00 (US) A61K38/1875 (US) A61K45/06 (US) A61P9/04 (US) C07K14/70596 (US) C07K14/71 (US) C07K16/22 (US) C07K2317/41 (US) C07K2317/76 (US) C07K2319/30 (EP,US)	2020-03-05 2022-09-29	2018-08-09	063040130
217	マトリグリカン関連糖鎖およびその製造方法			JP2023041438A	2021-09-13	C07H13/08 C07H15/04 C07H15/203 C07H3/06	Y02P20/55 (EP)	2023-03-24	2023-03-24	085641749
218	DETECTION OF DYSTROGLYCAN	RODRIGUEZ HECTOR M [US]	ML BIO SOLUTIONS INC [US]	US2022291236A1	2021-02-26	C07K16/18 G01N33/68	A61P21/00 (EP) C07K16/18 (US) G01N33/6893 (EP,US) C07K16/44 (EP) G01N2333/47 (US) G01N2333/78 (EP,US) G01N2440/38 (EP) G01N2800/2878 (EP)	2022-09-15	2022-09-15	083195766
219	METHODS AND COMPOSITIONS FOR SCREENING GLYCAN STRUCTURES	LUBMAN DAVID M [US] PATWA TASNEEM H [US] ZHAO JIA [US]	UNIV MICHIGAN [US]	US2009099036A1	2006-04-18	C40B30/04 C40B40/10	G01N33/574 (EP,US) G01N33/57438 (EP,US) G01N2333/42 (EP,US)	2009-04-16	2007-11-01	038625568
220	Electrochemical sensor containing an enzyme linked to binding molecules bound to a noble metal surface	RUGER PETRA [DE] AMBROSIUS DOROTHEE [DE] SCHMIDT BERND [DE] SLUKA PETER [DE] GUDER HANS-JOACHIM [DE] KOPETZKI ERHARD [DE]	BOEHRINGER MANNHEIM GMBH [DE]	US5834224A	1994-08-24	C12M1/34 C12N11/14 C12Q1/54 G01N27/327 C07C323/58 C07C323/60 C07D207/323 C07D207/44 C07D207/452 C07D403/12 C07D495/04 C07F9/50 C12Q1/00 G01N27/327 G01N33/53 G01N33/543 G01N37/00	B82Y15/00 (EP) B82Y30/00 (EP) C07C323/58 (EP) C07D207/452 (EP) C12Q1/003 (EP) G01N33/54353 (EP) Y10S435/817 (EP)	1998-11-10	1996-02-28	006526449
221	COMPOSITION AND METHOD FOR TREATING KIDNEY DISEASE	RAVINDRA KUMAR LI GANG	ACCELERON PHARMA INC	JP2022084709A	2016-10-05	A61K38/17 A61K38/45 A61K39/395 A61K45/00 A61K47/54 A61K47/55 A61K47/60 A61K47/64 A61K47/65 A61K47/68 A61P13/02 A61P13/04 A61P13/12 A61P17/00 A61P19/06 A61P19/08 A61P29/00 A61P3/00 A61P3/02 A61P3/06 A61P3/10 A61P35/00 A61P35/02 A61P37/06 A61P43/00 A61P7/02 A61P7/04 A61P7/06 A61P7/10 A61P9/00 A61P9/10	A61K38/16 (EP) A61K38/179 (EP) A61K47/68 (EP) A61P13/12 (EP,US) C07K14/71 (EP,US) C07K14/715 (US) C07K16/22 (EP,US) C07K16/2863 (EP) A61K2039/505 (EP) A61K38/00 (US) C07K2317/76 (EP,US) C07K2317/92 (US) C07K2319/00 (EP,US) C07K2319/02 (EP) C07K2319/30 (EP,US) C07K2319/32 (EP,US) Y02A50/30 (EP)	2022-06-07	2018-04-12	061831201
222	ActRII proteins and uses in treatment of post capillary pulmonary hypertension	LI GUANGJIE KUMAR RAVINDRA LU JASON T JOSHI SHAILESH ANDRE PATRICK	ACCELERON PHARMA INC	CN115867306A	2020-04-28	A61K38/18	A61K38/179 (EP,AU,IL,KR) A61K45/06 (EP,IL,KR) A61P11/00 (EP,IL,KR) A61P9/12 (EP,AU,IL,KR) C07K14/71 (EP,AU,IL,KR) C07K2319/30 (AU)	2023-03-28	2021-11-04	078332188
223	COMPOUNDS FOR INDUCING TISSUE FORMATION AND USES THEREOF	ZOUANI OMAR F [CH]	HISTIDE AG [CH]	SG10201913070UA	2015-08-25		A61K35/28 (US) A61K8/64 (EP,KR,US) A61P19/00 (EP,US) A61Q19/08 (EP,KR,US) A61Q5/00 (KR) A61Q7/00 (EP,US) C07K14/51 (EP,KR,US) C07K7/64 (EP,KR,US) C12N5/0663 (US) A61K38/00 (EP,KR,US) Y02A50/30 (US)	2020-03-30	2017-03-02	056855431
224	ANTIBODIES AND METHODS FOR DETECTING AND ISOLATING THE COMMON CONJUGATION SITE-SPECIFIC EPITOPES/ANTIGENS	LIU CHUNLI [US] HU BINGREN [US]	LIU CHUNLI [US] HU BINGREN [US]	US2016245823A1 US9606128B2	2010-12-07	G01N33/68 C07K16/18 C07K16/44 C12Q1/34 G01N33/573 C12Q1/37 C12Q1/61	C07K16/18 (EP,US) C07K16/44 (EP,US) C12Q1/34 (EP,US) G01N33/68 (US) G01N33/6878 (EP,US) C12Q1/37 (EP,US) C12Q1/61 (US)	2016-08-25 2017-03-28	2016-08-25	056693039
225	Hepatitis C virus asialoglycoproteins	MARCUS FRANK [US] THUDIUM KENT B [US] RALSTON ROBERT O [US] HALL JOHN A [US] GERVASE BARBARA A [US]	CHIRON CORP [US] NOVARTIS VACCINES & DIAGNOSTIC [US]	EP0842947A2 EP0842947A3 EP0842947B1 EP0842947B2	1990-11-08	C12N15/51 C12Q1/70 A61K39/29 C07K14/18 C12N15/40 G01N33/576 A61K31/00 A61K38/00 A61K39/00 A61K39/29 A61P31/00 A61P31/12 A61P37/02 C07K1/16 C07K1/22 C07K14/00 C07K14/18 C07K14/42 C07K16/00 C07K9/00 C12N1/15 C12N1/19 C12N1/21 C12N15/00 C12N15/09 C12N15/51 C12N5/10 C12P21/02 G01N33/53 G01N33/576 C12N15/40 C12R1/91 C12R1/93	A61P1/16 (EP) A61P31/00 (EP) A61P31/12 (EP) A61P31/14 (EP) A61P31/20 (EP) A61P37/00 (EP) A61P37/02 (EP) A61P37/04 (EP) C07K14/005 (EP) A61K39/00 (EP) C12N2770/24222 (EP)	1998-05-20 2001-12-12 2004-04-21 2009-03-18	1992-05-09	027417050
226	Method for the characterization of intermolecular interactions	REICHARDT NIELS-CHRISTIAN [ES] ETXEBARRIA RUIZ JUAN [ES]	CT DE INVESTIGACION COOPERATIVA EN BIOMATERIALES CIC BIOMAGUNE [ES]	EP2400304A1	2010-06-22	G01N33/68	G01N33/5008 (EP,US) G01N33/68 (US) G01N33/6842 (EP,US) G01N33/6845 (EP,US)	2011-12-28	2011-12-28	043133049
227	USE OF STEM CELLS TO REDUCE LEUKOCYTE EXTRAVASATION	WODA JULIANA MEGAN [US] VAN T HOF WOUTER [US] VAN'T HOF WOUTER [US]	ABT HOLDING CO [US]	EP2456853A1 EP2456853A4 EP2456853B1	2009-07-21	A61K35/42 C12N3/00 C12N5/077 A61K35/12 A61P29/00 A61P43/00 A61P7/00 A61P9/00 C12N5/074 G01N33/50 A61K35/12	A61K35/12 (EP,KR) A61K35/42 (US) A61K35/44 (US) A61P29/00 (EP) A61P43/00 (EP) A61P7/00 (EP) A61P9/00 (EP) C12N5/0605 (KR) C12N5/0607 (EP,US) C12N5/0634 (KR) C12N5/069 (KR) G01N33/5005 (US) G01N33/5073 (EP,US) G01N33/56966 (US) A61K35/12 (US) C12N2502/28 (EP,US)	2012-05-30 2015-08-19 2020-10-28	2011-01-27	043497499
228	USE OF STEM CELLS TO REDUCE LEUKOCYTE EXTRAVASATION	WODA JULIANA VAN T HOF WOUTER	ABT HOLDING CO [US] ABT HOLDING CO	AU2013231210A1 AU2013231210B2	2010-07-21	C12N3/00		2013-10-17 2014-11-20	2013-10-17	049328712
229	ANTI-VSTM5 ANTIBODIES AND THE USE THEREOF IN THERAPY AND DIAGNOSIS	LEVINE ZURIT [IL] ROTMAN GALIT [IL] DASSA LIAT [IL] LEVY OFER [IL] COJOCARU GAD S [IL] TOPORIK AMIR [IL] KLIGER YOSSEF [IL] POW ANDREW [US] LIANG SPENCER [US]	COMPUGEN LTD [IL]	WO2015037005A1	2013-09-11	A61K39/395 C07K16/18 C07K16/30 G01N33/564 G01N33/569 G01N33/574	A61K31/664 (EP,US) A61K38/00 (EP,US) A61K39/0011 (EP,US) A61K39/3955 (EP,US) A61K39/39558 (EP,US) A61K45/06 (US) A61P31/00 (EP) A61P35/00 (EP) C07K14/705 (EP,US) C07K16/28 (US) C07K16/2803 (EP,US) C07K16/2818 (US) C07K16/30 (US) G01N33/564 (EP,US) G01N33/57492 (EP,US) A61K2039/505 (US) A61K2039/507 (US) A61K2039/5154 (US) C07K2317/21 (EP,US) C07K2317/33 (US) C07K2317/51 (US) C07K2317/515 (US) C07…	2015-03-19	2015-03-19	052665165
230	METHOD OF DESIGNING AGONISTS AND ANTAGONISTS TO IGF RECEPTOR (1-462)	BENTLEY JOHN DAVID [AU] COSGROVE LEAH JANE [AU] FRENKEL MAURICE JOHN [AU] GARRETT THOMAS PETER JOHN [AU] LAWRENCE LYNNE JEAN [AU] LOU MEIZHEN [AU] LOVRECZ GEORGE OSCAR [AU] MCKERN NEIL MORETON [AU] TULLOCH PETER ARCHIBALD [AU] WARD COLIN WESLEY [AU]	COMMW SCIENT IND RES ORG [AU]	EP1034188A1 EP1034188A4 EP1034188B1	1997-11-27	C07K14/705 C07K14/71 G06F159/00 G06F17/50 G06F19/00 C07B61/00 C07K14/65 C07K14/705 C07K14/71 G01N33/15 G01N33/50 G01N33/566 G06F17/50 G06F19/00	C07K14/65 (EP,US) G01N2333/65 (EP,US) G01N2333/71 (EP,US)	2000-09-13 2004-12-08 2006-06-07	1999-06-10	025645663
231	P62 LIGAND COMPOUND AND ER-PHAGY-PROMOTING USE THEREOF	KWON YONG TAE [KR] JI CHANG HOON [KR] KIM HEE YEON [KR] HEO AH JUNG [KR] GANIPISETTI SRINIVASRAO [KR]	SEOUL NAT UNIV R&DB FOUNDATION [KR]	WO2020256444A1	2019-06-18	A61K31/137 A61K31/40 A61K31/407 A61K31/4412 A61K31/4453 A61P25/28 A61P3/10 A61P35/00 G01N33/68	A61K31/137 (EP,KR,US) A61K31/138 (EP,KR,US) A61K31/155 (EP,KR,US) A61K31/40 (EP,US) A61K31/407 (KR) A61K31/4188 (EP,US) A61K31/426 (EP,US) A61K31/44 (EP,US) A61K31/4412 (KR) A61K31/4453 (EP,KR) A61P25/28 (EP,KR) A61P3/10 (EP,KR) A61P35/00 (EP,KR) G01N33/5076 (EP) G01N33/6893 (KR) G01N33/6896 (KR,US)	2020-12-24	2020-12-24	074040280
232	94928itis C virus asialoglycoproteins	RALSTON ROBERT O [US] MARCUS FRANK [US] THUDIUM KENT B [US] HALL JOHN A GERVASE BARBARA A [US]	CHIRON CORP [US]	IE20060502A1	1990-11-08	A61K38/16 A61K39/29 A61P31/00 C07K14/005 C12N15/09 C12N15/51 G01N33/576 A61K38/16 A61K39/29 A61P31/00 C07K14/00 C07K14/005 C07K9/00 C12N15/00 C12N15/09 C12N15/51 C12Q1/70 G01N33/576		2006-08-09	1998-12-20	024448944
233	HUMAN INTESTINAL MUCIN	KIM YOUNG S [US] GUM JAMES R JR [US]	UNIV CALIFORNIA [US]	WO9012892A1	1989-04-14	C12Q1/68 G01N33/53 C07K14/47 C07K16/18 C12Q1/68 A61K38/00	C07K14/4727 (EP) C07K16/18 (EP) C12Q1/6876 (EP) A61K38/00 (EP) C12Q2600/156 (EP)	1990-11-01	1990-11-01	023325838
234	Genetic severity markers in multiple sclerosis	HADI ABDERRAHIM JEROME WOJCIK FEDERICA ESPOSITO VIRGINIE DEBAILLEUL	MERCK SERONO SA	CN102365370A	2009-03-27	C12Q1/68	A61P25/00 (EP) C12Q1/6883 (EP,KR,US) C12Q2531/113 (KR) C12Q2600/112 (KR) C12Q2600/156 (EP,KR,US) C12Q2600/172 (EP,KR,US)	2012-02-29	2010-11-11	041601402
235	TRUNCATED EGF RECEPTOR	MCKERN NEIL MORTON [AU] LOVRECZ GEORGE OSCAR [AU] ADAMS TIMOTHY EDWARD [AU] JORISSEN ROBERT NICHOLAS [AU] WARD COLIN WESLEY [AU] BURGESS ANTONY WILKES [AU] ELLEMAN THOMAS CHARLES [AU] DOMAGALA TERESA ANNE [AU] GARRETT THOMAS PETER JOHN [AU] NICE EDOUARD [AU]	COMMW SCIENT IND RES ORG [AU] LUDWIG INST CANCER RES [AU] BIOMOLECULAR RES INST LTD [AU]	CA2381241A1	2000-06-28	C12N15/11 C12N15/12 A61K38/22 A61P17/06 A61P35/00 A61P43/00 C07K14/71 C12N1/15 C12N1/19 C12N1/21 C12N15/09 C12N15/12 C12N5/10 C12P21/02 C12Q1/02	A61P17/06 (EP) A61P35/00 (EP) A61P43/00 (EP) C07K14/71 (EP,US)	2002-01-03	2002-01-03	003822485
236	Method and compositions for immunization with the pseudomonas V antigen	FRITZ ROBERT B FRANK DARA W YAHR TIMOTHY L SAWA TEIJI WIENER-KRONISH JEANNINE	MCW RES FOUND INC [US] UNIV CALIFORNIA [US] MCW RES FOUND INC UNIV CALIFORNIA	AU2007231760A1 AU2007231760B2	2001-01-26	A61K38/00 A61K39/00 A61K39/104 A61K39/395 A61K48/00 A61P31/04 A61P37/02 C07K14/12 C07K16/12 C12N1/20 C12N15/09 C12P21/08 C12Q1/06 C12Q1/68 G01N33/53 G01N33/569 G01N33/577		2007-11-29 2009-10-29	2007-11-29	038787485
237	Truncated EGF receptor	WARD COLIN WESLEY MCKERN NEIL MORTON LOVRECZ GEORGE OSCAR JORISSEN ROBERT NICHOLAS GARRETT THOMAS PETER JOHN ELLEMAN THOMAS CHARLES BURGESS ANTONY WILKES ADAMS TIMOTHY EDWARD DOMAGALA TERESA ANNE NICE EDOUARD THOMAS CHARLES ELLEMAN ANTONY WILKES BURGESS	COMMW SCIENT IND RES ORG LUDWIG INST CANCER RES BIOMOLECULAR RES INST LTD	AU6715601A AU784697B2	2000-06-28	C12N15/11 C12N15/12 C12N15/11 C12N15/12		2002-01-08 2006-06-01	2002-01-08	025635332
238	ISOLATED ENVELOPE HCV PROTEIN, METHOD FOR ITS PREPARING AND DRUG, VACCINE, PHARMACEUTICAL COMPOSITION (VARIANTS) COMPRISING THEREOF	DEPLA EHRIK [BE] BOSMAN AL FONS [BE] DESHAMPS GERT [BE] SABLON EHRVIN [BE] SUKKOV MANFRED [DE] SAMSON IZABEL [BE] VERKHEJDEN GERT [BE]		RU2003130955A RU2274643C2	2001-04-24	A61K39/29 A61P31/14 C07K14/18 G01N33/576 C07K C12N A61K38/00 A61K39/00 A61K39/29 A61P31/14 C07K14/18 C12N1/16 C12N1/19 C12N15/09 C12N7/01 C12N7/04 C12P21/02 G01N33/53 G01N33/543 G01N33/576	A61P31/14 (EP) C07K14/005 (EP,US) C07K14/18 (KR) C12N7/00 (EP,US) A61K2039/5258 (EP,US) A61K38/00 (EP,US) A61K39/00 (EP,US) C07K2319/02 (EP,US) C07K2319/50 (EP,US) C12N2770/24222 (EP,US) C12N2770/24223 (EP,US)	2005-04-20 2006-04-20	2002-10-31	034072546
239	Myomegalin variant 8 and uses thereof	WANG ZHE QI ZHONG	UNIV HONG KONG SCIENCE & TECHN	CN103370338A CN103370338B	2010-11-19	A61K38/17 A61P1/18 A61P25/00 A61P3/10 A61P35/00 C07K17/14 C12N15/12	A61P1/18 (EP) A61P25/00 (EP) A61P3/10 (EP) A61P35/00 (EP) C07K14/47 (US) C07K14/4716 (EP,US) C07K16/18 (EP,US) C12N15/113 (EP,US) C12Q1/6876 (US) G01N33/6887 (EP,US) G01N33/6893 (US) A61K38/00 (EP,US) C12N2310/14 (EP,US) G01N2500/00 (EP,US)	2013-10-23 2017-12-26	2012-05-24	046083494
240	Lactobacillus isolates having anti-inflammatory activities and uses of the same	YU TU-WEN [TW] LI JUN-SHENG [TW] HSIEH FENG-CHING [TW] CHEN CHING-PEI [TW] HUANG TSUEI-YIN [TW] LU YING-CHEN [TW] YU TU WEN [TW] LI JUN SHENG [TW] HSIEH FENG CHING [TW] CHEN CHING PEI [TW] HUANG TSUEI YIN [TW] LU YING CHEN [TW]	GENMONT BIOTECH INC [TW]	TW201200142A TWI423807B	2008-04-30	A23L1/30 A61K35/74 A61P37/02		2012-01-01 2014-01-21	2012-01-01	046755318
241	Lactobacillus separation strains with anti-inflammatory activity and application thereof	DUWEN YU [CN] JUNSHENG LI [CN] FENGQIN XIE [CN] LIANGPEI CHEN [CN] ZUIYIN HUANG [CN] YINGZHEN LU [CN] DUWEN YU JUNSHENG LI FENGQIN XIE LIANGPEI CHEN ZUIYIN HUANG YINGZHEN LV	GENMONT BIOTECH INC [CN] GENMONT BIOTECH INC	CN101575582A CN101575582B	2008-05-08	A23L33/135 A61K35/747 A61K9/00 A61P19/02 A61P29/00 C12N1/20 C12R1/225		2009-11-11 2011-10-12	2009-11-11	041270655
242	Lactobacillus isolates having anti-inflammatory activities and uses of the same	YU TU-WEN [TW] LI JUN-SHENG [TW] HSIEH FENG-CHING [TW] CHEN CHING-PEI [TW] HUANG TSUEI-YIN [TW] LU YING-JEN [TW] YU TU WEN [TW] LI JUN SHENG [TW] HSIEH FENG CHING [TW] CHEN CHING PEI [TW] HUANG TSUEI YIN [TW] LU YING JEN [TW]	GENMONT BIOTECH INC [TW]	TW200944215A TWI346554B	2008-04-30	A23L1/30 A23L33/10 A23L33/135 A23L35/00 A61K35/74 A61K35/747 A61P29/00 C12N1/20 C12N15/09 A61P37/02	A23L33/135 (EP,US) A61K35/747 (EP,US) A61P29/00 (EP) A61P37/02 (EP) C12N1/20 (EP,US) C12N1/205 (EP,US) A23V2002/00 (EP,US) A23Y2220/77 (EP,US) C12R2001/225 (EP,US) Y10S435/853 (EP,US) A23V2002/00, A23V2200/3204, ADD (EP,US)	2009-11-01 2011-08-11	2009-11-01	040872476
243	HUMAN INTESTINAL MUCINS	KIM YOUNG S [US] GUM JAMES R JR [US]	UNIV CALIFORNIA [US]	WO9108217A1	1989-12-05	C07H21/04 C07K7/00 C12N15/63 C12N5/00 C12Q1/68 G01N33/53 C07K14/47 C07K16/18 A61K38/00	C07K14/4727 (EP) C07K16/18 (EP) A61K38/00 (EP)	1991-06-13	1991-06-13	023775141
244	グリコシル化シグネチャの決定			JP2019500609A JP6880033B2	2015-12-23	G01N33/53 G01N33/543	G01N33/57438 (EP,US) G01N33/57484 (EP,US) G01N2333/4724 (EP,US) G01N2440/38 (EP,US)	2019-01-10 2021-06-02	2017-06-29	055311596
245	Recombinant N-glycosylated protein from procaryotic cell	AEBI MARKUS KOWARIK MICHAEL AHUJA UMESH	ETH ZUERICH	CN103396478A CN103396478B	2005-05-11	A61K38/16 A61K38/17 A61K48/00 C07K14/01 C07K14/24 C07K14/415 C07K14/47 C12N1/21 C12N15/12 C12N15/29 C12N15/31 C12N15/33 C12N15/63 C12N15/74	A61P31/00 (EP) A61P43/00 (EP) C07K14/205 (EP,US) C07K14/25 (EP,US) C12N15/70 (KR,US) C12N9/10 (KR) C12N9/1051 (EP,US) C12P21/00 (KR) C12P21/005 (EP,US) C12Y204/01 (EP,US) C07K2319/034 (EP,US)	2013-11-20 2016-09-28	2006-11-16	037396912
246	Diagnosis and Treatment of Alzheimer's Disease	NILSSON JONAS [SE] HALIM ADNAN [SE] LARSON GOERAN [SE] BLENNOW KAJ [SE] BRINKMALM GUNNAR [SE] PORTELIUS ERIK [SE] ZETTERBERG HENRIK [SE] LARSON GÖRAN [SE]	NILSSON JONAS [SE] HALIM ADNAN [SE] LARSON GOERAN [SE] BLENNOW KAJ [SE] BRINKMALM GUNNAR [SE] PORTELIUS ERIK [SE] ZETTERBERG HENRIK [SE] LARSON GÖRAN [SE]	US2014037658A1 US8916387B2	2010-10-28	A61K39/00 G01N33/68 H01J49/00 G01N24/00 G01N24/14	A61K39/0007 (US) C07K16/18 (US) G01N33/6896 (EP,US) H01J49/0027 (US) G01N2333/4709 (EP,US) G01N2440/38 (US) G01N2800/2821 (EP,US) G01N2800/50 (US) G01N2800/52 (US) Y10T436/24 (EP,US)	2014-02-06 2014-12-23	2012-05-03	044872373
247	FUSOSOME COMPOSITIONS AND USES THEREOF	VON MALTZAHN GEOFFREY A [US] RUBENS JACOB ROSENBLUM [US] MILWID JOHN MILES [US] MEE MICHAEL TRAVIS [US] GORDON NEAL FRANCIS [US] SHAH JAGESH VIJAYKUMAR [US]	FLAGSHIP PIONEERING INNOVATIONS V INC [US]	CA3105953A1	2018-07-09	A61K39/12 C07K14/005 C12N15/88 C12N7/00	A61K38/00 (KR) A61P37/02 (KR) C07K14/005 (EP,IL,KR) C07K14/70503 (KR) C07K14/70539 (KR) C12N15/88 (EP,IL,KR) C12N2740/10022 (EP,IL) C12N2740/10043 (EP,IL,KR) C12N2740/16043 (EP,IL) C12N2760/18022 (EP,IL) C12N2760/18122 (EP,IL) C12N2760/18222 (EP,IL,KR) C12N2760/18422 (EP,IL) C12N2760/18622 (EP,IL) C12N2760/18822 (EP,IL) C12N2830/008 (EP,IL,KR)	2020-01-16	2020-01-16	067659932
248	COMPOUNDS FOR INDUCING TISSUE FORMATION AND USES THEREOF	ZOUANI OMAR F [CH]	HISTIDE AG [CH]	SG10201913012UA	2015-08-25		A61K38/00 (KR) A61K8/64 (EP,KR,US) A61P19/00 (EP,US) A61Q19/08 (EP,KR,US) A61Q7/00 (EP,KR,US) C07K14/51 (EP,KR,US) C07K7/64 (EP,KR,US) A61K38/00 (EP,US) Y02A50/30 (KR,US)	2020-03-30	2017-03-02	056889045
249	METHOD AND PROCESS FOR WHOLE GENOME SEQUENCING FOR GENETIC DISEASE DIAGNOSIS	KINGSMORE STEPHEN [US] WILLIG LAUREL K [US] MILLER NEIL [US]	CHILDRENS S MERCY HOSPITAL [US]	WO2015123600A1	2014-02-13	G16B20/20 G16B30/10 G16B20/40	G16B20/00 (EP,US) G16B20/20 (EP,US) G16B30/00 (EP,US) G16B30/10 (EP,US) G16B20/40 (EP,US)	2015-08-20	2015-08-20	053800678
250	STABILIZED OSTEOCALCIN AND USES THEREOF	FERRON MATHIEU [CA] AL RIFAI OMAR [CA]	ADAERATA LP [CA]	WO2020124229A1	2018-12-19	A61K38/22 A61P19/08 C07K14/575 C12N15/16 C12P21/02	A61P19/08 (EP) C07K14/78 (EP) A61K38/00 (EP) C07K2319/30 (EP) C07K2319/50 (EP) C12P21/02 (EP)	2020-06-25	2020-06-25	071099962
251	GENETICALLY-MODIFIED FILAMENTOUS FUNGI FOR PRODUCTION OF EXOGENOUS PROTEINS HAVING REDUCED OR NO N-LINKED GLYCOSYLATION	TCHELET RONEN [HU] EMALFARB MARK AARON [US] MÄKINEN MARI [PL] SALOHEIMO MARKKU [PL]	DYADIC INT USA INC [US]	WO2022190022A1	2021-03-11	C12N1/14 C12N15/80 C12P21/00 C12R1/645	C07K16/2818 (EP) C12N15/80 (EP) C12N9/1081 (EP) C12N9/14 (EP) C12P21/005 (EP) C12P21/02 (EP) C07K2317/41 (EP) C12R2001/645 (EP) C12Y204/99018 (EP) C12Y306/01043 (EP)	2022-09-15	2022-09-15	083226380
252	COMPOSITIONS AND METHODS FOR HIGH-THROUGHPUT ACTIVATION SCREENING TO BOOST T CELL EFFECTOR FUNCTION	CHEN SIDI [US] CHOW RYAN D [US] YE LUPENG [US] DONG MATTHEW [US] PARK JONATHAN [US] PENG LEI [US]	UNIV YALE [US]	WO2020037142A1	2018-08-17	A01K67/027 A61K48/00 C12N15/11	A01K67/027 (EP) A61K35/17 (US) C12N15/1082 (US) C12N15/113 (EP) C12N15/86 (US) C12N15/907 (EP,US) A01K2217/072 (EP) A01K2217/15 (EP) A01K2227/105 (EP) A61K48/00 (EP) C12N2310/20 (EP,US) C12N2320/12 (EP) C12N2330/51 (EP) C12N2740/15043 (US) C12N2740/16043 (EP) C12N2750/14143 (EP)	2020-02-20	2020-02-20	069525913
253	Cells producing Fc containing molecules having altered glycosylation patterns and methods and use thereof	CALLEWAERT NICO SANTENS FRANCIS	VIB VZW [BE] UNIV GENT [BE] UNIV GENT VIB VZW	AU2014317092A1 AU2014317092B2	2013-09-05	A61K39/395 C12N5/10 C12N9/24 C12P21/00	A61K39/395 (KR) C07K16/2887 (EP,KR,US) C12N5/10 (KR) C12N9/2402 (EP,KR,US) C12P21/005 (EP,KR,US) C12Y302/01096 (EP,KR,US) C07K2317/41 (EP,KR,US) C07K2317/71 (EP,KR,US) C07K2317/732 (US) C07K2317/94 (US) C07K2319/30 (EP,KR,US) Y02P20/52 (KR)	2016-03-24 2018-02-08	2015-03-12	049165526
254	Prokaryotic vector and system for expressing mucoprotein type O-glycosylated protein, and preparation method of mucoprotein type O-glycosylated protein	ZHANG YAN ZHANG HAN XU ZHIJUE YANG FANG	UNIV SHANGHAI JIAOTONG	CN115747239A	2021-09-03	A61K39/00 A61P35/00 C07K14/47 C07K14/55 C07K16/00 C12N1/21 C12N15/12 C12N15/53 C12N15/54 C12N15/61 C12N15/70 C12N9/02 C12N9/10 C12N9/90 G01N33/68 C12R1/19		2023-03-07	2023-03-07	085332431
255	IDENTIFICATION OF A JAK2 MUTATION IN POLYCYTHEMIA VERA	VAINCHENKER WILLIAM [FR] UGO VALERIE [FR] JAMES CHLOE [FR] LE COUEDIC JEAN PIERRE [FR] CASADEVALL NICOLE [FR]	ASSIST PUBL HOPITAUX DE PARIS [FR] ROUSSY INST GUSTAVE [FR] UNIV VERSAILLES ST QUENTIN EN [FR] INST NAT SANTE RECH MED [FR] UNIV PARIS SUD [FR]	KR101203003B1 KR20070104338A	2004-10-27	C07K14/00	A61P19/08 (EP) A61P35/00 (EP) A61P43/00 (EP) A61P7/00 (EP) C07K14/00 (KR) C12N15/113 (US) C12N9/1205 (EP,US) C12Q1/6813 (US) C12Q1/6883 (US) G01N33/57426 (EP,US) G01N33/57496 (EP,US) C12Q2600/156 (EP,US) G01N2333/91215 (EP,US) G01N2500/04 (EP,US)	2007-10-25 2012-11-21	2006-04-28	034953071
256	Activators and inhibitors of protease activated receptor2 (PAR2) and methods of use	MOUSA SHAKER A [US]		US2006104944A1	2004-11-18	A61K31/17 A61K31/175 A61K31/33 A61K31/513 A61K31/522 A61K31/7072 A61K31/7076 A61K38/17 A61K38/18 A61K38/20 A61K38/21	A61K31/17 (EP,US) A61K31/175 (EP,US) A61K31/33 (EP,US) A61K31/513 (EP,US) A61K31/522 (EP,US) A61K31/7072 (EP,US) A61K31/7076 (EP,US) A61K38/177 (EP,US) A61K38/1825 (EP,US) A61K38/1866 (EP,US) A61K38/482 (EP,US) A61K38/4826 (EP,US) A61K38/4846 (EP,US) A61K45/06 (EP,US) A61K47/58 (EP,US) A61K47/593 (EP,US) A61K47/60 (EP,US) A61K31/17, A61K2300/00, INV (EP,US) A61K31/175, A61K2300/00, INV (EP,US) A6…	2006-05-18	2006-05-18	036386569
257	Mammalian cell lines specifically deficient in O-linked glycosylation	FRIDOVICH-KEIL JUDITH L [US] KRIEGER MONTY [US] HOLDEN HAZEL M [US] THODEN JAMES B [US] SCHULZ JENNY M [US]		US2005112723A1	2003-03-17	C07H21/04 C12N1/18 C12N15/74 C12N9/54 C12N C07H21/04 C12N1/15 C12N1/18 C12N1/21 C12N15/74 C12N5/10 C12N9/54 C12N9/90	C12N9/80 (EP,US) C12Y305/01003 (EP,US) C12N2800/102 (EP,US)	2005-05-26	2004-09-30	033029990
258	Methods of Detecting Conjugation Site-Specific and Hidden Epitope/Antigen	LIU CHUNLI [US] HU BINGREN [US]	LIU CHUNLI [US] HU BINGREN [US]	US2015241450A1 US9606125B2	2010-12-07	G01N33/68 C07K16/18 C12Q1/34 G01N33/573 C12Q1/37 C12Q1/61	C07K16/18 (US) C12Q1/34 (US) G01N33/68 (US) G01N33/6878 (EP,US) C07K2317/21 (US) C12Q1/37 (US) C12Q1/61 (US)	2015-08-27 2017-03-28	2015-08-27	053881964
259	FUSOSOME COMPOSITIONS AND USES THEREOF	VON MALTZAHN GEOFFREY A [US] RUBENS JACOB ROSENBLUM [US] MILWID JOHN MILES [US] MEE MICHAEL TRAVIS [CA] GORDON NEAL FRANCIS [US] SHAH JAGESH VIJAYKUMAR [US]	FLAGSHIP PIONEERING INNOVATIONS V INC [US]	US2021198698A1	2018-07-09	C07K14/005 C12N15/88	C07K14/005 (EP,US) C12N15/86 (EP) C12N15/88 (EP,US) C12N2740/10022 (US) C12N2740/10043 (US) C12N2740/13043 (EP) C12N2740/16043 (EP,US) C12N2760/18022 (EP,US) C12N2760/18122 (EP,US) C12N2760/18222 (EP,US) C12N2760/18422 (EP,US) C12N2760/18622 (EP,US) C12N2760/18822 (EP,US) C12N2760/20222 (EP) C12N2830/008 (EP,US)	2021-07-01	2021-07-01	076546005
260	DEGLYCOSYLATED ANTI-AMYLOID BETA ANTIBODIES	MATSUOKA YASUJI [US]	UNIV GEORGETOWN [US] MATSUOKA YASUJI [US]	WO2008030251A1	2006-09-08	A61K39/395 A61P25/28 C07K16/18 G01N33/577 G01N33/68 C12N15/13 C12N15/79	A61P25/28 (EP) C07K16/18 (EP) C07K2317/41 (EP) C07K2317/56 (EP) C07K2317/565 (EP) C07K2317/77 (EP)	2008-03-13	2008-03-13	037912518
261	COMPOSITIONS AND METHODS FOR RAPID AND MODULAR GENERATION OF CHIMERIC ANTIGEN RECEPTOR T CELLS	CHEN SIDI [US] DAI XIAOYUN [US]	UNIV YALE [US]	WO2020092057A1	2018-10-30	C07K16/28 C12N15/864 C12N5/0783	C07K16/2803 (EP) C07K16/2809 (EP) C12N15/86 (US) C12N15/8645 (EP) C12N5/0636 (EP,US) C07K2317/622 (EP) C07K2319/03 (EP) C07K2319/33 (EP) C12N2501/515 (EP,US) C12N2501/70 (EP,US) C12N2510/00 (EP)	2020-05-07	2020-05-07	068536903
262	NON-AFFINITY BASED ISOTOPE TAGGED PEPTIDES AND METHODS FOR USING THE SAME	GYGI STEVEN P [US] GERBER SCOTT ANTHONY [US] GARTNER CARLOS AUGUSTO [US]	HARVARD COLLEGE [US]	EP1456227A2 EP1456227A4 EP1456227B1	2001-07-16	C07K1/13 C07K1/36 C12Q1/37 G01N24/08 G01N33/68 C07F5/02 G01N33/68	C07F5/025 (EP) G01N33/6842 (EP) G01N33/6848 (EP) G01N2458/15 (EP)	2004-09-15 2004-12-15 2005-10-05	2003-01-30	023182434
263	Non-affinity based isotope tagged peptides and methods for using the same	GYGI STEVEN P [US] GERBER SCOTT ANTHONY [US] GARTNER CARLOS AUGUSTO [US]	HARVARD COLLEGE [US]	US2004235186A1	2002-07-16	G01N33/00 G01N33/68	G01N33/6818 (EP) G01N33/6842 (EP) G01N33/6848 (EP) Y10T436/24 (EP,US)	2004-11-25	2004-11-25	033452885
264	Increasing functional glycosylation of alpha-dystroglycan in the treatment of muscle degeneration	CAMPBELL KEVIN P [US] BARRESI RITA [US]	CAMPBELL KEVIN P [US] BARRESI RITA [US] UNIV IOWA RES FOUND [US]	US2006276376A1 US8119766B2	2005-06-02	A61K38/16 A61K48/00 C07H21/02 C07H21/04 C07K1/00	A61K38/1709 (EP,US) C07K14/4707 (EP,US) C12N9/1048 (EP,US) A61K48/00 (EP,US)	2006-12-07 2012-02-21	2006-12-07	037494885
265	METHODS AND COMPOSITIONS FOR DETECTING NEURODEVELOPMENTAL DISORDERS	AHN EUN-YOUNG [US] KIM JUNG-HYUN [US] LIM SSANG-TAEK [US]	UNIV SOUTH ALABAMA [US]	WO2018093402A1	2016-11-16	C12Q1/68 G01N33/68	C12Q1/6883 (EP) G01N33/6896 (EP) C12Q2600/156 (EP) C12Q2600/158 (EP) G01N2800/50 (EP)	2018-05-24	2018-05-24	062146760
266	COMPOSITIONS AND METHODS FOR ENGINEERING AND SELECTION OF CAR T CELLS WITH DESIRED PHENOTYPES	CHEN SIDI [US] DAI XIAOYUN [US] DU YAYING [US] PARK JONATHAN [US]	UNIV YALE [US]	WO2022036180A1	2020-08-13	C12N15/10 C12N15/79 C12N15/90	A61K39/001113 (EP) A61K48/005 (EP) C07K14/7051 (EP) C12N15/1079 (EP) C12N15/86 (EP) C12N5/0636 (EP) A61K2039/5156 (EP) A61K2039/5158 (EP) C12N2310/20 (EP) C12N2510/00 (EP) C12N2750/14143 (EP)	2022-02-17	2022-02-17	077951790
267	FLMG-DEPENDENT SOLUBLE PROTEIN O-GLYCOSYLATION SYSTEMS IN BACTERIA	VIOLLIER PATRICK [CH] ARDISSONE SILVIA [CH] KINT NICOLAS [FR]	UNIV GENEVE [CH]	WO2022079220A2 WO2022079220A3	2020-10-15	C12N15/52	C12N15/52 (EP) C12N9/1051 (EP) C12P21/005 (EP) C12Y204/01 (EP)	2022-04-21 2022-06-02	2022-04-21	072964445
268	SYSTEMS AND METHODS FOR TREATING PATIENTS HAVING A GENETIC PREDISPOSITION TO DEVELOP PROSTATE CANCER	ARORA SANJEEVANI [US] ENDERS GREG [US] GOLEMIS ERICA [US] NICOLAS EMMANUELLE [US]	INST FOR CANCER RES D/B/A THE RES INST OF FOX CHASE CANCER CENTER [US]	WO2017049023A1	2015-09-16	C12Q1/68 G01N33/574	C12Q1/6886 (EP,US) G01N33/57434 (EP,US) C12Q2600/118 (US) C12Q2600/156 (EP,US) G01N2800/52 (EP,US)	2017-03-23	2017-03-16	057133410
269	Cancer specific oligosaccharide sequences and use thereof	SAARINEN JUHANI [FI] HELIN JARI [FI] SATOMAA TERO [FI]	SAARINEN JUHANI [FI] HELIN JARI [FI] SATOMAA TERO [FI] GLYKOS FINLAND OY [FI]	US2004253651A1 US8313912B2	2001-08-17	C08B37/00 G01N33/567 G01N33/574 A61K31/702 A61K38/00 A61K38/43 A61K39/00 A61K39/395 A61P35/00 C12N15/02 C12P19/26 C12P21/08 C12Q1/34 C12Q1/37 G01N33/53 G01N33/574	A61P35/00 (EP) G01N33/5308 (EP,US) G01N33/57426 (EP,US) G01N33/57469 (EP,US) G01N2400/02 (EP,US)	2004-12-16 2012-11-20	2003-02-18	008561754
270	NONNATURAL COLLAGEN-LIKE PROTEIN AND USE THEREOF	HUANG YANSHAN [CN] ZHOU LINFU [CN] CHEN ZHI [CN]	UNIV ZHEJIANG [CN]	EP2502939A1 EP2502939A4 EP2502939A9 EP2502939B1	2009-11-19	A61K38/16 A61P3/00 A61P7/06 C07K14/00 C07K19/00 C12N15/09 C12N15/63	A61K38/014 (EP,US) A61K47/42 (EP,US) A61P3/00 (EP) A61P7/06 (EP) C07K14/001 (EP,US) C07K14/78 (EP,US)	2012-09-26 2013-07-10 2013-05-08 2016-01-27	2011-05-26	044059187
271	グルタミニルシクラーゼの結晶構造			JP2013541325A JP5952816B2	2010-08-19	C12N9/10 C12Q1/48 C12N15/09	C12N9/104 (EP,US) C12Y203/02005 (EP,US) C07K2299/00 (EP,US) G16C20/50 (EP,US)	2013-11-14 2016-07-13	2012-02-23	044630510
272	STABILISATION OF THE PHENOTYPIC PROPERTIES OF ISOLATED PRIMARY CELLS	ROGIERS VERA [BE] VANHAECKE TAMARA [BE] DE ROP EVELIEN [BE] FRACZEK JOANNA [BE]	UNIV BRUXELLES [BE]	US2010196929A1	2007-06-01	C12N5/071 C12P1/00 G01N33/567	C12N5/067 (EP,US) C12N2501/11 (EP,US) C12N2501/33 (EP,US) C12N2501/39 (EP,US) C12N2501/70 (EP,US)	2010-08-05	2008-12-04	038578475
273	GENE THERAPY EXPRESSION SYSTEM ALLEVIATING CARDIAC TOXICITY OF FKRP	GICQUEL EVELYNE [FR] RICHARD ISABELLE [FR]	GENETHON [FR] UNIV DEVRY VAL DESSONNE [FR] INST NAT SANTE RECH MED [FR]	WO2021053124A1	2019-09-19	A61K38/17 A61K48/00 C07K14/47 C12N15/861	A61K38/1719 (EP,CN) A61K48/0008 (CN,US) A61K48/005 (EP) A61K48/0058 (CN,US) A61K9/0019 (CN,US) A61P21/00 (CN,US) A61P25/00 (CN) A61P27/02 (CN) C07K14/4707 (EP,CN) C12N15/86 (EP,CN) C12N9/1048 (EP,CN) C12N9/12 (EP,CN) A01K2217/075 (EP) A01K2227/105 (EP) A01K2267/0306 (EP) A61K48/0058 (EP) C12N2750/14143 (EP,CN) C12N2750/14171 (EP,CN)	2021-03-25	2021-03-25	068655460
274	URINE GENE EXPRESSION RATIO FOR DETECTION OF CANCER	PARRY JOHN GUILFORD	PACIFIC EDGE BIOTECHNOLOGY LTD	JP2014221073A JP6062399B2	2006-02-10	C12M1/34 G01N33/53 C12N15/09 C12Q1/04 C12Q1/68 G01N33/574 C12M1/00	C12Q1/6813 (KR) C12Q1/6886 (EP,KR,US) G01N33/57407 (EP,KR,US) G16H50/20 (EP,US) C12Q2600/118 (EP,KR,US) C12Q2600/158 (EP,KR,US) C12Q2600/16 (US) Y02A90/10 (EP,US)	2014-11-27 2017-01-18	2007-08-16	038345418
275	Capture and release based isotope tagged peptides and methods for using the same	GYGI STEVEN P [US] GERBER SCOTT ANTHONY [US] GARTNER CARLOS AUGUSTO [US]	HARVARD COLLEGE [US]	US2009053742A1	2003-06-06	C07K C07D235/02 C07K14/00 G01N33/53 G01N33/543 G01N33/574 G01N33/68	G01N33/6842 (EP,US) G01N33/6848 (EP,US) G01N2458/15 (EP,US) Y10T436/24 (EP,US)	2009-02-26	2004-12-23	034549166
276	Pcsk9 antagonists	HONG LIANG NOUBIA ABDICHE YASMINA FERNANDO CHAPARRO RIGGERS JAVIER CHARLES GOMES BRUCE LI HAWKINS JULIE JIA JAUME PONS XIAYANG QIU PAVEL STROP YULI WANG	RINAT NEUROSCIENCE CORP PFIZER	CN102333542A CN102333542B	2008-09-12	A61K39/395 A61P3/06 C07K16/40	A61K39/395 (KR,RU) A61K39/3955 (EP,US) A61K45/06 (EP,US) A61P3/00 (EP) A61P3/06 (EP) A61P43/00 (EP) A61P9/00 (EP) A61P9/10 (EP) C07K16/40 (EP,KR,US) A61K2039/505 (EP,US) C07K2299/00 (EP,US) C07K2317/24 (EP,US) C07K2317/33 (US) C07K2317/76 (EP,US) C07K2317/92 (EP,US)	2012-01-25 2016-01-20	2010-03-18	042005569
277	METHODS FOR THE PRESERVATION OF REAGENT RED BLOOD CELLS USING CARBON MONOXIDE	DUNHAM ANDREW [US] YOSHIDA TATSURO [US]	HEMANEXT INC [US]	CA3153425A1	2019-09-05	A01N1/02 A61K35/18 C12N5/078	A01N1/0205 (US) A01N1/021 (EP) A61K35/18 (US) C12N5/0641 (EP) C12N2500/02 (EP)	2021-03-11	2021-03-11	072562000
278	Itraconazole Analogs and Use Thereof	LIU JUN O [US] SHI WEI [US] PASUNOOTI KALYAN KUMAR [SG]	LIU JUN O [US] SHI WEI [US] PASUNOOTI KALYAN KUMAR [SG] UNIV JOHNS HOPKINS [US] SHI WEI [SG] PASUNOOTI KALYAN KUMAR [US] UNIV JOHNS HOPKINS	US2014221393A1 US9346791B2	2011-09-07	C07D405/14 A61K31/496 A61K31/506	A61P35/00 (EP) C07D405/14 (EP,US) A61K31/496 (EP,US) A61K31/506 (EP,US)	2014-08-07 2016-05-24	2013-03-14	047832613
279	METHOD OF GLYCOSLYATED PROTEIN PRODUCTION IN A CELL	UNGAR DANIEL [GB] BRYANT NIA J [GB]	UNIV YORK [GB]	WO2022243286A1	2021-05-18	C12N15/67 C12P21/00	C07K14/47 (EP) C12P21/005 (EP) C07K2319/00 (EP) C12N2510/02 (EP)	2022-11-24	2022-11-24	076550678
280	GENES OF IL-12P40 SUBUNIT MUTATED FOR IMPROVING THE ACTIVITY OF IL-12 AND USE THEREOF FOR DNA VACCINE ADJUVANT	SUNG YOUNG CHUL [KR] LEE SUNG HEE [KR] HA SANG JUN [KR] SONG MAN KI [KR] CHANG JUN [KR]	UNIV POHANG [KR] PROGEN CO LTD [KR] GENEXINE CO LTD [KR]	EP1268759A2 EP1268759A4 EP1268759B1	2000-03-15	C12N15/00 C12N15/24 A61K39/39 C07K14/18 C07K14/54 A61K39/00 A61K39/002 A61K39/04 A61K39/145 A61K39/21 A61K39/29 A61K39/39 A61K48/00 A61P31/14 A61P31/16 A61P31/18 A61P31/20 A61P33/06 A61P35/00 A61P37/04 A61P39/04 C07K14/18 C07K14/54 C12N15/09 C12N15/24 C12N15/00	A61K39/39 (EP,US) A61P31/14 (EP) A61P31/16 (EP) A61P31/18 (EP) A61P31/20 (EP) A61P33/06 (EP) A61P35/00 (EP) A61P37/04 (EP) A61P39/04 (EP) C07K14/005 (EP,US) A61K2039/53 (EP,US) A61K2039/55522 (EP,US) A61K2039/57 (EP,US) C12N2770/24222 (EP,US) Y02A50/30 (EP,US)	2003-01-02 2005-09-28 2006-09-27	2001-09-20	036763001
281	Gene editing system for constructing DOK7 gene mutation congenital myasthenia model porcine nuclear transplantation donor cells and application of gene editing system	NIU DONG WANG TAO WANG LEI LIU WENJIAO TAO PEIPEI ZENG WEIJUN CHENG RUI ZHAO ZEYING MA XIANG LIU LU NIU YIFAN HUANG CAIYUN DUAN XING	NANJING QIZHEN GENE ENG CO LTD	CN115232818A	2021-09-18	A01K67/027 A61K49/00 C12N15/113 C12N15/70 C12N15/85 C12N15/877 C12N5/10 C12N9/22 C12Q1/02	A01K67/0276 (CN) A61K49/0008 (CN) C07K14/47 (CN) C12N15/113 (CN) C12N15/70 (CN) C12N15/8509 (CN) C12N15/8778 (CN) C12N5/0656 (CN) C12N9/22 (CN) G01N33/5044 (CN) A01K2207/15 (CN) A01K2217/075 (CN) A01K2227/108 (CN) A01K2267/0306 (CN) C12N2310/20 (CN) C12N2503/02 (CN) C12N2510/00 (CN) C12N2800/101 (CN) C12N2800/22 (CN) G01N2500/10 (CN)	2022-10-25	2022-10-25	083666603
282	ADENO-ASSOCIATED VIRUS VARIANT CAPSIDS AND METHODS OF USE THEREOF	KIRN DAVID H [US] KOTTERMAN MELISSA [US] SCHAFFER DAVID [US]	4D MOLECULAR THERAPEUTICS INC [US]	SG11202002276VA	2017-09-20	A61K48/00 C12N15/861	A61K38/1719 (US) A61K38/44 (US) A61K38/47 (US) A61K48/00 (KR,RU) A61P21/00 (KR,US) C07K14/005 (EP,KR,US) C07K14/05 (RU) C12N15/86 (EP,KR,US) C12N15/861 (RU) C12N15/8645 (US) C12N7/00 (RU,US) C12N9/1051 (US) C12Y116/03001 (US) C12Y204/01001 (US) C12Y302/0102 (US) C12Y302/01022 (US) A61K48/00 (US) A61K9/0019 (US) C12N2750/14121 (EP,KR,US) C12N2750/14122 (EP,US) C12N2750/14133 (US) C12N2750/14143 (E…	2020-04-29	2019-03-28	065810888
283	Biological markers for diagnosing multiple sclerosis	KANTOR AARON B [US] BECKER CHRISTOPHER H [US]		US2005064516A1	2003-09-18	G01N33/53 G01N33/564	G01N33/564 (EP,US) G01N2800/285 (EP,US)	2005-03-24	2005-03-24	034375504
284	Inhibitor of the met-receptor and its use	HEINZ DIRK [DE] NIEMANN HARTMUT [DE]	HELMHOLTZ INFEKTIONSFORSCHUNG [DE]	EP2019116A1	2007-07-26	C07K14/195 C07K14/71 G06F19/00 G16B15/30	C07K14/71 (EP) G16B15/30 (EP,US) G16C20/50 (EP) C07K2299/00 (EP) G16B15/00 (EP)	2009-01-28	2009-01-28	038981009
285	Carcinoembryonic antigen cell adhesion molecule 1 (CEACAM1) structure and uses thereof in drug identification and screening	HOLMES KATHRYN V [US] ZELUS BRUCE D [US] TAN KEMIN [US] WANG JIA-HUAI [US] MEIJERS ROB [US]	DANA FARBER CANCER INST INC [US] UNIV COLORADO [US]	US2003190600A1	2002-04-05	A01N37/18 A61K38/00 C07K1/00 C07K14/00 C07K17/00 C12Q1/70 G01N33/53 A61K38/17 C07K14/705 G01N33/574	A61K38/1709 (EP,US) C07K14/70503 (EP,US) G01N33/57473 (EP,US) G01N2500/02 (EP,US) G01N2500/04 (EP,US) Y02A50/30 (EP,US)	2003-10-09	2003-10-09	028674441
286	CARCINOEMBRYONIC ANTIGEN CELL ADHESION MOLECULE 1 (CEACAM1) STRUCTURE AND USES THEREOF IN DRUG IDENTIFICATION AND SCREENING	HOLMES KATHRYN V [US] ZELUS BRUCE D [US] TAN KEMIN [US] WANG JIA-HUAI [US] MEIJERS ROB [US]	DANA FARBER CANCER INST INC [US] UNIV COLORADO [US]	WO03087319A2	2002-04-05	C12N C12N A61K38/17 A61P31/04 A61P31/12 A61P35/04 A61P37/02 C07K14/705 C12N5/24 C12N5/28 G01N33/574 A61K38/00	A61K38/1709 (EP,US) A61P31/04 (EP) A61P31/12 (EP) A61P35/04 (EP) A61P37/02 (EP) C07K14/70503 (EP,US) G01N33/57473 (EP,US) G01N2500/02 (EP,US) G01N2500/04 (EP,US)	2003-10-23	2003-10-23	033479138
287	Glycosylation in avians	HARVEY ALEX J	SYNAGEVA BIOPHARMA CORP	CN101932231A	2008-01-07	A01K67/027 C12N15/09 C12N15/54	A01K67/0275 (EP,CN,US) C12N15/8509 (EP,CN,US) C12N9/1048 (EP,CN,US) C12N9/1051 (EP,CN,US) A01K2217/052 (EP,CN,US) A01K2227/30 (EP,CN,US) A01K2267/01 (EP,CN,US) C12N2799/027 (EP,CN,US) C12N2830/008 (EP,CN,US)	2010-12-29	2009-07-09	040845683
288	COMPOSITIONS AND METHODS FOR TREATMENT OF PAIN	COLLIER R JOHN CHIU ISAAC PENTELUTE BRADLEY L	HARVARD COLLEGE MASSACHUSETTS INST TECHNOLOGY	CN108350039A	2015-08-27	C07K14/195	A61K38/00 (KR) A61K39/07 (US) A61K39/08 (US) A61K47/6415 (KR) A61P29/00 (EP,KR,US) C07K14/21 (KR) C07K14/25 (KR) C07K14/28 (KR) C07K14/32 (EP,KR,US) C07K14/33 (EP,KR,US) C07K14/34 (KR) C07K14/415 (KR) C12N9/50 (US) C12N9/52 (EP,KR,US) C07K2319/01 (KR,US) C07K2319/50 (KR) C07K2319/55 (EP,KR,US) Y02A50/30 (EP)	2018-07-31	2017-03-02	058101095
289	METHODS AND AGENTS FOR THE DIAGNOSIS AND TREATMENT OF RHEUMATOID ARTHRITIS	PIZZO SALVATORE V [US] GONZALEZ-GRONOW MARIO [US] CLINTON BRUCE A [US]	UNIV DUKE [US] TRINITY LAB INC [US] PIZZO SALVATORE V [US] GONZALEZ GRONOW MARIO [US] CLINTON BRUCE A [US]	WO9417411A1	1993-01-27	A61K37/02 A61K39/00 A61K39/395 C07K15/06 C12N9/70 C12P21/08 G01N33/564 G01N33/68 C07K14/315 C07K14/78 C07K16/18 C07K16/40 G01N33/564 G01N33/68 A61K38/00 A61K39/00	C07K14/3153 (EP) C07K14/78 (EP) C07K16/18 (EP) C07K16/40 (EP) G01N33/564 (EP) G01N33/6887 (EP) A61K38/00 (EP) A61K39/00 (EP) G01N2800/102 (EP)	1994-08-04	1994-08-04	021737862
290	Method of treatment and agents useful for same	BARTLETT PERRY BOYD ANDREW GEROMETTA MIKE COOPER LEANNE	UNIV QUEENSLAND COUNCIL QUEENSLAND INST MEDICAL RES	CN108884135A	2015-10-27	A61K38/17 A61P25/28 A61P35/00 A61P9/00 C07K14/435	A61K38/1796 (EP,US) A61K45/06 (US) A61P35/00 (EP,US) A61P9/00 (EP,US) C07K14/70535 (US) C07K14/715 (EP,US) C12N15/11 (US) A61K38/00 (EP,US) C07K2319/30 (EP,US)	2018-11-23	2017-05-04	058629613
291	O- Phosphatase that modulates O-mannosylation of Cryptococcus neoformans and method for screening antifungal agents using the same			KR102518786B1 KR20210137386A	2020-05-08	C12Q1/42	C12Q1/42 (KR)	2021-11-17 2023-04-07	2021-11-17	078703173
292	MODULATION OF DENDRITIC CELL FUNCTION BY THE PHOSPHOLIPID MESSENGER LPA	CUBILLOS-RUIZ JUAN RODRIGO [US] CHAE CHANG-SUK [US]	UNIV CORNELL [US]	WO2021034414A2 WO2021034414A3	2019-07-03	A61K31/42 A61P35/00 C07K14/47 C07K14/56 C12N5/0784 C12N5/09	A61K31/42 (US) A61K31/47 (EP,US) A61K31/496 (EP,US) A61K31/5025 (EP) A61K38/005 (US) A61K41/00 (US) A61K45/06 (EP) A61P35/04 (US)	2021-02-25 2021-06-17	2021-02-25	074659929
293	Multicellular metabolic models and methods	FAMILI IMANDOKHT SCHILLING CHRISTOPHER H	GENOMATICA INC [US]	AU2012203311A1	2002-03-29	C12Q1/00 C12Q1/68 G01N33/48 G01N33/50 G06F17/50 G16B20/20 G16B5/00 G16B50/10	G01N33/5008 (US) G16B20/20 (EP,US) G16B5/00 (EP,US) G16B50/00 (EP,US) G16B50/10 (EP,US) G16C20/30 (EP,US) G01N2500/10 (US) G16B20/00 (EP,US)	2012-06-21	2006-07-06	037683940
294	細胞移植のための組成物および方法			JP2015508054A JP6034406B2	2012-01-25	A61K35/12 C12N5/077 C12Q1/68 A61K31/5355 A61K35/28 A61K35/407 A61K38/00 A61K45/06 A61P7/02 A61P1/06 A61P9/10	A61K31/5377 (EP,US) A61K35/28 (EP,US) A61K35/407 (EP,US) A61K38/58 (EP,US) A61K45/06 (EP,US) A61P1/06 (EP) A61P7/02 (EP) A61P9/10 (EP) A61K31/5377, A61K2300/00, INV (EP,US) A61K35/28, A61K2300/00, INV (EP,US) A61K35/407, A61K2300/00, INV (EP,US) A61K38/58, A61K2300/00, INV (EP,US)	2015-03-16 2016-11-30	2013-08-01	046507976
295	Methods of treating muscular dystrophy	TSENG BRIAN [US]		US2006200870A1	2004-11-24	A01K67/027	C07K14/4708 (EP,US) C12N9/1003 (EP,US) C12N9/1007 (EP,US) A01K2217/075 (EP,US) A01K2227/105 (EP,US) A01K2267/0306 (EP,US)	2006-09-07	2006-09-07	036945542
296	Novel tools for the production of glycosylated proteins in host cells	HELENIUS JONNE [FI] NEUPERT CHRISTINE [DE] AEBI MARKUS [CH] PARSAIE NASAB FARNOUSH [IR] FREY ALEXANDER DANIEL [CH]	LONZA AG [CH]	TW201028431A	2008-10-31	C07K14/395 C12N15/81 C12N9/10 C12P21/00	C12N9/1048 (US) C12N9/1081 (EP) C12P21/005 (EP,US) C12Y204/99018 (EP)	2010-08-01	2010-05-06	040386055
297	Method of engineering a cytidine monophosphate-sialic acid synthetic pathway in fungi and yeast	HAMILTON STEPHEN R	GLYCOFI INC [US] GLYCOFI INC	AU2005224672A1 AU2005224672B2	2004-03-17	C12N1/14 C12N1/18 C12N15/52 C12N15/81 C12N9/10 C12N9/12 C12N9/16 C12N9/88 C12N9/90 C12P19/26 C12P21/00	C12N15/52 (EP,US) C12N15/815 (EP,US) C12N9/1205 (EP,US) C12N9/1241 (EP,US) C12N9/16 (EP,US) C12N9/88 (EP,US) C12N9/90 (EP,US) C12P19/26 (EP,US) C12P21/005 (EP,US) C12Y207/07043 (EP,US) C12Y501/03014 (EP,US)	2005-09-29 2011-06-02	2005-09-29	034964692
298	Vanadate resistance glycosylation 4 gene	DEAN NETA	UNIV NEW YORK STATE RES FOUND	AU5559399A	1998-08-14	C07K14/39 C07K16/14 C07K16/26 C12N1/00 C12N1/15 C12N1/19 C12N15/31 C12N15/63 C12N5/10 C12P21/02 C12Q1/02 C12Q1/68 G01N33/53 A61K45/00 A61P31/10 C07K14/39 C07K16/14 C12N1/19 C12N1/21 C12N15/09 C12N5/10 C12P21/02 C12P21/08 C12Q1/02 C12Q1/18 C12Q1/68 G01N33/15 G01N33/50 G01N33/53 G01N33/566 G01N33/577 A61K38/00	A61P31/10 (EP) C07K14/39 (EP) A61K38/00 (EP)	2000-03-06	2000-02-24	026791879
299	COMPOSITIONS AND METHODS FOR CELL TRANSPLANTATION	STEPHENNE XAVIER [BE] SOKAL ETIENNE [BE] NAJIMI MUSTAPHA [BE] EECKHOUDT STEPHANE [BE] HERMANS CEDRIC [BE]	UNIV LOUVAIN [BE] STEPHENNE XAVIER [BE] SOKAL ETIENNE [BE] NAJIMI MUSTAPHA [BE] EECKHOUDT STEPHANE [BE] HERMANS CEDRIC [BE]	WO2012101181A1	2011-01-25	A61K31/727 A61K35/28 A61K35/407 A61K38/58 A61K45/06 A61K9/00 A61P7/02	A61K31/5377 (EP,US) A61K31/727 (EP,US) A61K31/737 (EP,US) A61K35/28 (EP,US) A61K35/407 (EP,US) A61K38/55 (EP,US) A61K38/58 (EP,US) A61K45/06 (EP,US) A61P1/16 (EP) A61P7/02 (EP) A61P9/10 (EP) A61K31/727, A61K2300/00, INV (EP,US) A61K35/28, A61K2300/00, INV (EP,US) A61K35/407, A61K2300/00, INV (EP,US) A61K38/58, A61K2300/00, INV (EP,US)	2012-08-02	2012-08-02	045607724
300	Capsid-free AAV vectors, compositions, and methods for vector production and gene delivery	GARCIA LUIS [FR] BELEY CYRIAQUE [FR] VOIT THOMAS [FR] KOTIN ROBERT MICHAEL [US]	ASS INST DE MYOLOGIE [FR] UNIV PARIS CURIE [FR] CENTRE NAT RECH SCIENT [FR] INST NAT SANTE RECH MED [FR] US HEALTH [US]	EP2500434A1	2011-03-11	C12N15/864	A61P21/00 (EP) A61P21/04 (EP) A61P25/00 (EP) A61P25/08 (EP) A61P25/14 (EP,KR) A61P25/16 (EP) A61P25/28 (EP,KR) A61P35/00 (EP,KR) A61P9/10 (EP) C12N15/86 (EP,KR,US) C12N2750/14143 (EP,KR,US) C12N2750/14171 (EP,KR,US) C12N2800/24 (EP,KR,US)	2012-09-19	2012-09-19	044316426
301	Immunostimulatory and vaccine compositions	PIETERSZ GEOFFREY ALAN	ASCEND BIOPHARMACEUTICALS PTY LTD	CN102985095A CN102985095B	2010-05-10	A61K31/715 A61K31/736 A61K39/00 A61K48/00 A61P31/16 A61P35/00	A61K39/39 (EP,US) A61P31/16 (EP) A61P35/00 (EP) A61P37/04 (EP) A61P43/00 (EP) A61K2039/55583 (EP,US)	2013-03-20 2016-05-18	2011-11-17	044914748
302	32132, a novel fucosyltransferase family member and uses therefor	MEYERS RACHEL A [US] WILLIAMSON MARK [US]		US2003119161A1	2000-04-28	A61K39/395 C07H21/04 C12N9/10 C12Q1/68 G01N33/574 C12N9/10 A61K39/00	C12N9/1051 (EP,US) A61K39/00 (EP,US)	2003-06-26	2003-06-26	026895913
303	ITRACONAZOLE ANALOGS AND USE THEREOF	LIU JUN O [US] LI YINGJUN [US] PASUNOOTI KALYAN KUMAR [SG] LIU WUKUN [US] SHI WEI [US] LI RUOJING [US] HEAD SARAH [US]	UNIV JOHNS HOPKINS [US]	US2022363672A1	2011-09-07	C07D405/14	C07D405/14 (EP,US) A61K31/496 (EP,US) A61K31/506 (EP,US)	2022-11-17	2019-02-07	065229267
304	SGLT2 INHIBITORS FOR THE TREATMENT OF NEUTROPENIA	VEIGA DA CUNHA MARIA [BE] VAN SCHAFTINGEN EMILE [BE] BOMMER GUIDO [BE]	UNIV LOUVAIN [BE]	WO2019202149A1	2018-04-19	A61K31/00 A61K31/7034 A61P43/00 A61P7/00 G01N33/00	A61K31/00 (EP) A61K31/7034 (EP) A61P43/00 (EP) A61P7/00 (EP) G01N2800/22 (EP) G01N2800/52 (EP)	2019-10-24	2019-10-24	062027880
305	32132, A NOVEL FUCOSYLTRANSFERASE FAMILY MEMBER AND USES THEREFOR	MEYERS RACHEL A [US] WILLIAMSON MARK [US]	MILLENNIUM PHARM INC [US] MEYERS RACHEL A [US] WILLIAMSON MARK [US]	WO0183721A2 WO0183721A3	2000-04-28	C12N9/00 A61K38/43 C07K16/40 C12N15/54 C12N5/10 C12N9/10 C12Q1/68 G01N33/68 C12N15/54 C12N9/10 A61K39/00	C12N9/1051 (EP) A61K39/00 (EP) Y02A50/30 (EP)	2001-11-08 2002-04-18	2001-11-08	022742408
306	ANTIBODIES FOR TUMOR GANGLIOSIDES	BIGNER DARELL [US] KUAN CHIEN-TSUN [US] PASTAN IRA H [US] PIAO HAILAN [US]	BIGNER DARELL [US] KUAN CHIEN-TSUN [US] PASTAN IRA H [US] PIAO HAILAN [US] GOV T OF THE UNITED STATES AS REPRESENTED BY THE SECRETARY OF HEALTH AND HUMAN SERVICES [US] UNIV DUKE [US] THE US SECRETARY OF HEALTH AND HUMAN SERVICES [US]	US2014010829A1 US9441048B2	2010-11-22	C07K16/30 A61K47/48 A61K51/10 C07K16/44 A61K39/00	A61K39/39558 (US) A61K47/68 (EP,US) A61K47/6811 (EP,US) A61K47/6829 (EP,US) A61K47/6865 (EP,US) A61P35/00 (EP) C07K16/30 (US) C07K16/3015 (US) C07K16/303 (US) C07K16/3038 (US) C07K16/3069 (US) C07K16/3084 (EP,US) C07K16/44 (EP,US) G01N33/57492 (US) A61K2039/505 (EP,US) A61K2039/507 (EP,US) C07K2317/565 (US) C07K2317/622 (EP,US) C07K2317/73 (EP,US) C07K2317/77 (EP,US) C07K2317/92 (EP,US) C07K2319/…	2014-01-09 2016-09-13	2012-05-31	046146356
307	EPIGENETICS IN AUTOIMMUNITY	RICHARDSON BRUCE C [US] HEWAGAMA ANURA [US] GORELIK GABRIELA [US]	RICHARDSON BRUCE C [US] HEWAGAMA ANURA [US] GORELIK GABRIELA [US] UNIV MICHIGAN [US]	US2013283404A1	2012-03-30	C12Q1/68	C12Q1/6883 (US) G01N33/564 (EP,US) C12Q2600/154 (EP,US) C12Q2600/158 (EP,US) C12Q2600/178 (EP,US) G01N2333/912 (EP,US) G01N2440/26 (EP,US) G01N2800/104 (EP,US)	2013-10-24	2013-10-03	048045065
308	COMPOSITIONS AND METHODS FOR MUTATIONS ASSOCIATED WITH SUDDEN UNEXPECTED DEATH IN PEDIATRICS (SUDP)	GOLDSTEIN RICHARD D [US]	CHILDRENS MEDICAL CT CORP [US]	WO2022261422A1	2021-06-11	G16B20/00 G16B20/20 A61P25/00 C12Q1/6886 G16H10/40	A61P25/00 (EP) C12Q1/6883 (EP) C12Q2600/156 (EP) C12Q2600/16 (EP)	2022-12-15	2022-12-15	084425508
309	ISOLATION OF apo(a), COMPOSITIONS, AND METHODS OF USE	SCANU ANGELO M EDELSTEIN CELINA	ARCH DEV CORP [US]	WO9717371A1	1995-11-09	A61K38/16 C07K14/775 C07K16/18 G01N33/68 C07K14/775 C07K16/18 A61K38/00	C07K14/775 (EP) C07K16/18 (EP) A61K38/00 (EP)	1997-05-15	1997-05-15	026675576
310	A botanical composition for aiding optimal health and prevention of illness	MA ALICE WAI FUN MA KEE WAI	KEE MA ALICE MA	AU2005229753A1	2005-11-08	A23L19/00 A23L35/00 A23L7/10 A61K36/00 A61Q11/00 A61Q19/00 A61Q5/02		2007-05-24	2007-05-24	038093144
311	USE OF BENZIMIDAZOLE DERIVATIVES FOR THE TREATMENT AND/OR PREVENTION OF AUTOIMMUNE DISORDERS	SIRCAR JAGADISH C [US] RICHARDS MARK L [US]	AVANIR PHARMACEUTICALS [US] SIRCAR JAGADISH C [US] RICHARDS MARK L [US]	WO2008008841A2 WO2008008841A3	2006-07-14	H04J1/02 A61K31/4184 A61P31/00 C07D235/04	A61P31/00 (EP) C07D209/14 (EP) C07D401/12 (EP) C07D471/04 (EP)	2008-01-17 2008-05-29	2008-01-17	038924149
312	Cells producing glycoproteins having altered N- and O-glycosylation patterns and methods and use thereof	CALLEWAERT NICO MEURIS LEANDER SANTENS FRANCIS	VIB VZW UNIV GENT	CN108026558A CN108026558B	2015-07-09	C12N9/24 C12N9/90 C12P21/00	C07K14/005 (US) C07K14/505 (EP,KR,US) C07K14/535 (EP,KR,US) C07K14/7151 (US) C12N5/0602 (KR) C12N9/2402 (EP,KR,US) C12N9/90 (EP,KR,US) C12P21/005 (EP,KR,US) C12Y204/99001 (EP,US) C12Y302/01096 (EP,US) C12Y501/03002 (EP,US) C07K2319/02 (EP,KR,US) C07K2319/21 (EP,KR,US) C07K2319/30 (US) C12N2510/00 (KR) C12N2760/00051 (US) C12Y204/99001 (KR) C12Y302/01096 (KR)	2018-05-11 2021-08-17	2017-01-12	053525143
313	METHODS TO INHIBIT HISTONE ACETYLTRANSFERASE USING GLYCOSAMINOGLYCANS	NUGENT MATTHEW A [US] HSIA EDWARD [US] BUCZEK-THOMAS JO ANN [US]	UNIV BOSTON [US] NUGENT MATTHEW A [US] HSIA EDWARD [US] BUCZEK-THOMAS JO ANN [US]	WO2006004738A2 WO2006004738A3	2004-06-30	A61K31/727	A61K31/727 (EP,US) A61P11/00 (EP) A61P27/02 (EP) A61P35/04 (EP) A61P9/00 (EP)	2006-01-12 2006-07-13	2006-01-12	035783312
314	Mammalian Genes Involved in Viral Infection and Tumor Suppression	RUBIN DONALD H [US]	ZIRUS INC [US]	US2007254329A1 US7691599B2	2002-05-02	A61K31/711 A61P31/18 C07H21/04 C07K14/00 C12N5/00 C07K14/47 C12Q1/02	A61P31/12 (EP) A61P31/18 (EP) A61P43/00 (EP) C07K14/47 (EP)	2007-11-01 2010-04-06	2004-02-05	031188308
315	METODOS DE GLICOPEGILACION Y PROTEINAS/PEPTIDOS PRODUCIDOS POR LOS METODOS.	DE FREES SHAWN ZOPF DAVID BAYER ROBERT BOWE CARYN HAKES DAVID CHEN XI	BIOGENERIX AG [DE]	ES2373708T3	2003-04-09	A01N43/04		2012-02-08	2011-10-15	044741018
316	ANTISENSE OLIGOMERS FOR TREATMENT OF ALAGILLE SYNDROME	AZNAREZ ISABEL [US] NASH HUW M [US]	COLD SPRING HARBOR LABORATORY [US] STOKE THERAPEUTICS INC [US]	WO2017106210A1	2015-12-14	A61K31/7088 C12N15/11 C12N15/113 C12Q1/68	A61K31/7088 (EP) A61P1/16 (EP) A61P21/04 (EP) A61P43/00 (EP) C12N15/111 (EP) C12N15/113 (EP) C12Q1/68 (EP) C12Q1/6883 (EP) C12N2310/11 (EP) C12N2310/315 (EP) C12N2310/321 (EP) C12N2320/33 (EP) C12Q2600/156 (EP) C12N2310/321, C12N2310/3521, ADD (EP)	2017-06-22	2017-06-22	059057483
317	CHIMERIC AND/OR GROWTH-RESTRICTED FLAVIVIRUSES	LAI CHING-JUH BRAY MICHAEL PLETNEV ALEXANDER G MEN RUHE	US HEALTH [US]	AU2691492A AU667836B2	1991-09-19	C07H15/12 C12N1/20 C12N15/00 C12N7/00 A61K39/12 C12N15/40 C12N15/62 C12N7/01 A61K31/711 A61K39/12 A61P31/12 A61P31/14 C07K14/18 C12N1/21 C12N15/09 C12N15/40 C12N7/00 C12N7/01 C12N7/04 A61K39/00 C12R1/01 C12R1/92 C12R1/93	A61K39/12 (EP) A61P31/12 (EP) A61P31/14 (EP) C07K14/005 (EP) C12N7/00 (EP) A61K2039/522 (EP) A61K2039/5256 (EP) A61K2039/5258 (EP) A61K39/00 (EP) C12N2710/14143 (EP) C12N2770/24022 (EP) C12N2770/24122 (EP) C12N2770/24134 (EP) C12N2770/24161 (EP) C12N2770/24162 (EP) C12N2770/24322 (EP) Y02A50/30 (EP)	1993-04-27 1996-04-18	1993-04-01	027116947
318	CLEARANCE OF ABNORMAL IGA1 IN IGA1 DEPOSITION DISEASES	PLAUT ANDREW G [US] QIU JIAZHOU [US]	TUFTS MEDICAL CT [US] PLAUT ANDREW G [US] QIU JIAZHOU [US]	US2009317381A1 US8440191B2	2005-11-18	A61K38/14 A61P37/00 C07K16/00 C07K9/00 A61K39/395	A61P37/00 (EP) C07K16/4283 (EP) C07K2317/21 (EP) C07K2317/41 (EP) C07K2317/55 (EP)	2009-12-24 2013-05-14	2007-05-31	038067812
319	Protein glycosylation modification in methylotrophic yeast	CONTRERAS ROLAND [BE] CALLEWAERT NICO L [BE] GEYSENS STEVEN C J [BE] KAIGORODOV VLADIMIR [BE] WOUTER VERVECKEN [BE] CALLEWAERT NICO L M [BE]	FLANDERS INTERUNIVERSITY INST [BE] CONTRERAS ROLAND [BE] CALLEWAERT NICO L M [BE] GEYSENS STEVEN C J [BE] KAIGORODOV VLADIMIR [BE] WOUTER VERVECKEN [BE] RES CORP TECHNOLOGIES INC [US] UNIV GENT [BE] VIB VZW [BE]	US2008009037A1 US8883445B2	2002-06-26	C12N1/19 C12P21/02 C12N15/81 C12N9/12 C12N9/24 C12P21/00 C12Q1/34 C12Q1/48 C07H21/00 C07K14/00 C12N1/19 C12N15/00	C12N15/81 (KR) C12N15/815 (EP,US) C12N9/1288 (EP,US) C12N9/24 (KR) C12N9/2488 (EP,US) C12Y302/01024 (EP,US) C12Y302/01114 (EP,US)	2008-01-10 2014-11-11	2004-01-08	029999263
320	Glycopegylation methods and proteins/peptides produced by the methods	DE FREES SHAWN [US] ZOPF DAVID [US] BAYER ROBERT [US] BOWE CARYN [US] HAKES DAVID [US] CHEN XI [US]	BIOGENERIX AG [DE] RATIOPHARM GMBH [DE]	EP2338333A2 EP2338333A3 EP2338333B1	2002-10-09	C07K A01N43/04 C07K1/00 C07K14/00 C07K9/00	A61K38/1793 (EP,US) A61K38/1816 (EP,US) A61K38/185 (EP,US) A61K38/193 (EP,US) A61K38/212 (EP,US) A61K38/215 (EP,US) A61K38/24 (EP,US) A61K38/36 (EP,US) A61K38/40 (EP,US) A61K38/465 (EP,US) A61K38/47 (EP,US) A61K38/482 (EP,US) A61K38/4846 (EP,US) A61K38/57 (EP,US) A61K39/3955 (US) A61K47/549 (EP,US) A61K47/60 (EP,US) A61P1/16 (EP) A61P19/10 (EP) A61P29/00 (EP) A61P3/10 (EP) A61P31/04 (EP) A61P31/1…	2011-06-29 2011-07-27 2017-09-06	2004-11-18	033437331
321	CYCLIC PANTETHEINE DERIVATIVES AND USES THEREOF	TAVERAS ARTHUR GEORGE [US] KUSCER ENEJ [NL] SEKIRNIK ANGELINA ROBERTA [NL] SHAH DHARINI [US] VALLS SERÓN MERCEDES [NL]	COMET THERAPEUTICS INC [US]	WO2020113213A2 WO2020113213A3	2018-11-30	A61K31/665 C07F9/6571 C07F9/6574	A61K31/664 (KR) A61K31/665 (EP,KR) A61K45/06 (EP) A61P1/16 (KR) A61P25/00 (EP,KR) A61P25/24 (KR) A61P29/00 (EP,KR) A61P31/18 (KR) A61P35/00 (EP,KR) A61P9/00 (EP) C07C323/41 (EP) C07C323/52 (EP) C07C327/22 (US) C07C327/30 (EP) C07C327/32 (US) C07C327/34 (US) C07D207/28 (EP,KR,US) C07D307/33 (EP,KR,US) C07D307/58 (EP,KR) C07D317/30 (EP,KR) C07D317/34 (EP,KR) C07D317/46 (EP,KR) C07D319/06 (EP,KR,US)…	2020-06-04 2020-07-23	2020-06-04	070853524
322	COMPOSITIONS, METHODS AND TREATMENTS FOR INHIBITING CELL ADHESION AND VIRUS BINDING AND PENETRATION	MATTA KHUSHI L [US]	TUMOREND LLC [US]	WO2016077567A1	2014-11-12	A01N43/04	A01N43/04 (US) C07H15/04 (EP,US) C12Q1/48 (EP,US) G01N2333/91091 (EP,US) G01N2400/12 (EP,US) G01N2400/38 (EP,US)	2016-05-19	2016-05-19	055955044
323	Chimeric and/or growth-restricted flaviviruses	LAI CHING-JUH [US] BRAY MICHAEL [US] PLETNEV ALEXANDER G [US] MEN RUHE [US] ZHANG YI-MING [US] ECKELS KENNETH H [US] CHANOCK ROBERT M [US]	US HEALTH [US]	US6676936B1	1988-07-14	A01N63/00 A61K39/12 C12N7/01 C07K14/18 C12N7/01 C12N7/04	C07K14/005 (EP,US) C12N7/00 (EP,US) A61K2039/5258 (EP,US) C12N2710/14143 (EP,US) C12N2770/24122 (EP,US) C12N2770/24162 (EP,US) Y02A50/30 (EP,US)	2004-01-13	2004-01-13	030004117
324	Chimeric and/or growth-restricted flaviviruses	LAI CHING-JUH [US] BRAY MICHAEL [US] PLETNEV ALEXANDER G [US] MEN RUHE [US] ZHANG YI-MING [US] ECKELS KENNETH H [US] CHANOCK ROBERT M [US]	US HEALTH [US]	US6184024B1	1988-07-14	C07H21/04 C12N7/04 A61K39/12 A61K39/295 C07K14/18 C12N7/04 A61K39/00	A61K39/12 (EP,US) C07K14/005 (EP,US) C12N7/00 (EP,US) A61K2039/5256 (EP,US) A61K2039/70 (EP,US) A61K39/00 (EP,US) C12N2770/24122 (EP,US) C12N2770/24134 (EP,US) C12N2770/24143 (EP,US) C12N2770/24161 (EP,US) Y02A50/30 (EP,US)	2001-02-06	2001-02-06	030004118
325	Antibodies directed against amyloid-beta peptide and methods using same	ARNON ROSENTHAL JAUME PONS WEI-HSIEN HO	RINAT NEUROSCIENCE CORP	CN102617733A CN102617733B	2005-04-29	A61K39/395 A61P25/00 A61P25/16 A61P25/28 A61P31/18 C07K16/18 C12N1/15 C12N1/19 C12N1/21 C12N15/13 C12N5/10 C12P21/00	A61K38/16 (KR) A61K39/395 (KR) A61P25/00 (EP) A61P25/16 (EP) A61P25/28 (EP) A61P31/18 (EP) C07K16/18 (EP,US) C07K16/28 (US) A61K2039/505 (EP,US) C07K2317/14 (US) C07K2317/21 (EP,US) C07K2317/41 (EP,US) C07K2317/52 (EP,US) C07K2317/522 (US) C07K2317/55 (EP,US) C07K2317/56 (EP,US) C07K2317/565 (US) C07K2317/92 (EP,US)	2012-08-01 2016-01-20	2006-10-31	037308500
326	Antibodies directed against amyloid-beta peptide and methods using same	JAUME PONS [US] ARNON ROSENTHAL [US] HO WEI-HSIEN ROSENTHAL ARNON PONS JAUME	RINAT NEUROSCIENCE CORP [US] RINAT NEUROSCIENCE CORP	CN101193914A CN101193914B	2005-04-29	A61P25/00 C07K16/18 A61K39/395 A61P25/28 C12N15/13 C12N15/63		2008-06-04 2013-01-23	2008-06-04	039488249
327	Remodelling and glycoconjugation of Granulocyte Colony Stimulating Factor (G-CSF)	DE FREES SHAWN [US] ZOPF DAVID [US] BAYER ROBERT [US] BOWE CARYN [US] HAKES DAVID [US] CHEN XI [US]	NEOSE TECHNOLOGIES INC [US] RATIOPHARM GMBH [DE]	EP2042196A2 EP2042196A3 EP2042196B1	2001-10-10	A61K38/00 A61K38/14 A61K38/16 A61K38/21 A61K38/22 A61K38/24 A61K38/26 A61K38/27 A61K38/28 A61K38/29 A61K38/30 A61K38/43 A61K38/46 A61K38/48 A61K38/55 A61K39/395 A61K47/48 A61P1/16 A61P19/10 A61P29/00 A61P3/10 A61P31/04 A61P31/10 A61P31/12 A61P31/14 A61P31/16 A61P31/18 A61P31/20 A61P35/00 A61P37/04 A61P37/08 A61P43/00 A61P5/10 A61P7/04 A61P7/06 C07H19/10 C07K1/00 C07K1/107 C07K1/13 C07K14/00 C07K1…	A61K47/549 (EP) A61K47/60 (EP) A61K47/68 (EP) A61K47/6845 (EP) A61K47/6855 (EP) A61K47/6863 (EP) A61K47/6867 (EP) A61P1/16 (EP) A61P13/00 (EP) A61P15/00 (EP) A61P19/10 (EP) A61P29/00 (EP) A61P3/10 (EP) A61P31/00 (EP) A61P31/04 (EP) A61P31/10 (EP) A61P31/12 (EP) A61P31/14 (EP) A61P31/16 (EP) A61P31/18 (EP) A61P31/20 (EP) A61P35/00 (EP) A61P37/04 (EP) A61P37/08 (EP) A61P43/00 (EP) A61P5/10 (EP) A61…	2009-04-01 2009-07-22 2016-07-13	2003-04-17	027578810
328	Remodeling and glycoconjugation of Factor IX	DE FREES SHAWN [US] ZOPF DAVID [US] BOWE CARYN [US] HAKES DAVID [US] CHEN XI [US]	NOVO NORDISK AS [DK]	EP2322229A2 EP2322229A3 EP2322229B1	2001-10-10	A61K38/00 A61K38/21 A61K38/22 A61K38/27 A61K38/28 A61K38/46 A61K38/48 A61K38/55 A61K39/395 A61K47/48 A61P1/16 A61P19/10 A61P29/00 A61P3/10 A61P31/04 A61P31/10 A61P31/12 A61P31/14 A61P31/16 A61P31/18 A61P31/20 A61P35/00 A61P37/04 A61P37/08 A61P43/00 A61P5/10 A61P7/04 A61P7/06 C07H19/10 C07K1/00 C07K1/107 C07K1/13 C07K14/47 C07K14/505 C07K14/535 C07K14/55 C07K14/56 C07K14/565 C07K14/57 C07K14/59 C0…	A61K47/549 (EP) A61K47/60 (EP) A61K47/68 (EP) A61K47/6845 (EP) A61K47/6855 (EP) A61K47/6863 (EP) A61K47/6867 (EP) A61P1/16 (EP) A61P19/10 (EP) A61P29/00 (EP) A61P3/10 (EP) A61P31/04 (EP) A61P31/10 (EP) A61P31/12 (EP) A61P31/14 (EP) A61P31/16 (EP) A61P31/18 (EP) A61P31/20 (EP) A61P35/00 (EP) A61P37/04 (EP) A61P37/08 (EP) A61P43/00 (EP) A61P5/10 (EP) A61P7/04 (EP) A61P7/06 (EP) C07K1/006 (EP) C07K1…	2011-05-18 2012-03-07 2016-12-21	2007-03-28	040513331
329	Inhibitors of N-Linked Glycosylation and Methods Using Same	CONTESSA JOSEPH N [US] GOLDEN JENNIFER E [US] FLAHERTY DANIEL P [US]	UNIV YALE [US] UNIV KANSAS [US] UNIV YALE UNIV KANSAS	US11219625B2 US2019000858A1	2015-07-24	A61K31/402 A61K31/426 A61K31/427 A61K31/454 A61K31/5377 A61K45/06 A61P35/00 C07D277/46 C07D277/82 C07D295/155 C07D295/192 C07D417/12 C07D213/75	A61K31/402 (EP,US) A61K31/426 (EP,US) A61K31/427 (EP,US) A61K31/454 (EP,US) A61K31/5377 (EP,US) A61K45/06 (EP,US) A61P35/00 (EP,US) C07D213/75 (EP,US) C07D277/46 (EP,US) C07D277/82 (EP,US) C07D295/155 (EP,US) C07D295/192 (EP,US) C07D417/12 (EP,US) A61K31/402, A61K2300/00, INV (EP,US) A61K31/426, A61K2300/00, INV (EP,US) A61K31/427, A61K2300/00, INV (EP,US) A61K31/454, A61K2300/00, INV (EP,US) A61…	2019-01-03 2022-01-11	2017-02-02	057885294
330	Cancer treatment using humanized antibodies that bind to EphB4	JOSEPH CARR FRANCIS PARKASH GILL DAVID JONES TIMOTHY WILLIAM KEEN SIMON VALERY KRASNOPEROV	VASGENE THERAPEUTICS INC	CN102083861A CN102083861B	2007-08-13	C07K16/28 C07K16/30	A61P27/02 (EP) A61P35/00 (EP) A61P35/02 (EP) A61P9/00 (EP) A61P9/14 (EP) C07K16/2866 (EP,US) C07K16/30 (EP,US) A61K2039/505 (EP,US) C07K2317/24 (EP,US) C07K2317/56 (EP,US) C07K2317/565 (EP,US) C07K2317/567 (EP,US)	2011-06-01 2016-04-13	2009-02-19	040029214
331	ＮＫ細胞調節治療及び悪性血液疾患の治療方法			JP2014501729A JP6224457B2	2010-11-22	A61K45/00 A61P35/02 A61P7/00 A61K39/395 A61P35/00	A61K39/3955 (CN,EA,US) A61P35/00 (EP,EA) A61P35/02 (EP,EA) A61P7/00 (EP,EA) C07K16/2803 (EP,EA,US) A61K2039/505 (EP,EA,US) Y02A50/30 (EP)	2014-01-23 2017-11-01	2012-05-31	046146390
332	Aglycosylated enzyme and uses thereof	MEDOFF MARSHALL KREDER NATASHA LYNCH JAMES LANDRY SEAN YOSHIDA AIICHIRO PANGILINAN DESIREE MASTERMAN THOMAS CRAIG	XYLECO INC	CN106536730A	2014-08-08	C12N9/24	C12N9/2445 (EP,US) C12P19/02 (US) C12P19/14 (US) C12Y302/01021 (EP,US) Y02E50/10 (EP)	2017-03-22	2016-02-11	055264604
333	Chimeric Antigen Receptors Recognizing Cancer-Specific TN Glycopeptide Variants	SCHREIBER HANS [US] IDEL CHRISTIAN [US] ENGELS BORIS [US]	UNIV CHICAGO [US]	US10189908B2 US2017166652A1	2014-02-05	C07K16/30 A61K39/00	C07K16/3092 (EP,US) A61K2039/505 (EP,US) C07K2317/56 (US) C07K2317/622 (US) C07K2319/00 (EP,US) C07K2319/30 (US)	2017-06-15 2019-01-29	2015-08-13	053778454
334	PANTETHENOYLCYSTEINE DERIVATIVES AND USES THEREOF	TAVERAS ARTHUR GEORGE [US] SEKIRNIK ANGELINA ROBERTA [NL] KUSCER ENEJ [NL]	COMET THERAPEUTICS INC [US]	WO2020198573A1	2019-03-27	A61K31/665 A61P25/00 A61P35/00 A61P9/00 C07C323/52 C07F9/09	C07C327/34 (EP,US) C07D207/416 (US) C07D209/20 (US) C07D233/64 (US) C07D307/66 (US) C07D333/34 (US) C07F9/091 (EP,US) C07F9/2408 (EP,US) C07F9/65744 (EP,US) C07K5/0202 (EP)	2020-10-01	2020-10-01	070416520
335	CHIMERIC ANTIGEN RECEPTORS RECOGNIZING CANCER-SPECIFIC TN GLYCOPEPTIDE VARIANTS	SCHREIBER HANS [US] IDEL CHRISTIAN [US] ENGELS BORIS [US]	UNIV CHICAGO [US]	US2017145108A1	2014-02-05	C07K14/705 C07K14/725 C07K16/30 C12N7/00	C07K14/7051 (US) C07K14/70521 (US) C07K14/70578 (US) C07K16/2896 (EP) C07K16/3015 (EP) C07K16/3069 (EP) C07K16/3092 (US) C12N5/10 (EP) C12N7/00 (US) A61K38/00 (EP,US) A61K48/00 (US) C07K2317/56 (US) C07K2317/622 (US) C07K2319/03 (US) C07K2319/33 (EP) C07K2319/74 (US) C12N2740/15043 (US)	2017-05-25	2015-08-13	053778452
336	Structure of the insulin receptor ectodomain	GARRETT THOMAS P J [AU] ADAMS TIMOTHY EDWARD [AU] LOVRECZ GEORGE [AU] MCKERN NEIL MORETON [AU] LAWRENCE MICHAEL COLIN [AU] SPARROW LINDSAY GALE [AU] WARD COLIN WESLEY [AU] LOU MEIZHEN [AU] STRELSTOV VICTOR [AU]	INST MEDICAL W & E HALL [AU] GARRETT THOMAS P J [AU] ADAMS TIMOTHY EDWARD [AU] LOVRECZ GEORGE [AU] MCKERN NEIL MORETON [AU] LAWRENCE MICHAEL COLIN [AU] SPARROW LINDSAY GALE [AU] WARD COLIN WESLEY [AU] LOU MEIZHEN [AU] STRELSTOV VICTOR [AU]	EP2047252A1 EP2047252A4 EP2047252B1	2006-06-22	C07K14/72 C40B30/02 C40B30/04 G01N23/20 G01N33/483 G06F17/50 G06F19/00 G16B15/20 G16B15/30 C07K14/71 G01N33/68	C07K14/72 (EP,US) G01N33/574 (EP,US) G01N33/6893 (EP,US) G16B15/00 (EP,US) G16B15/20 (EP,US) G16B15/30 (EP,US) G16C20/50 (EP,US) C07K2299/00 (EP,US) G01N2800/042 (EP,US) G01N2800/044 (EP,US) G01N2800/108 (EP,US) G01N2800/2814 (EP,US) G01N2800/32 (EP,US)	2009-04-15 2009-11-11 2013-01-23	2007-12-27	038833002
337	Structure of the insulin receptor ectodomain	GARRETT THOMAS P J [AU] ADAMS TIMOTHY EDWARD [AU] LOVRECZ GEORGE [AU] MCKERN NEIL MORETON [AU] LAWRENCE MICHAEL COLIN [AU] SPARROW LINDSAY GALE [AU] WARD COLIN WESLEY [AU] LOU MEIZHEN [AU] STRELSTOV VICTOR [AU]	INST MEDICAL W & E HALL [AU]	EP2468766A2 EP2468766A3 EP2468766B1	2006-06-22	C07K14/72 C40B30/02 C40B30/04 G01N23/20 G01N33/483 G01N33/68 G06F19/00 G16B15/20 G16B15/30	C07K14/72 (EP) G01N33/574 (EP) G01N33/6893 (EP) G16B15/20 (EP,US) G16B15/30 (EP,US) G16C20/50 (EP) C07K2299/00 (EP) G01N2800/042 (EP) G01N2800/044 (EP) G01N2800/108 (EP) G01N2800/2814 (EP) G01N2800/32 (EP) G16B15/00 (EP)	2012-06-27 2012-07-18 2014-09-17	2012-06-27	046124984
338	Method of designing agonists and antagonists to igf receptor	BENTLEY JOHN DAVID COSGROVE LEAH JANE FRENKEL MAURICE JOHN GARRETT THOMAS PETER JOHN LAWRENCE LYNNE JEAN LOU MEIZHEN LOVRECZ GEORGE OSCAR MCKERN NEIL MORETON TULLOCH PETER ARCHIBALD WARD COLIN WESLEY	WALTER AND ELIZA HALL INSTITUTE OF MEDICAL RESEARCH THE COMMW SCIENT IND RES ORG	AU1552199A AU749992B2	1997-11-27	C07K14/705 C07K14/71 G06F17/50 G06F19/00 C07K14/705 C07K14/71 G06F17/50 G06F19/00 G06Q50/00		1999-06-16 2002-07-04	1999-06-16	027152206
339	APPARATUS FOR AUTO-PRETREATING SUGAR CHAIN	NISHIMURA SHINICHIRO [JP] SHINOHARA YASURO [JP] MIURA YOSHIAKI [JP] YAMAZAKI HIROSHI [JP] HORIUCHI MICHIO [JP] MOTOKI HIROAKI [JP] KURODA TOSHIHARU [JP] KITA YOKO [JP] NAKANO MIKA [JP]	UNIV HOKKAIDO NAT UNIV CORP [JP] SYSTEM INSTRUMENTS CO LTD [JP] SHIONOGI & CO [JP]	KR20100098500A	2007-10-05	G01N27/62 G01N30/72 G01N33/50 G01N35/00	G01N27/623 (KR) G01N30/7233 (KR) G01N33/50 (KR) G01N33/6848 (EP,KR,US) G01N35/00 (KR) H01J49/00 (KR) G01N2400/00 (EP,KR,US) G01N30/7233 (EP,US) H01J49/00 (EP,US)	2010-09-07	2009-04-09	040526315
340	ANTAGONIST ANTI-IL-7 RECEPTOR ANTIBODIES AND METHODS	LIN CHIA-YANG [US] LEE LI-FEN [US] ZHAI WENWU [US]	RINAT NEUROSCIENCE CORP [US]	RU2012136234A RU2533809C2 RU2533809C9	2010-02-24	C07K16/28 A61K39/395 A61P3/10 A61P37/00 A61P37/06 C12N15/13 C12N15/63	A61K39/395 (KR) A61P19/02 (EP) A61P19/04 (EP) A61P25/00 (EP) A61P29/00 (EP) A61P3/10 (EP) A61P37/00 (EP) A61P37/02 (EP) A61P37/06 (EP) A61P43/00 (EP) C07K16/00 (KR) C07K16/28 (KR) C07K16/2866 (EP,CN,RU,US) C12N15/63 (RU) A61K2039/505 (EP,US) C07K2317/14 (US) C07K2317/34 (EP,US) C07K2317/51 (US) C07K2317/515 (US) C07K2317/52 (CN,US) C07K2317/56 (CN) C07K2317/565 (US) C07K2317/76 (EP,US) C07K2317/9…	2014-03-27 2014-11-20 2015-05-20	2011-08-25	044476676
341	COMPOSITIONS AND METHODS FOR TREATMENT OF MELANOMA	HERNANDO EVA [US] HOSHEN MOSHE [IL] OSMAN IMAN [US] GAZIEL-SOVRAN AVITAL [US] SEGURA MIGUEL F [US] SEGURA MIGUEL F [ES]	HERNANDO EVA [US] HOSHEN MOSHE [IL] OSMAN IMAN [US] GAZIEL-SOVRAN AVITAL [US] SEGURA MIGUEL F [US] UNIV NEW YORK [US] SEGURA MIGUEL F [ES]	US2014050803A1 US9421218B2	2010-04-13	A61K31/7088 A61K45/06 C12N15/113	A61K31/7088 (EP,US) A61K45/06 (US) C12N15/1135 (EP,US) C12N15/1137 (EP,US) C12Y204/01041 (EP,US) C12N2310/141 (EP,US) C12N2330/51 (EP,US)	2014-02-20 2016-08-23	2011-10-20	044799299
342	Solubilized enzyme and uses thereof	MEDOFF MARSHALL KREDER NATASHA LYNCH JAMES LANDRY SEAN YOSHIDA AIICHIRO PANGILINAN DESIREE MASTERMAN THOMAS CRAIG	XYLECO INC	CN107073052A	2014-09-26	A61K36/00 A63J1/00 C12N15/74 C12N9/14	C12N9/2445 (EP,KR,US) C12P19/02 (KR,US) C12P19/14 (KR,US) C12Y302/01021 (EP,KR,US)	2017-08-18	2016-03-31	055582048
343	COMPOSITIONS, SYSTEMS, AND METHODS FOR GENERATING GENE-EDITED CELLS	MEIS RONALD [US] DAHL GARY [US] DE RAVIN SUK SEE [US] BRAULT JULIE [US] SWEENEY COLIN L [US] MALECH HARRY L [US]	CELLSCRIPT LLC [US] US HEALTH [US]	WO2021232014A2 WO2021232014A3	2020-05-15	C12N15/11 C07K14/47 C12N15/10 C12N15/113 C12N15/90 C12N9/22	C12N15/1135 (EP) C12N2310/20 (EP)	2021-11-18 2021-12-23	2021-11-18	078525135
344	DEOXYNOJIRIMYCIN DERIVATIVES AS GLUCOSIDASE INHIBITORS	HILL DANIEL COPE [US] KENNEDY ISAAC [US] LAM PATRICK [US] TRESTON ANTHONY [US] WARFIELD KELLY [US]	EMERGENT PRODUCT DEV GAITHERSBURG INC [US]	WO2022011211A1	2020-07-10	A61K31/445 A61P31/12 A61P31/14	A61P31/12 (EP) A61P31/14 (EP) C07D211/46 (EP) C07D401/06 (EP) C07D401/12 (EP) C07D401/14 (EP) C07D405/06 (EP) C07D405/12 (EP) C07D405/14 (EP) C07D409/06 (EP) C07D413/06 (EP) C07D413/12 (EP) C07D413/14 (EP) C07D491/08 (EP) C07D498/08 (EP)	2022-01-13	2022-01-13	079552726
345	METHODS OF RECOMBINANT PROTEIN EXPRESSION IN A CELL COMPRISING REDUCED UDP-GALACTOSE TRANSPORTER ACTIVITY	SONG ZHIWEI [SG]	AGENCY SCIENCE TECH & RES [SG]	WO2016068799A1	2014-10-27	C12N15/85 C12N5/071 C12P21/00	C07K14/505 (US) C07K14/705 (US) C07K16/30 (US) C07K16/32 (US) C12N15/85 (EP,US) C12N5/00 (EP,US) C12N5/0682 (US) C12P21/005 (EP,US) C07K2317/14 (US) C07K2317/41 (US) C07K2317/732 (US) C07K2319/30 (US) C07K2319/91 (US) C12N2500/90 (US) C12N2501/998 (EP,US) C12N2510/02 (EP,US)	2016-05-06	2016-05-06	055857943
346	Human UDP-GalNAc:polypeptide N-acetylgalactosaminyltransferase 10	ZHANG JIAN [US] GU YIZHONG [US] NGUYEN CUNG-TUONG [US]		US2003104403A1	2001-01-30	C07H21/04 C12N5/06 C12N9/64 C12P21/02 C12Q1/68 A61P11/00 A61P21/00 A61P25/14 A61P25/18 C07K14/47 C07K14/705 C12N15/54 C12N9/10 A61K38/00	A61P11/00 (EP) A61P21/00 (EP) A61P25/14 (EP) A61P25/18 (EP) C07K14/4748 (EP,US) C07K14/705 (EP,US) C12N9/1051 (EP,US) A01K2217/075 (EP,US) A61K38/00 (EP,US) C07K2319/00 (EP,US)	2003-06-05	2003-06-05	026980173
347	Human UDP-GALNAC:Polypeptide N-Acetylgalactosaminyltransferase 10	ZHANG JIAN [US] GU YIZHONG [US] NGUYEN CUNG-TUONG [US]	AEOMICA INC [US]	GB2379661A	2001-01-30	A61P11/00 A61P21/00 A61P25/14 A61P25/18 C07K19/00 C12N15/54 C12N9/10 A61P11/00 A61P21/00 A61P25/14 A61P25/18 C07K14/47 C07K14/705 C12N15/54 C12N9/10 A61K38/00	A61P11/00 (EP) A61P21/00 (EP) A61P25/14 (EP) A61P25/18 (EP) C07K14/4748 (EP) C07K14/705 (EP) C12N9/1051 (EP) A01K2217/075 (EP) A61K38/00 (EP) C07K2319/00 (EP)	2003-03-19	2003-03-19	046150064
348	Compositions and methods for the preparation of human growth hormone glycosylation mutants	HENRIK CLAUSEN [US] SHAWN DEFREES [US]	NEOSE TECHNOLOGIES INC [US]	CN101080238A	2003-05-09	A61K38/18 C07K14/475 C12N15/18 C12N15/63 C12N5/10		2007-11-28	2007-11-28	038907313
349	NANOVESICULAR THERAPIES	SAMAYOA PHILLIP [US] KAHVEJIAN AVAK [US] AFEYAN NOUBAR [US] VON MALTZAHN GEOFFREY [US]	VL27 INC [US]	WO2016077639A2 WO2016077639A3	2014-11-12	A61K48/00 A61K9/00	A61K48/0008 (EP) A61K9/0019 (EP) A61K9/5068 (EP) C12N15/111 (EP) C12N2310/14 (EP) C12N2310/141 (EP) C12N2310/531 (EP) C12N2320/32 (EP)	2016-05-19 2016-06-30	2016-05-19	054754773
350	Human udp-Galnac:polypeptide n-acetylgalatosaminyltransferase 10	ZHANG JIAN [US] GU YIZHONG [US] NGUYEN CUNG-TUONG [US]	AEOMICA INC [US]	EP1243660A2 EP1243660A3	2001-01-30	C07K14/47 C12Q1/68 C07K14/705 C12N9/10 A61K38/00	C07K14/705 (EP) C12N9/1051 (EP) A61K38/00 (EP) C07K2319/00 (EP) C07K2319/02 (EP) C07K2319/60 (EP)	2002-09-25 2004-02-25	2002-09-25	031191911
351	Method and formulation for treating sialic acid deficiencies	KAKKIS EMIL D	ULTRAGENYX PHARMACEUTICAL INC	CN104271125A	2012-01-18	A61K31/16 A61K31/195 A61K31/196 A61K31/27 A61K9/20 A61K9/22	A61K31/7012 (EP,CN) A61K9/0002 (CN) A61K9/205 (EP,CN) A61K9/2054 (EP,CN) A61P21/00 (EP)	2015-01-07	2013-07-25	048799814
352	ANTI-TN ANTIBODIES AND USES THEREOF	CUMMINGS RICHARD [US] CHAIKOF ELLIOT [US] MATSUMOTO YASUYUKI [US] KUDELKA MATTHEW [US]	BETH ISRAEL DEACONESS MEDICAL CT INC [US]	WO2021072244A1	2019-10-11	A61K39/395 A61P35/00 C07K16/30	A61K39/39558 (EP) A61P35/00 (EP) C07K16/3076 (EP) C07K2317/33 (EP) C07K2317/73 (EP) C07K2317/732 (EP) C07K2317/734 (EP) C07K2317/76 (EP)	2021-04-15	2021-04-15	073040283
353	Remodeling and glycoconjugation of peptides	DEFREES SHAWN [US] ZOPF DAVID [US] BAYER ROBERT [US] BOWE CARYN [US] HAKES DAVID [US] CHEN XI [US] ZOPF DAVID A [US] BAYER ROBERT J [US] HAKES DAVID JAMES [US]	NEOSE TECHNOLOGIES INC [US]	US2006030521A1 US7473680B2	2001-11-28	A61K38/14 A61K38/16 C12P21/06 C07K1/00 C07K1/107 C07K1/13 C07K14/505 C07K9/00 A61K38/00 A61K38/00	C07K1/006 (EP,US) C07K1/1077 (EP,US) C07K1/13 (EP,US) C07K14/505 (EP,US) C07K9/00 (EP,US) A61K38/00 (EP,US)	2006-02-09 2009-01-06	2006-02-09	032719793
354	Remodelling and glycoconjugation of peptides	SHAWN DEFREES DAVID ZOPF ROBERT BAYER CARYN BOWE DAVID HAKES XI CHEN DEFREES SHAWN ZOPF DAVID BAYER ROBERT BOWE CARYN HAKES DAVID CHEN XI	NOVO NORDISK AS [DE] RATIOPHARM GMBH	AU2011211397A1 AU2011211397B2	2009-06-16	A61K38/00 A61K38/21 A61K38/22 A61K38/27 A61K38/28 A61K38/46 A61K38/48 A61K38/55 A61K39/395 A61K47/48 A61P1/16 A61P19/10 A61P29/00 A61P3/10 A61P31/04 A61P31/10 A61P31/12 A61P31/14 A61P31/16 A61P31/18 A61P31/20 A61P35/00 A61P37/04 A61P37/08 A61P43/00 A61P5/10 A61P7/04 A61P7/06 C07H19/10 C07K1/00 C07K1/107 C07K1/13 C07K14/47 C07K14/505 C07K14/535 C07K14/55 C07K14/56 C07K14/565 C07K14/57 C07K14/59 C0…		2011-09-01 2012-08-23	2011-09-01	045421118
355	COMPOSITIONS AND METHODS RELATED TO THERAPEUTIC CELL SYSTEMS EXPRESSING EXOGENOUS RNA	KAHVEJIAN AVAK [US] MATA-FINK JORDI [US] DEANS ROBERT J [US] HARANDI OMID [US] KHANWALKAR URJEET [US] HARIHARAN SNEHA [US]	RUBIUS THERAPEUTICS INC [US]	US2019161730A1	2016-07-07	C12N15/85 C12N5/078 G01N33/569	A61K35/18 (KR) C12N15/85 (US) C12N5/0641 (EP,KR,US) C12N5/0644 (EP,KR,US) G01N33/56966 (KR,US) C12N2015/8518 (US) C12N2330/51 (US) C12N2501/727 (KR) C12N2501/734 (KR) C12N2510/02 (KR,US) G01N2333/81 (US) G01N2333/922 (US)	2019-05-30	2018-01-11	059564224
356	Alpha galalctosidase a: remodeling and glycoconjugation of alpha galactosidase A	DEFREES SHAWN [US] ZOPF DAVID [US] BAYER ROBERT [US] BOWE CARYN [US] HAKES DAVID [US] CHEN XI [US]	NEOSE TECHNOLOGIES INC [US]	US2004043446A1 US7125843B2	2001-10-19	C12N9/10 C12N9/40 C12P21/06 C07K1/00 C07K1/13 C07K14/47 C07K9/00	C07K1/006 (EP,US) C07K1/13 (EP,US) C07K14/4725 (EP,US) C07K9/00 (EP,US)	2004-03-04 2006-10-24	2004-03-04	031982760
357	FACTOR VII: REMODELING AND GLYCOCONJUGATION OF FACTOR VII	DEFREES SHAWN [US] ZOPF DAVID [US] BAYER ROBERT [US] BOWE CARYN [US] HAKES DAVID [US] CHEN XI [US]	NEOSE TECHNOLOGIES INC [DK] NOVO NORDISK AS	US2010015684A1 US8008252B2	2001-10-10	A61K38/48 A61P7/04 C12N9/96 A61K38/16	A61P7/04 (EP) C12N9/6437 (EP,US) C12N9/647 (EP,US) C12P21/005 (EP,US) C12Y304/21021 (EP,US)	2010-01-21 2011-08-30	2010-01-21	041530627
358	ERYTHROPOIETIN: REMODELING AND GLYCOCONJUGATION OF ERYTHROPOIETIN	BOWE CARYN HAKES DAVID CHEN XI FREES SHAWN DE ZOPF DAVID BAYER ROBERT	NEOSE TECHNOLOGIES INC [DE] RATIOPHARM GMBH	AU2003287035A1 AU2003287035B2	2001-10-10	C07K14/505 A01N43/04	A61K47/549 (EP,US) A61K47/60 (EP,US) A61K47/61 (EP,US) A61P13/12 (EP) A61P7/06 (EP) A61P7/08 (EP) C07K14/505 (EP,US) C12P21/005 (EP,US) A61K38/00 (EP,US) Y02A50/30 (EP)	2004-05-04 2009-07-30	2004-04-22	037767763
359	Factor IX: remodeling and glycoconjugation of factor IX	DEFREES SHAWN [US] ZOPF DAVID [US] BAYER ROBERT [US] BOWE CARYN [US] HAKES DAVID [US] CHEN XI [US] HAKES DAVID JAMES [US]	NEOSE TECHNOLOGIES INC [US] NEOSE TECHNOLOGIES INC	US2005100982A1 US7179617B2	2001-10-10	C07K14/745 C12P21/06 C07K1/00 C07K1/107 C07K1/13 C07K14/505 C07K9/00 A61K35/04 C12P21/06 A61K38/00	A61K38/37 (EP,US) A61K47/60 (EP) A61P9/00 (EP) C07K1/006 (EP) C07K1/1077 (EP) C07K1/13 (EP) C07K14/505 (EP) C07K14/755 (US) C07K9/00 (EP) C12N9/644 (EP,US) C12N9/96 (EP,US) A61K38/00 (EP)	2005-05-12 2007-02-20	2005-05-12	046204797
360	Interferon alpha: remodeling and glycoconjugation of interferon alpha	DEFREES SHAWN [US] ZOPF DAVID [US] BAYER ROBERT [US] BOWE CARYN [US] HAKES DAVID [US] CHEN XI [US]	NEOSE TECHNOLOGIES INC [US]	US2004082026A1 US7297511B2	2001-10-10	C07K14/54 C12P21/06 C07K1/00 C07K1/107 C07K1/13 C07K14/505 C07K9/00 C12P21/06 A61K38/00	C07K1/006 (EP,US) C07K1/1077 (EP,US) C07K1/13 (EP,US) C07K14/505 (EP,US) C07K9/00 (EP,US) A61K38/00 (EP,US)	2004-04-29 2007-11-20	2004-04-29	046204793
361	Erythropoietin: remodeling and glycoconjugation of erythropoietin	DEFREES SHAWN [US] ZOPF DAVID A [US] BAYER ROBERT J [US] HAKES DAVID J [US] BOWE CARYN [US] CHEN XI [US] HAKES DAVID JAMES [US]	NOVO NORDISK AS [DK]	US2007027068A1 US7696163B2	2001-10-10	A61K38/18 C07K14/51 A61K38/16	A61K47/549 (EP,US) A61K47/60 (EP,US) A61K47/61 (EP,US) A61K47/68 (EP,US) A61K47/6845 (EP,US) A61K47/6855 (EP,US) A61K47/6863 (EP,US) A61K47/6867 (EP,US) C07K1/006 (EP,US) C07K1/1077 (EP,US) C07K1/13 (EP,US) C07K14/505 (EP,US) C07K14/535 (EP,US) C07K14/55 (EP,US) C07K14/56 (EP,US) C07K14/565 (EP,US) C07K14/57 (EP,US) C07K14/59 (EP,US) C07K14/61 (EP,US) C07K14/62 (EP,US) C07K14/7151 (EP,US) C07K14/…	2007-02-01 2010-04-13	2007-02-01	046325144
362	Glycopegylation methods and proteins/peptides produced by the methods	DEFREES SHAWN [US] ZOPF DAVID [US] BAYER ROBERT [US] BOWE CARYN [US] HAKES DAVID [US] CHEN XI [US] ZOPF DAVID A [US] BAYER ROBERT J [US] HAKES DAVID JAMES [US]	NEOSE TECHNOLOGIES INC [US]	US2004132640A1 US7265084B2	2001-10-10	A61K38/16 C07K1/113 C07K14/00 C07K1/00 C07K1/13 A61K38/00	A61P43/00 (EP) C07K1/006 (EP,US) C07K1/13 (EP,US)	2004-07-08 2007-09-04	2004-07-08	046204794
363	Glycoconjugation methods and proteins/peptides produced by the methods	DEFREES SHAWN [US] ZOPF DAVID [US] BAYER ROBERT [US] BOWE CARYN [US] HAKES DAVID [US] CHEN XI [US]	NEOSE TECHNOLOGIES INC [US]	US2004142856A1 US7265085B2	2001-10-10	A61K38/16 C12P21/06 C07K1/00 C07K1/107 C07K1/13 C07K14/505 C07K9/00 A61K38/16 A61K38/00	C07K1/006 (EP) C07K1/1077 (EP) C07K1/13 (EP) C07K14/001 (EP) C07K14/505 (EP) C07K9/00 (EP) C12P21/005 (EP) A61K38/00 (EP)	2004-07-22 2007-09-04	2004-07-22	046204796
364	Protein remodeling methods and proteins/peptides produced by the methods	DEFREES SHAWN [US] ZOPF DAVID [US] BAYER ROBERT [US] HAKES DAVID [US] CHEN XI [US]	NEOSE TECHNOLOGIES INC [US] NOVO NORDISK AS [DK]	US2004063911A1 US7795210B2	2001-10-10	C07K14/54 C12P21/06 C07K1/00 C07K1/107 C07K1/13 C07K14/505 C07K9/00 A61K38/00	C07K1/006 (EP,US) C07K1/1077 (EP,US) C07K1/13 (EP,US) C07K14/505 (EP,US) C07K9/00 (EP,US) C07K2319/00 (EP,US)	2004-04-01 2010-09-14	2004-04-01	046299150
365	Interferon beta: remodeling and glycoconjugation of interferon beta	DEFREES SHAWN [US] ZOPF DAVID [US] BAYER ROBERT [US] BOWE CARYN [US] HAKES DAVID [US] CHEN XI [US]	NEOSE TECHNOLOGIES INC [US]	US2004115168A1 US7226903B2	2001-10-10	A61K38/21 C12P21/06 C07K1/00 C07K1/107 C07K1/13 C07K14/505 C07K9/00 A61K38/00	C07K1/006 (EP,US) C07K1/1077 (EP,US) C07K1/13 (EP,US) C07K14/505 (EP,US) C07K9/00 (EP,US) C07K2319/00 (EP,US)	2004-06-17 2007-06-05	2004-06-17	034229566
366	Interleukin-2:remodeling and glycoconjugation of interleukin-2	DEFREES SHAWN [US] ZOPF DAVID [US] BAYER ROBERT [US] BOWE CARYN [US] HAKES DAVID [US] CHEN XI [US]	NEOSE TECHNOLOGIES INC [US]	US2005031584A1 US7399613B2	2001-10-10	A61K38/20 C07K14/54 C07K1/00 C07K1/107 C07K1/13 C07K14/505 C07K9/00 C12P19/30 A61K38/00	C07K1/006 (EP,US) C07K1/1077 (EP,US) C07K1/13 (EP,US) C07K14/505 (EP,US) C07K9/00 (EP,US) A61K38/00 (EP,US)	2005-02-10 2008-07-15	2005-02-10	046204795
367	Granulocyte colony stimulating factor: remodeling and glycoconjugation of G-CSF	DEFREES SHAWN [US] ZOPF DAVID A [US] BAYER ROBERT J [US] BOWE CARYN [US] HAKES DAVID J [US] CHEN XI [US] HAKES DAVID JAMES [US]	NEOSE TECHNOLOGIES INC [US] DEFREES SHAWN [US] ZOPF DAVID A [US] BAYER ROBERT J [US] BOWE CARYN [US] HAKES DAVID JAMES [US] CHEN XI [US] NOVO NORDISK AS [DK]	US2008050772A1 US8716239B2	2001-10-10	C12P21/06 C07K1/00 C07K1/107 C07K1/13 C07K14/505 C07K9/00 A61K38/16	C07K1/006 (EP,US) C07K1/1077 (EP,US) C07K1/13 (EP,US) C07K14/505 (EP,US) C07K14/535 (EP,US) C07K9/00 (EP,US) C12P19/02 (EP,US) C12P19/04 (EP,US) C12P21/005 (EP,US) C07K2319/00 (EP,US) C07K2319/91 (EP,US)	2008-02-28 2014-05-06	2004-04-22	046299152
368	Follicle stimulating hormone: remodeling and glycoconjugation of FSH	DEFREES SHAWN [US] ZOPF DAVID [US] BAYER ROBERT [US] BOWE CARYN [US] HAKES DAVID [US] CHEN XI [US]	NEOSE TECHNOLOGIES INC [US]	US2004126838A1 US7157277B2	2001-10-10	C12P21/06 C12Q1/68 C07K1/00 C07K1/107 C07K1/13 C07K14/505 C07K9/00 C12N5/06 A61K38/00	A61K47/60 (EP,US) C07K1/006 (EP,US) C07K1/1077 (EP,US) C07K1/13 (EP,US) C07K14/505 (EP,US) C07K14/755 (EP,US) C07K9/00 (EP,US) A61K38/00 (EP,US)	2004-07-01 2007-01-02	2004-07-01	046299151
369	Remodelling and glycoconjugation of erythropoietin	DE FREES SHAWN ZOPF DAVID BAYER ROBERT BOWE CARYN HAKES DAVID CHEN XI	NEOSE TECHNOLOGIES INC	NZ539415A	2002-10-09	A01N43/04 C07K14/505 C07K14/505		2008-12-24	2005-08-16	034841934
370	GALACTOSYL NUCLEOTIDE SUGAR	DEFREES SHAWN [US] ZOPF DAVID [US] BAYER ROBERT [US] BOWE CARYN [US] HAKES DAVID [US] CHEN XI [US]	NEOSE TECHNOLOGIES INC [US] NEOSE TECHNOLOGIES INC	US2008206808A1 US7439043B2	2001-10-10	C07K14/715 C12P21/06 C12P19/30 C12P21/08	C07H19/00 (EP) C12P21/02 (EP)	2008-08-28 2008-10-21	2008-08-28	039716328
371	抗体薬物コンジュゲート			JP2016512832A JP6333943B2	2013-03-15	A61K38/00 A61K38/22 A61K38/43 A61K38/45 A61K38/46 A61K49/00 A61K51/00 C12N1/15 C12N1/19 C12N1/21 C12N5/10 C12P21/08 A61K31/5365 A61K39/395 A61K45/00 A61P35/00 A61P35/02 A61P43/00 C07K16/00 C12N15/09 A61K47/68	A61K31/537 (EA,US) A61K39/39591 (EP,EA,US) A61K45/06 (EA,US) A61K47/12 (EP,EA,US) A61K47/26 (EP,EA,US) A61K47/6801 (EP,EA,US) A61K47/6803 (EP,EA,US) A61K47/6849 (EP,EA,US) A61K47/6855 (EA,US) A61K47/6857 (EA,US) A61K47/6865 (EA,US) A61K47/6867 (EA,US) A61K47/6889 (EP,EA,US) A61K47/6921 (EP,EA,US) A61K49/00 (EA,US) A61K51/103 (EA,US) A61K51/1093 (EA,US) A61K9/0019 (EP,EA,US) A61K9/19 (EP,EA,US) A6…	2016-05-09 2018-05-30	2014-09-18	050721874
372	ANTI-CXCR4 ANTIBODIES AND ANTIBODY-DRUG CONJUGATES	HO WEI HSIEN LIU SHU HUI PERNASETTI FLAVIA MERCER	PFIZER [US]	KR101809072B1 KR20160030586A	2013-08-02	A61K47/48 A61K49/00 C07K16/28	A61K39/3955 (IL) A61K47/6803 (EP,IL,KR) A61K47/6809 (EP,IL,KR) A61K47/6847 (IL) A61K47/6849 (EP,IL,KR) A61K47/6851 (EP,IL,KR) A61K49/0002 (EP,IL,KR,RU) A61P1/02 (EP,IL) A61P1/04 (EP,IL) A61P1/18 (EP,IL) A61P11/00 (EP,IL) A61P13/08 (EP,IL) A61P13/10 (EP,IL) A61P13/12 (EP,IL) A61P15/00 (EP,IL) A61P17/00 (EP,IL) A61P25/00 (EP,IL) A61P35/00 (EP,IL) A61P35/02 (EP,IL) A61P35/04 (EP,IL) A61P43/00 (EP,IL…	2016-03-18 2017-12-14	2015-02-05	051585144
373	CRYSTAL STRUCTURE OF ERBB2 AND USES THEREOF	LOU MEIZHEN LOVRECZ GEORGE OSCAR MCKERN NEIL MORETON WARD COLIN WESLEY GARRETT THOMAS PETER JOHN ELLEMAN THOMAS CHARLES ADAMS TIMOTHY EDWARD BURGESS ANTONY WILKES JORISSEN ROBERT NICHOLAS	COMMW SCIENT IND RES ORG [AU] LUDWIG INST FOR CANCER RES LTD [US] WALTER AND ELIZA HALL INSTITUTE OF MEDICAL RES [AU]	AU2003265744A1	2002-10-04	C07K14/475 C07K14/475		2004-04-23	2004-04-23	034275703
374	Production of sialylated N-glycans in lower eukaryotes	HAMILTON STEPHEN R [US]	GLYCOFI INC [US]	US2006286637A1 US7863020B2	2000-06-28	C07H21/04 C07K14/47 C12N9/10 C12P21/06 C12N15/00 C12P19/26 C12P21/00	C12N9/1081 (EP,US) C12N9/2402 (EP,US) C12P21/005 (EP,US) C12Y302/01018 (EP,US) C07K2319/036 (EP,US) C07K2319/05 (EP,US) C07K2319/055 (EP,US)	2006-12-21 2011-01-04	2006-12-21	038668362
375	MODIFIED PROTEINS STABILIZED IN A DESIRED CONFORMATION AND METHODS FOR PRODUCING SAME	SPRINGER TIMOTHY A [US] TAKAGI JUNICHI [US]	BLOOD RES CENTER [US] SPRINGER TIMOTHY A [US] TAKAGI JUNICHI [US]	WO2004007530A2 WO2004007530A3	2002-07-17	C07K C07H21/00 C07K2/00 G01N33/53 C07K14/705	C07K14/70546 (EP)	2004-01-22 2004-05-27	2004-01-22	030119148
376	CRYSTAL STRUCTURE OF ERBB2 AND USES THEREOF	WARD COLIN WESLEY [AU] JORISSEN ROBERT NICHOLAS [AU] BURGESS ANTONY WILKES [AU] LOU MEIZHEN [AU] ADAMS TIMOTHY EDWARD [AU] MCKERN NEIL MORETON [AU] GARRETT THOMAS PETER JOHN [AU] ELLEMAN THOMAS CHARLES [AU] LOVRECZ GEORGE OSCAR [AU]	COMMW SCIENT IND RES ORG [AU] INST MEDICAL W & E HALL [AU] LUDWIG INST CANCER RES [US]	CA2500288A1	2002-10-04	C07K14/475 C07K14/71 C07K14/82	A61P35/00 (EP) A61P43/00 (EP) C07K14/71 (EP,US) C07K14/82 (EP,US) C07K2299/00 (EP,US)	2004-04-15	2004-04-15	028679486
377	SYNTHETIC MEMBRANE-RECEIVER COMPLEXES	KAHVEJIAN AVAK [US] MATA-FINK JORDI [US] ROUND JOHN [US] BERRY DAVID ARTHUR [US] AFEYAN NOUBAR B [US]	RUBIUS THERAPEUTICS INC [US]	US10253296B2 US2018119101A1	2013-11-18	A61K31/7088 A61K35/18 A61K38/17 A61K39/00 A61K39/385 A61K47/69 A61K9/00 A61K9/50 C07K16/08 C12N5/078 C12N9/88	A61K31/7088 (EP,IL,US) A61K35/18 (IL,US) A61K38/177 (EP,IL,US) A61K38/1774 (EP,IL,US) A61K39/001 (IL,US) A61K39/385 (IL,US) A61K47/6901 (EP,IL,US) A61K9/0019 (EP,IL,US) A61K9/5068 (EP,IL,US) A61P1/00 (EP,IL) A61P1/04 (EP,IL) A61P13/12 (EP,IL) A61P17/00 (EP,IL) A61P25/00 (EP,IL) A61P3/10 (EP,IL) A61P37/02 (EP,IL) A61P37/06 (EP,IL) A61P43/00 (EP,IL) A61P7/00 (EP,IL) A61P7/06 (EP,IL) A61P9/00 (EP,IL…	2018-05-03 2019-04-09	2015-05-21	052293163
378	IN VITRO ASSEMBLY OF ANELLOVIRUS CAPSIDS ENCLOSING RNA	HAJJAR ROGER JOSEPH [US] DELAGRAVE SIMON [US] SWANSON KURT ADAM [US]	FLAGSHIP PIONEERING INNOVATIONS V INC [US]	US2022372519A1	2020-12-23	C12N15/86	C07K14/005 (EP) C12N15/86 (US) C12N7/00 (EP) C12N2750/00022 (EP) C12N2750/00023 (EP) C12N2750/10022 (EP) C12N2750/10023 (EP)	2022-11-24	2022-06-30	082160089
379	Cytokine receptor	VARGHESE JOSEPH N [AU] SIMPSON RICHARD J [AU] MORITZ ROBERT L [AU] LOU MEIZHEN [AU] JI HONG [AU] BRANSON KIM M [AU] SMITH BRIAN J [AU]		US2007032640A1	2001-09-14	A61K31/00 A61K31/122 A61K31/136 A61K31/166 A61K31/167 A61K31/185 A61K31/19 A61K31/325 A61K31/343 A61K31/352 A61K31/381 A61K31/4035 A61K31/407 A61K31/428 A61K31/435 A61K31/437 A61K31/4375 A61K31/4709 A61K31/472 A61K31/4741 A61K31/4745 A61K31/519 A61K31/522 A61K31/704 A61K38/20 A61K45/00 A61P13/12 A61P17/00 A61P17/06 A61P19/02 A61P19/10 A61P29/00 A61P31/04 A61P31/18 A61P35/00 A61P37/00 A61P43/00 C0…	A61K31/00 (EP,US) A61K31/325 (EP,US) A61K31/472 (EP,US) A61P13/12 (EP) A61P17/00 (EP) A61P17/06 (EP) A61P19/02 (EP) A61P19/10 (EP) A61P29/00 (EP) A61P31/04 (EP) A61P31/18 (EP) A61P35/00 (EP) A61P37/00 (EP) A61P43/00 (EP) C07K14/7155 (EP,US) G16B15/30 (EP,US) G16C20/50 (EP,US) C07K2299/00 (EP,US) G01N2500/04 (EP,US) G16B15/00 (EP,US)	2007-02-08	2003-03-27	003831535
380	MEMBRANE-RECEIVER COMPLEX THERAPEUTICS	MATA-FINK JORDI [US] KAHVEJIAN AVAK [US]	RUBIUS THERAPEUTICS INC [US]	US2018135012A1	2015-05-13	C07K14/47 C12N5/078	C07K14/47 (EP,US) C12N5/0641 (EP,US) C12N5/0644 (EP,US) C07K2319/06 (US) C07K2319/33 (US) C07K2319/35 (US) C12N2510/02 (EP,US)	2018-05-17	2016-11-17	056121163
381	Baculovirus expression systems	DELAGRAVE SIMON PITTS JARED DAVID	FLAGSHIP PIONEERING INNOVATIONS V INC	AU2021288051A1	2020-06-12	A61K35/76 C12N15/11 C12N15/86 C12N7/00	C07K14/005 (EP) C12N15/86 (EP) C12N2710/14043 (EP) C12N2710/14044 (EP) C12N2750/00022 (EP) C12N2750/00043 (EP)	2023-01-19	2021-12-16	078845950
382	Tandem anellovirus constructs	DELAGRAVE SIMON LEBO KEVIN JAMES NAWANDAR DHANANJAY MANIKLAL TIMPONA JOSEPH LOUIS	FLAGSHIP PIONEERING INNOVATIONS V INC	AU2021288320A1	2020-06-12	A61K48/00 A61P31/00 C12N15/86 C12N7/00	A61K48/0041 (EP) A61P31/00 (EP) C12N15/86 (EP) C12N7/00 (EP) C12N2750/00021 (EP) C12N2750/00043 (EP) C12N2750/00044 (EP)	2023-01-19	2021-12-16	078845951
383	STRUCTURE OF INSULIN IN COMPLEX WITH N- AND C-TERMINAL REGIONS OF THE INSULIN RECEPTOR ALPHA-CHAIN	LAWRENCE MICHAEL COLIN [AU] MENTING JOHN GERBRANDT TASMAN [AU] SMITH BRIAN JOHN [AU]	INST MEDICAL W & E HALL [AU] WALTER & ELIZA HALL INST MEDICAL RES [AU]	EP2901154A1 EP2901154A4 EP2901154B1	2012-09-25	C07K1/32 C07K14/62 C07K14/72 G01N23/20 G01N33/483 G16B5/00 G01N23/207 G01N33/74	C07K14/62 (EP,US) C07K14/72 (EP,US) G01N23/207 (US) G01N33/74 (US) G16B5/00 (EP,US) C07K2299/00 (EP,US)	2015-08-05 2016-08-31 2018-11-21	2014-04-03	050386701
384	METHODS AND COMPOSITIONS FOR IMMUNOMODULATION	MATA-FINK JORDI [US] ROUND JOHN [US] AFEYAN NOUBAR B [US] KAHVEJIAN AVAK [US]	RUBIUS THERAPEUTICS INC [US]	US11576934B2 US2019247440A1	2014-04-01	A61K35/28 A61K48/00 C12N5/07 C12N5/078 A61K35/18 C07K14/705 A61K35/12	A61K35/12 (RU) A61K35/18 (KR) A61K35/28 (IL,US) A61K39/00 (KR) A61K48/00 (IL,US) A61P1/04 (EP,IL) A61P13/12 (EP,IL) A61P19/02 (EP,IL) A61P21/02 (EP,IL) A61P21/04 (EP,IL) A61P25/00 (EP,IL) A61P29/00 (EP,IL) A61P3/10 (EP,IL) A61P37/00 (KR,RU) A61P37/02 (EP,IL) A61P37/06 (EP,IL) A61P37/08 (EP,IL) A61P43/00 (EP,IL) A61P7/02 (EP,IL) A61P7/04 (EP,IL) C07K14/47 (CN) C07K14/62 (CN) C12N5/06 (EP,IL,US) C1…	2019-08-15 2023-02-14	2015-10-08	054241093
385	Molecular Vaccines for Infectious Disease	SCHOELLER JOERGEN [DK] PEDERSEN HENRIK [DK] BRIX LISELOTTE [DK] SCHØLLER JØRGEN [DK]	SCHOELLER JOERGEN [DK] PEDERSEN HENRIK [DK] BRIX LISELOTTE [DK] DAKO DENMARK AS [DK]	US10369204B2 US2012258126A1	2008-10-02	A61K39/02 A61P31/04 A61P31/18 A61K39/21 A61K39/00 A61K39/12 A61K47/61 A61K47/64 C07K14/74 A61K38/00	A61K39/00 (EP,US) A61K39/12 (EP,US) A61K39/21 (EP,US) A61K47/61 (EP,US) A61K47/646 (EP,US) A61P31/04 (EP) A61P31/18 (EP) C07K14/70539 (EP,US) A61K2039/5154 (EP,US) A61K2039/54 (EP,US) A61K2039/545 (EP,US) A61K2039/55505 (EP,US) A61K2039/55516 (EP,US) A61K2039/55583 (EP,US) A61K2039/6087 (EP,US) A61K2039/625 (EP,US) A61K38/00 (EP,US) C12N2740/16134 (EP,US) C12N2740/16234 (EP,US) Y02A50/30 (EP,US)	2012-10-11 2019-08-06	2010-04-08	041469541
386	Methods of identifying and characterizing anelloviruses and uses thereof	KAHVEJIAN AVAK WEINSTEIN ERICA GABRIELLE HAJJAR ROGER JOSEPH YOZWIAK NATHAN LAWRENCE DELAGRAVE SIMON ECHELARD YANN PAUL GUY RÉGIS SPRINGER SIMEON UNGERLEIDER ARZE CESAR A ANDERSEN KRISTIAN GRAUGAARD	FLAGSHIP PIONEERING INNOVATIONS V INC	AU2021293245A1	2020-06-17	C12Q1/6844 C12Q1/6888 C12Q1/70	A61K31/7105 (EP) A61K31/713 (EP) C12N15/63 (EP) C12N15/86 (EP) C12Q1/701 (EP) C12N2750/00022 (EP) C12N2750/00043 (EP)	2023-01-19	2021-12-23	079268434
387	Glycopegylation methods and proteins/peptides produced by the methods	XI DEFREES SHAWN ZOPF DAVID BA [US] SHAWN DEFREES [DK] DAVID ZOPF [DK] ROBERT BAYER [DK] CARYN BOWE [DK] DAVID HAKES [DK] XI CHEN [DK]	NEOSE TECHNOLOGIES INC [US] NEOSE TECHNOLOGIES INC [DK]	CN100522988C CN1863458A	2003-04-09	A01N43/04 A61K38/00 C07K1/107		2006-11-15 2009-08-05	2006-11-15	037390748
388	INFLUENZA VIRUS VACCINES AND USES THEREOF	ADOLFO GARCIA-SASTRE PETER PALESE FLORIAN KRAMMER NATALIE PICA DIRK EGGINK RAFAEL A MEDINA-SILVA HAI RONG	ICAHN SCHOOL MED MOUNT SINAI	JP2020096604A	2011-09-20	A61K35/76 A61K38/00 A61K39/145 A61P31/16 C07K14/11 C07K19/00 C12N1/15 C12N1/19 C12N1/21 C12N15/44 C12N5/10 C12N7/01 C12N7/04	A61K39/12 (EP,US) A61K39/145 (EP,US) A61P31/16 (EP) A61P37/04 (EP) A61P43/00 (EP) C07K14/005 (EP,US) C12N7/00 (US) A61K2039/521 (EP,US) A61K2039/5258 (EP,US) A61K2039/53 (EP,US) C07K2319/00 (EP,US) C12N2710/14143 (EP,US) C12N2760/16122 (EP,US) C12N2760/16123 (EP,US) C12N2760/16134 (EP,US) C12N2760/16162 (EP,US) C12N2760/16171 (US)	2020-06-25	2013-03-28	047914828
389	Novel human transferase family members and uses thereof	MEYERS RACHEL E [US] WILLIAMSON MARK [US] LEIBY KEVIN R [US] KEPELLER-LIBERMANN ROSANA [US] OLANDT PETER J [US] MACBETH KYLE J [US] RODOLPH-OWEN LAURA A [US] TSAI FONG-YING [US] HUNTER JOHN J [US]	MILLENNIUM PHARM INC [US] MILLENNIUM PHARM INC	US2008027147A1 US7799898B2	2000-03-07	A61K47/00 A61P43/00 C07H21/04 C12N15/00 C12N5/06 C12N9/99 C12P21/04 G01N33/53 G01N33/566 A61M5/142 C07K14/47 C07K16/40 C12N9/00 C12N9/10 C12Q1/68 C07K1/00 C07K14/00 C07K17/00 G01N33/00 A61K38/00 A61K39/00 A61M5/36	A61P43/00 (EP) C07K14/47 (EP,US) C07K16/40 (EP,US) C12N9/1007 (EP,US) C12N9/1025 (EP,US) C12N9/1029 (EP,US) C12N9/1048 (EP,US) C12N9/1051 (EP,US) C12N9/1096 (EP,US) C12N9/93 (EP,US) C12Q1/48 (EP,US) C12Q1/6883 (EP,US) C12Y602/01001 (EP,US) C12Y602/01016 (EP,US) A01K2217/05 (EP,US) A61K38/00 (EP,US) A61K39/00 (EP,US) C07K2319/00 (EP,US) C12Q2600/156 (EP,US) C12Q2600/158 (EP,US)	2008-01-31 2010-09-21	2003-12-04	029588046
390	Erythropoietin: remodeling and glycoconjugation of erythropoietin	XI DE FREES SHAWN ZOPF DAVID B [US] SHAWN DE FREES [US] DAVID ZOPF [US] ROBERT BAYER [US] CARYN BOWE [US] DAVID HAKES [US] XI CHEN [US]	NEOSE TECHNOLOGIES INC [US]	CN100405906C CN1798501A	2002-10-09	A01N43/04		2006-07-05 2008-07-30	2006-07-05	036819147
391	Anellosomes for delivering protein replacement therapeutic modalities	WEINSTEIN ERICA GABRIELLE KAHVEJIAN AVAK DELAGRAVE SIMON YOZWIAK NATHAN LAWRENCE LEBO KEVIN JAMES DIAZ FERNANDO MARTIN NAWANDAR DHANANJAY MANIKLAL TEDSTONE RYAN D PITTS JARED DAVID	FLAGSHIP PIONEERING INNOVATIONS V INC	AU2019395418A1	2018-12-12	C12N15/86	A61K48/00 (KR) C12N15/86 (EP,IL,KR,US) C12N15/90 (KR,US) C12N2750/00022 (EP,IL,KR,US) C12N2750/00043 (EP,IL,KR,US)	2021-06-03	2020-06-18	069160356
392	ANTISENSE OLIGOMERS AND USES THEREOF	AZNAREZ ISABEL [US] NASH HUW M [US] KRAINER ADRIAN [US]	STOKE THERAPEUTICS INC [US] COLD SPRING HARBOR LABORATORY [US]	US2022118000A1	2015-12-14	A61K31/7125 A61K38/00 A61K38/17 A61K47/68 A61P43/00 C12N15/11 C12N15/113 C12N15/62	A61K31/7125 (EP,US) A61K38/005 (EP,US) A61K38/179 (EP,US) A61K47/6807 (US) A61P43/00 (EP,US) C12N15/111 (EP,US) C12N15/1136 (US) C12N15/62 (EP,US) C12N2310/11 (EP,US) C12N2310/315 (EP,US) C12N2310/321 (EP,US) C12N2320/33 (EP,US) C12N2310/321, C12N2310/3521, ADD (EP,US)	2022-04-21	2019-03-07	065518835
