# Supplementary material for: Congenital disorders of glycosylation: narration of a story through its patents
Source: Orphanet J Rare Dis. 2023 Aug 29;18:247. doi: 10.1186/s13023-023-02852-w (PMC10466741; doi:10.1186/s13023-023-02852-w)
Supplement: Supplementary file 4 — Supplementary Material 4 [file 13023_2023_2852_MOESM4_ESM.xlsx]

## Sheet: Query
Espacenet
Patent search
415 results found for ((ctxt = "PMM2-CDG" OR nftxt = "phosphomannomutase deficiency") OR (ctxt = "MPI-CDG" OR nftxt = "phosphomannose isomerase deficiency" OR (ctxt = "PGM*-CDG" OR nftxt = "phosphoglucomutase deficiency") OR ctxt = "leukocyte adhesion deficiency") OR (ctxt = "glycosylation defect*" OR ctxt = "carbohydrate associated protein*" OR (ctxt = "carbohydrate deficient" AND ctxt = "glycop…
Results 1 to 415 displayed
Query language: en / de / fr
Sort by: Relevance
Open the "Results" sheet (select tab below) to view the results.

## Sheet: Results
No	Title	Inventors	Applicants	Publication number	Earliest priority	IPC	CPC	Publication date	Earliest publication	Family number
1	MEANS AND METHODS FOR DIAGNOSING AND TREATING CDG CAUSED BY A DEFICIENCY OF PGM1	MARQUARDT THORSTEN [DE] RUST STEPHAN [DE] TEGTMEYER LAURA [DE] FINGERHUT RALPH [CH]	WESTFÄLISCHE WILHELMS UNIVERSITÄT MÜNSTER [DE] UNIV MUENSTER WESTFAELISCHE WILHELMS [DE]	EP2905621A1 EP2905621B1	2014-02-05	G01N33/66	G01N33/66 (EP)	2015-08-12 2018-05-02	2015-08-12	050070284
2	METHODS FOR TREATING CONGENITAL DISORDERS OF GLYCOSYLATION	PERLSTEIN ETHAN OREN [US] LAO JESSICA [US] SAM FEBA [US] DIPRIMIO NINA [US] PARTON ZACHARY [US] TSANG HILLARY [US] MURTHY KAUSALYA [US] IYER SANGEETHA VENKATRAMAN [US] MAST JOSHUA [US] PORTILLO RODRIGUEZ TAMY MAY SHARLY [US] PRANGLEY MADELEINE [US]	PERLARA PBC [US] MAGGIES PMM2 CDG CURE LLC [US]	WO2020040831A1	2018-08-20	A61K31/231 A61K31/235 A61K31/255 A61K31/335 A61P3/00 A61P35/00 A61P37/00 C07D213/60 C07D213/75 C07D275/00	A61K31/085 (EP) A61K31/122 (EP) A61K31/136 (EP) A61K31/137 (EP) A61K31/185 (EP) A61K31/192 (US) A61K31/198 (EP) A61K31/277 (EP) A61K31/352 (EP) A61K31/353 (EP) A61K31/426 (US) A61P3/00 (EP) A61P35/00 (EP) A61P37/00 (EP) A61K45/06 (US)	2020-02-27	2020-02-27	069591425
3	POLYOL BIOMARKERS FOR CONGENITAL DISORDERS OF GLYCOSYLATION	MORAVA-KOZICZ EVA [US] KOZICZ TAMAS [US] OGLESBEE DEVIN [US] RAYMOND KIMIYO M [US]	MAYO FOUND MEDICAL EDUCATION & RES [US]	WO2022103815A1	2020-11-10	A61K45/06 A61P3/00 C07K14/47	A61K31/4188 (EP) A61K31/426 (EP) A61K31/502 (EP) A61P3/00 (EP) C12N9/90 (EP) C12Y504/02008 (EP) G01N33/50 (EP) G01N2440/38 (EP)	2022-05-19	2022-05-19	081601651
4	EX VIVO METHODS OF SCREENING FOR, AND CHARACTERIZING, CARDIAC THERAPEUTICS USING PRELOADED CARDIAC TISSUES	LI RONALD A [CN] COSTA KEVIN D [US]	NOVOHEART LTD [CN]	WO2019244044A1	2018-06-20	A61L27/24 A61L27/50 A61L27/52 C12N5/22	C12N5/0657 (EP) G01N33/4833 (EP,US) C12N2502/1323 (EP) C12N2502/1329 (EP) C12N2506/02 (EP) C12N2513/00 (EP) C12N2527/00 (EP) C12N2529/00 (EP) C12N2533/54 (EP) C12N2533/76 (EP)	2019-12-26	2019-12-26	068983505
5	METHODS AND MATERIALS FOR TREATING GLYCOSYLATION DISORDERS	MORAVA-KOZICZ EVA [US] KOZICZ TAMAS [US] GHESQUIÈRE BART [BE]	MAYO FOUND MEDICAL EDUCATION & RES [US] VIB VZW [BE] KATHOLIEKE UNIV LEUVEN K U LEUVEN R&D [BE]	EP3806866A1 EP3806866A4 EP3806866B1	2018-06-14	A61K31/7004 A61K31/7008 A61K31/7012 A61K31/7072 A61K45/06 A61P21/00	A61K31/7072 (EP,KR,US) A61P21/00 (EP,KR,US) A61K2300/00 (KR) A61K31/7072, A61K2300/00, INV (EP)	2021-04-21 2021-09-08 2022-11-16	2019-12-19	068842334
6	Synthesis method of ALG1-CDG and PMM2-CDG biomarkers and application	WANG NING GAO XIAODONG JIA JIXIANG	UNIV JIANGNAN	CN113403358A	2021-06-24	C07K16/44 C12P19/18 C12P19/26 G01N33/53	C07K16/44 (CN) C12P19/18 (CN) C12P19/26 (CN) G01N33/5308 (CN) G01N2400/00 (CN) G01N2800/7071 (CN)	2021-09-17	2021-09-17	077683017
7	COMPOUNDS FOR TREATING CONGENITAL DISORDERS OF GLYCOSYLATION	PÉREZ GONZÁLEZ MARIA BELÉN [ES] GÁMEZ ABASCAL MARIA ALEJANDRA [ES] YUSTE CHECA PATRICIA [ES] BRASIL SANDRA [ES] UGARTE PÉREZ MAGDALENA [ES] MARTÍNEZ RUIZ AURORA [NO] UNDERHAUG JARL [NO]	UNIV AUTÓNOMA DE MADRID [ES] UNIV OF BERGEN [NO]	EP3275863A1	2016-07-29	C07C275/30 C07D213/75	C07C275/30 (EP) C07D213/75 (EP)	2018-01-31	2018-01-31	056609840
8	CARBOHYDRATE-DEFICIENT GLYCOPROTEIN SYNDROME TYPE I	MATTHIJS GERT [BE]	GENZYME LTD [GB] MATTHIJS GERT [BE] MATTHIJS GERT [GB]	WO9849324A2 WO9849324A3	1997-04-30	A01K67/027 A61K38/52 A61K39/395 C12N15/61 C12N9/90 C12Q1/68 G01N33/68 C12N15/61 C12N9/90 A61K38/00	C12N9/90 (EP) A01K2217/05 (EP) A61K38/00 (EP)	1998-11-05 1999-02-11	1998-11-05	026311468
9	TREATMENT OF GLYCOSYLATION DEFICIENCY DISEASES	VON BORSTEL REID W	WELLSTAT THERAPEUTICS CORPORTION [US]	WO2016028894A1	2014-08-19	A61K31/7072 A61P21/00	A61K31/7004 (EP,US) A61K31/7008 (EP,US) A61K31/7012 (EP,US) A61K31/7072 (EP,US) A61K45/06 (EP,US) A61P21/00 (EP,US) A61P43/00 (EP,US) A61K31/7004, A61K2300/00, INV (EP,US) A61K31/7008, A61K2300/00, INV (EP,US) A61K31/7012, A61K2300/00, INV (EP,US) A61K31/7072, A61K2300/00, INV (EP,US)	2016-02-25	2016-02-25	055351228
10	INHIBITORS OF ALDOSE REDUCTASE	WASMUTH ANDREW [US]	APPLIED THERAPEUTICS INC [US]	US2022017535A1	2019-04-01	A61P9/00 C07D495/04 C07H15/26	A61K31/5025 (KR) A61K9/0014 (KR) A61P17/00 (KR) A61P3/10 (KR) A61P9/00 (US) A61P9/10 (KR) C07D487/04 (EP,IL) C07D495/04 (EP,IL,KR,US) C07H15/26 (EP,IL,US)	2022-01-20	2020-10-08	070416582
11	DIAGNOSIS OF HUMAN GLYCOSYLATION DISORDERS	MARTH JAMEY D [US] FREEZE HUDSON H [US]	UNIV CALIFORNIA [US] BURNHAM INST [US] MARTH JAMEY D [US] FREEZE HUDSON H [US]	WO0033076A1 WO0033076A9	1998-12-02	A01K67/00 A01K67/033 G01N33/53 G01N33/555 G01N33/567 C12N9/10 G01N33/68	C12N9/1081 (EP,US) G01N33/68 (EP,US) G01N33/6842 (EP,US) A01K2217/075 (EP,US) G01N2400/02 (EP,US) Y10S436/827 (EP,US) Y10T436/143333 (EP,US)	2000-06-08 2001-02-01	2000-06-08	027380899
12	ALDOSE REDUCTASE INHIBITORS FOR TREATMENT OF PHOSPHOMANNOMUTASE 2 DEFICIENCY	PERFETTI RICCARDO [US] SHENDELMAN SHOSHANA [US]	APPLIED THERAPEUTICS INC [US]	CA3153108A1	2019-10-08	A61K31/231 A61K31/235 A61K31/255	A61K31/5025 (EP,IL,US) A61P25/00 (EP,IL)	2021-04-15	2021-04-15	075437528
13	Assay for glycosylation deficiency disorders	BEAN PAMELA [US] TERRYBERRY JEFF W [US]	SPECIALTY LAB INC [US]	US5432059A	1994-04-01	C12N9/10 C12Q1/48 C12Q1/54 G01N21/64 C12Q1/48 G01N33/68	C12Q1/48 (EP,US) G01N33/68 (EP,US) G01N33/6842 (EP,US) Y10S436/80 (EP,US) Y10S436/811 (EP,US) Y10S530/829 (EP,US) Y10S530/83 (EP,US)	1995-07-11	1995-07-11	022832137
14	Verwendung von Mannose zur Bekämpfung der Proteinverlust-Enteropathie	MARQUARDT THORSTEN [DE]	MARQUARDT THORSTEN DR MED [DE] SHS GES FUER KLINISCHE ERNAEHR [DE] MARQUARDT THORSTEN [DE]	DE19758059A1 DE19758059C2	1997-12-29	A61K31/70 A61K31/7004 A61P1/12 A61K31/70 A61K31/7004 A61P1/12 A61P3/00	A61K31/7004 (EP) A61P1/12 (EP) A61P3/00 (EP)	1999-07-08 2001-10-04	1999-07-08	007853490
15	METHOD FOR INCREASING MOTION ACTIVITY IN CHILDREN WITH CARBOHYDRATE-DEFICIENT GLYCOPROTEIN SYNDROME	PYKHTINA NATAL JA NIKOLAEVNA [RU] SAVEL EVA VIKTORIJA ALEKSANDROVNA [RU]	PYKHTINA NATAL JA NIKOLAEVNA [RU]	RU2502499C1	2012-06-13	A61H1/00		2013-12-27	2013-12-27	049817590
16	Isolated liver stem cells	SOKAL ETIENNE NAJIMI MUSTAPHA	UNIV LOUVAIN	CN103989710A CN103989710B	2005-12-21	A61K35/407 A61P1/16 C12N5/074 C12N5/0789	A61K35/28 (US) A61K35/407 (US) A61P1/16 (EP) A61P29/00 (EP) A61P3/00 (EP) A61P3/06 (EP) A61P3/08 (EP) A61P3/10 (EP) A61P31/08 (EP) A61P31/12 (EP) A61P31/14 (EP) A61P31/20 (EP) A61P35/00 (EP) A61P37/06 (EP) A61P43/00 (EP) A61P7/04 (EP) C12N5/0672 (EP,US) G01N33/5067 (US)	2014-08-20 2019-11-15	2007-06-28	037775557
17	DYNAMIC METABOLIC RATE ESTIMATION	DU NAN [US] LIU NAN [US] LI JIA [US]	DAWNLIGHT TECH INC [US]	WO2021061314A1	2019-09-26	A61B5/00 A61B5/11 G16H10/60	A61B5/02055 (EP) A61B5/021 (EP) A61B5/0531 (EP) A61B5/0537 (EP) A61B5/14532 (EP) A61B5/14546 (EP) A61B5/1455 (EP) A61B5/14551 (EP) A61B5/1468 (EP) A61B5/1486 (EP) A61B5/318 (EP) A61B5/369 (EP) A61B5/389 (EP) A61B5/4866 (EP) G16H15/00 (EP) G16H50/20 (EP) G16H50/30 (EP)	2021-04-01	2021-04-01	075166019
18	Human mannosyltransferase mutant protein and application thereof	ZHANG YAOZHOU WU YUQIAN FENG JIANHUA LI DONGMEI ZHANG SHUJUN PANG TIELIANG CHEN YUJIAO WANG WENYA	TIANJIN HUBIN PANGU GENE SCIENCE DEV CO LTD	CN108362888A	2018-01-18	G01N33/68	G01N33/6854 (CN)	2018-08-03	2018-08-03	063006561
19	Primer, probe, kit and method for detecting bovine leukocyte adhesion deficiency	XIE MINGXING PENG XIAOLI LIU TANG CHEN WEILING WANG QUNLI WANG JINGMING XU WEIJIA SUN FUQUAN WANG WEI	INSPECTION & QUARANTINE TECH CT XIAMEN ENTRY EXIT INSPECTION & QUARANTINE BUREAU	CN103088119A	2012-10-29	C12N15/11 C12Q1/68		2013-05-08	2013-05-08	048201245
20	Identification of canine leukocyte adhesion deficiency in dogs	ANDERSSON LEIF [SE] KIJAS JAMES [SE] GAFVERT SOPHIE [SE] WIGH-TROWALDH GUNILLA [SE] HEDHAMMAR AKE [SE]		US6210897B1	1999-05-26	C07H21/04 C12P19/34 C12Q1/68 C07K14/705 C12Q1/68	C07K14/70553 (EP,US) C12Q1/6883 (EP,US) C12Q2600/124 (EP,US) C12Q2600/156 (EP,US)	2001-04-03	2001-04-03	026833995
21	SUGAR CHAIN SYNTHASE GENE	NAKAYAMA KENICHI [JP] ISHII TOMOKO [JP] JIGAMI YOSHIHUMI [JP]	NAT INST OF ADVANCED IND SCIEN [JP] NAKAYAMA KENICHI [JP] ISHII TOMOKO [JP] JIGAMI YOSHIHUMI [JP]	WO2004015110A1	2002-08-07	A61K38/45 C12N1/15 C12N1/19 C12N1/21 C12N15/54 C12N5/10 C12N9/10 C12N1/15 C12N1/19 C12N1/21 C12N15/54 C12N9/10	A61P3/08 (EP) C12N9/1051 (EP,US)	2004-02-19	2004-02-19	031711673
22	Capillary electrophoresis of transferrin glycoforms	LANDERS JAMES P [US] PRASAD RAJANI [US] ODA ROBERT P [US] STOUT ROBERT L [US]		US5993626A	1997-01-24	G01N27/26 G01N27/447 G01N27/447 G01N33/90	G01N27/447 (EP,US) G01N27/44747 (EP,US) G01N33/90 (EP,US) G01N2333/79 (EP,US)	1999-11-30	1999-11-30	025144137
23	USE OF CANNABIDIOL IN THE TREATMENT OF SEIZURES ASSOCIATED WITH RARE EPILEPSY SYNDROMES RELATED TO GENETIC ABNORMALITIES	CHECKETTS DANIEL [GB] CRAIG KEVIN [GB]	GW RES LTD [GB]	WO2022017947A1	2020-07-20	A61K31/05 A61K31/4015 A61K31/4192 A61K36/185 A61K45/06 A61P25/08	A61K31/05 (EP,GB) A61K31/185 (GB) A61K31/4015 (EP) A61K31/4192 (EP) A61K36/185 (EP) A61K45/06 (EP) A61P25/08 (EP,GB) A61K31/05, A61K2300/00, INV (EP) A61K31/4015, A61K2300/00, INV (EP) A61K31/4192, A61K2300/00, INV (EP)	2022-01-27	2022-01-26	072338980
24	MONOSACCHARIDE PHOSPHORAMIDATE PRODRUGS	THOMAS STEPHEN [US] CRUTCHER PATRICK [US] PERTUSATI FABRIZIO [GB] SEDLAKOVA JANA [CZ] BRANCALE ANDREA [GB]	CERECOR INC [US]	WO2019118486A1	2017-12-11	A61K31/70 A61K31/7024 C07H11/04	C07H11/04 (EP)	2019-06-20	2019-06-20	066820602
25	METHOD FOR THE DEVELOPMENT OF STEM CELL LINES	CARREIRA JOÃO MANUEL COELHO [PT] HENRIQUE DOMINGOS MANUEL PINTO [PT] DIOGO MARIA MARGARIDA FONSECA RODRIGUES [PT] RODRIGUES CARLOS ANDRÉ VITORINO [PT] MIRANDA CLÁUDIA DANIELA CANELAS [PT]	INST SUPERIOR TECNICO [PT] INST DE MEDICINA MOLECULAR [PT] FACULDADE DE MEDICINA DA UNIV DE LISBOA [PT]	WO2022186708A1	2021-03-05	C12N15/10 C12N15/87 C12N5/074	A61K35/545 (EP) A61K48/00 (PT) C12N15/102 (EP) C12N15/113 (EP) C12N15/64 (PT) C12N15/65 (PT) C12N15/66 (PT) C12N15/85 (PT) C12N15/907 (EP) C12N5/0606 (PT) C12N5/0696 (EP,PT) C12N2310/20 (EP) C12N2501/65 (EP) C12N2501/70 (EP)	2022-09-09	2022-09-05	081595625
26	Bovine leukocyte adhesion deficiency (BLAD) pyrosequencing detection method	GUANGLE JIA LI ZHOU JUANHONG LIAO XIANGMEI LIN	CHINESE ACAD INSP & QUARANTINE	CN102732625A CN102732625B	2012-06-18	C12N15/11 C12Q1/68		2012-10-17 2014-10-08	2012-10-17	046988920
27	COMPOSITIONS AND METHODS FOR TREATING MUSCULAR DYSTROPHY AND OTHER DISORDERS	LU QI LONG [US]	THE CHARLOTTE MECKLENBURG HOSPITAL AUTHORITY D/B/A ATRIUM HEALTH [US] THE CHARLOTTE MECKLENBURG HOSPITAL AUTHORITY [US]	US10456367B2 US2019054037A1	2016-12-16	A61K31/047 A61P21/00 A61K31/47 A61K31/7004	A61K31/047 (US) A61K31/7004 (EP,US) A61P21/00 (EP,US)	2019-02-21 2019-10-29	2018-06-21	062557093
28	COMPOSITIONS AND METHODS FOR TREATING MUSCULAR DYSTROPHY AND OTHER DISORDERS	LU QI LONG [US] CATALDI MARCELA [US] LU PEI JUAN [US]	THE CHARLOTTE MECKLENBURG HOSPITAL AUTHORITY D/B/A ATRIUM HEALTH [US] THE CHARLOTTE MECKLENBURG HOSPITAL AUTHORITY [US]	US10434113B2 US2019008881A1	2016-12-16	A61K31/7004 A61P21/00 A61K31/047 A61K31/47	A61K31/047 (EP,US) A61K31/7004 (EP,US) A61P21/00 (EP,US)	2019-01-10 2019-10-08	2019-01-10	064903961
29	BENZOISOTHIAZOLONES AS INHIBITORS OF PHOSPHOMANNOSE ISOMERASE	COSFORD NICHOLAS D P [US] FREEZE HUDSON H [US] DAHL RUSSELL [US] BRAVO YALDA [US] SHARMA VANDANA [US] ICHIKAWA MIE [US]	SANFORD BURNHAM MED RES INST [US] COSFORD NICHOLAS D P [US] FREEZE HUDSON H [US] DAHL RUSSELL [US] BRAVO YALDA [US] SHARMA VANDANA [US] ICHIKAWA MIE [US]	WO2011116355A2 WO2011116355A3	2010-03-19	A61K31/428 A61P25/00 C07D275/04	A61P1/16 (EP) A61P13/12 (EP) A61P25/00 (EP) A61P27/10 (EP) A61P3/10 (EP) A61P31/00 (EP) A61P31/04 (EP) C07D275/04 (EP,US)	2011-09-22 2012-03-01	2011-09-22	044649860
30	Primer pairs for detecting three recessive genetic defect diseases of dairy cow and application thereof	SU RUI GUO PENG HE JIANG HAN ZEZHOU ZHANG BIFEI	UNIV NORTH CHINA SHANXI LIVESTOCK GENETICS AND BREEDING CENTER	CN107653316A CN107653316B	2017-10-24	C12N15/11 C12Q1/6858 C12Q1/6883	C12Q1/6858 (CN) C12Q1/6883 (CN) C12Q2600/156 (CN) C12Q2600/16 (CN) C12Q1/6858, C12Q2531/107, C12Q2527/107, C12Q2537/143, INV (CN)	2018-02-02 2021-06-01	2018-02-02	061119547
31	HEXOSAMINE COMPOUNDS AND METHODS THEREOF	SAMPATHKUMAR SRINIVASA-GOPALAN [IN] PARASHAR SHUBHAM [IN] TASNEEM ANAM [IN] RAUTELA JYOTI [IN]	NAT INSTITUTE OF IMMUNOLOGY [IN]	WO2022264171A1	2021-06-16	A61K31/7008 A61P11/00 A61P17/00 A61P19/00 A61P31/00 C07H13/04 C07H15/12	A61K31/7008 (EP) A61P11/00 (EP) A61P17/00 (EP) A61P19/00 (EP) A61P31/00 (EP) C07H1/00 (EP) C07H13/04 (EP) C07H13/08 (EP) C07H15/12 (EP)	2022-12-22	2022-12-22	084525759
32	PHARMACEUTICAL PREPARATION OF CARBOHYDRATES FOR THERAPEUTIC USE	RAFALKO AGNES [US] CHERNENKO TATYANA [US]	GLYCOMINE INC [US]	EP3046537A2 EP3046537A4 EP3046537B1	2013-09-16	A61K31/00 A61K9/00 A61K9/127 A61K31/7028	A61K31/7028 (EP,US) A61K9/127 (EP,US) A61K9/1271 (EP,US)	2016-07-27 2017-04-19 2021-07-14	2015-04-16	052813726
33	Method for detecting bovine leukocyte adhesion deficiency by applying allele specific polymerase chain reaction (AS-PCR)	SHUJUN ZHANG LIGUO YANG CHENG WANG YINGYIN ZHANG QITAO JIA XIANG LI JIAJUN XIONG GUOHUA HUA AIXIN LIANG YUN LIU YIBO JIANG	UNIV HUAZHONG AGRICULTURAL	CN101899511A CN101899511B	2010-07-09	C12N15/11 C12Q1/68		2010-12-01 2012-08-08	2010-12-01	043225428
34	EXAMINATION METHOD OF GLYCOSYLATION ABNORMAL DISEASE	IRIMURA TATSURO OKI TAKAO KOMATSU KUNIMITSU MAENUMA KEISUKE TACHIKI AYUMI	UNIV TOKYO J OIL MILLS INC SUMMIT GLYCORES CORP	JP2008032520A JP4711190B2	2006-07-28	G01N33/543 G01N37/00 G01N33/53 G01N33/543		2008-02-14 2011-06-29	2008-02-14	039122106
35	IMPROVED RECOMBINANT FACTOR VII	GOLETZ STEFFEN [DE]	GLYCOTOPE GMBH [DE]	WO2017025566A1	2015-08-10	A61K38/48 C12N9/64	A61P7/02 (EP) C12N9/6437 (EP) C12Y304/21021 (EP)	2017-02-16	2017-02-16	054011849
36	SHORT-ACTING FACTOR VII POLYPEPTIDES	BAUZON MAXINE [US] HERMISTON TERRY [US]	BAYER HEALTHCARE LLC [US]	US10273466B2 US2014363419A1	2012-12-24	A61K38/48 A61K38/00 A61K38/36 C12N9/64	A61K38/00 (IL,KR) A61K38/4846 (EP,IL,KR,US) A61P7/00 (EP,IL) A61P7/04 (EP,IL) C12N9/6437 (EP,CN,IL,KR,US) C12Y304/21021 (EP,CN,IL,KR,US) A61K38/00 (EP,CN,US)	2014-12-11 2019-04-30	2014-07-03	051022016
37	SET OF SEQUENCE OF PRIMERS AND ALLELE-SPECIFIC PROBES FOR SIMULTANEOUS GENE DIAGNOSTICS OF TWO MUTANT ALLELES CAUSING CVM AND BLAD IN CATTLE	MARZANOVA SAIDA NURBIEVNA [RU] DEVRISHOV DAVUD ABDULSEMIDOVICH [RU] ALEKSEEV JAKOV IGOREVICH [RU] KONOVALOVA NINA VALEREVNA [RU] MARZANOV NURBIJ SAFARBIEVICH [RU]	OBSHCHESTVO S OGRANICHENNOJ OTVETSTVENNOSTJU AGROVET [RU]	RU2577990C1	2015-02-11	C12N15/11 C12Q1/68		2016-03-20	2016-03-20	055648111
38	MIXED TRICYCLO-DNA, 2'-MODIFIED RNA OLIGONUCLEOTIDE COMPOSITIONS AND USES THEREOF	RENNER WOLFGANG ANDREAS [CH] DUGOVIC BRANISLAV [CH]	SYNTHENA AG [CH]	WO2018055577A1	2016-09-23	C12N15/113	C12N15/113 (EP) C12N2310/315 (EP) C12N2310/322 (EP) C12N2310/3231 (EP) C12N2310/3341 (EP) C12N2320/53 (EP)	2018-03-29	2018-03-29	058579121
39	MIXED TRICYCLO-DNA, 2'-MODIFIED-RNA OLIGONUCLEOTIDE COMPOSITIONS AND USES THEREOF	RENNER WOLFGANG ANDREAS [CH] DUGOVIC BRANISLAV [CH]	SYNTHENA AG [CH]	CA3037663A1	2016-09-23	C12N15/113	A61K31/7088 (EP,US) A61P21/00 (EP,US) C12N15/113 (EP,US) C12N2310/313 (US) C12N2310/314 (US) C12N2310/315 (EP,US) C12N2310/321 (US) C12N2310/322 (US) C12N2310/3231 (EP,US) C12N2310/3341 (EP,US) C12N2310/533 (EP,US) C12N2320/33 (EP,US) C12N2320/52 (EP,US) C12N2320/53 (EP,US) C12N2310/321, C12N2310/3521, ADD (EP,US)	2018-03-29	2018-03-29	060081112
40	MESSENGER UNA MOLECULES AND USES THEREOF	CHIVUKULA PADMANABH [US] WARREN LUIGI [US] TACHIKAWA KIYOSHI [US] PAYNE JOSEPH E [US]	ARCTURUS THERAPEUTICS INC [US]	EP3212793A2 EP3212793A4 EP3212793B1	2014-11-02	A61K48/00 C12N15/11 C12N15/85 A61K39/00 C07K14/445 C07K14/46 C07K14/47 C07K14/505 C07K14/52 C07K14/575 C07K14/705 C07K14/745 C07K14/805 C07K14/81 C12N9/02 C12N9/10 C12N9/12 C12N9/44 C12N9/64 C12N9/88	A61P1/16 (EP) A61P35/00 (EP) A61P37/04 (EP) A61P43/00 (EP) C07K14/445 (EP,US) C07K14/463 (EP,US) C07K14/47 (EP,US) C07K14/4712 (EP,US) C07K14/4717 (EP,US) C07K14/505 (EP,US) C07K14/524 (EP,US) C07K14/575 (EP,US) C07K14/705 (EP,US) C07K14/745 (EP,US) C07K14/805 (EP,US) C07K14/8125 (EP,US) C12N9/0071 (EP,US) C12N9/1018 (EP,US) C12N9/1051 (EP,US) C12N9/1205 (EP,US) C12N9/2451 (EP,US) C12N9/644 (EP,U…	2017-09-06 2018-05-16 2020-01-08	2016-05-06	055858532
41	DIAGNOSTIC ASSAYS FOR GENETIC MUTATIONS ASSOCIATED WITH BOVINE LEUKOCYTE ADHESION DEFICIENCY	KEHRLI JR MARCUS E [US] SHUSTER DALE E [US]	US AGRICULTURE [US]	US5234810A	1991-09-20	C07H21/04 C12N15/00 C12P19/34 C12Q1/68 C12Q1/68	C12Q1/6883 (EP,US) C12Q2600/156 (EP,US)	1993-08-10	1993-03-01	025070814
42	Methods and Compositions for Treating Dystroglycanopathy Disorders	LU QI LONG [US] XIAO XIAO [US]	THE CHARLOTTE-MECKLENBURG HOSPITAL AUTHORITY D/B/A CAROLINAS HEALTHCARE SYSTE [US] UNIV NORTH CAROLINA CHAPEL HILL [US] THE CHARLOTTE MECKLENBURG HOSPITAL AUTHORITY [US]	US10350305B2 US2017368199A1	2015-02-27	A01K67/027 A61K38/17 A61K48/00 C07K14/47 C12N15/86 C12N9/10 A61K38/00	A01K67/0275 (US) A61K38/1719 (EP,US) A61K48/0058 (EP,US) A61P21/00 (EP) C07K14/4707 (EP,US) C12N15/86 (US) C12N9/10 (EP,US) A01K2217/052 (US) A01K2227/105 (US) A61K38/00 (EP,US) C12N2750/14143 (EP,US) C12N2800/22 (EP,US) C12N2830/008 (EP,US)	2017-12-28 2019-07-16	2016-09-01	056789100
43	Neurotrophic growth factor	LUC GEERTS HUGO ALFONS GABRIEL [BE] LUC VER DONCK GABRIEL GEERTS HUGO ALFONS FRANS MEERT THEO MIROSLAV CIK JOZEF MASURE STEFAN LEO	JANSSEN PHARMACEUTICA NV [BE] JANSSEN PHARMACEUTICA NV	CN1803837A CN1803837B	1998-07-14	A01K67/00 A61K31/00 A61K45/00 A61P29/00 A61P43/00 A61P9/00 C07K C12N1/00 C12N5/00 C12Q1/00 A61K38/18 A61K48/00 A61P1/08 A61P1/10 A61P1/12 A61P25/00 A61P25/04 A61P25/14 A61P25/16 A61P25/28 C07K14/475 C07K14/48 C07K16/22 C12N15/11 C12N15/12 C12N15/63 C12N5/16 G01N33/53		2006-07-19 2010-12-08	2002-01-11	010835508
44	AUTOMATED GLYCOFINGERPRINTING STRATEGY	DWEK RAYMOND A [GB] ROYLE LOUISE [GB] ZITZMANN NICOLE [GB] RADCLIFFE CATHERINE [GB] RUDD PAULINE M [GB]	DWEK RAYMOND A [GB] ROYLE LOUISE [GB] ZITZMANN NICOLE [GB] RADCLIFFE CATHERINE M [GB] RUDD PAULINE M [GB] NAT INST FOR BIOPROC RES AND T [IE]	EP1883821A1 EP1883821B1	2005-04-26	G01N33/68	G01N33/6803 (EP) G01N33/6842 (EP)	2008-02-06 2009-11-04	2006-11-02	035809755
45	Detection product for detecting nucleic acid mass spectra of four genetic diseases of dairy cow and application of detection product	MENG QINGYONG ZHANG YUYING LIU CHUNCHENG WANG JINJIN MA QINGWEI LIU CHUNXIA LIN YAN	UNIV CHINA AGRICULTURAL	CN105925674A CN105925674B	2015-12-10	C12Q1/68 C12N15/11 C12Q1/6883	A23C9/00 (CN) C12Q1/6858 (CN) C12Q1/6883 (CN) C12Q1/6888 (CN) C12Q2600/124 (CN) C12Q2600/16 (CN) C12Q2600/172 (CN) C12Q1/6858, C12Q2531/113, C12Q2565/627, C12Q2535/125, INV (CN)	2016-09-07 2019-11-26	2016-08-17	056628370
46	CARBOHYDRATE-ASSOCIATED PROTEINS	TANG Y TOM [US] ELLIOTT VICKI S [US] YUE HENRY [US] LAL PREETI [US] WALIA NARINDER K [US]	INCYTE GENOMICS INC [US] TANG Y TOM [US] ELLIOTT VICKI S [US] YUE HENRY [US] LAL PREETI [US] WALIA NARINDER K [US]	WO0229055A2 WO0229055A3	2000-10-02	A61K38/16 A61K39/395 C07K14/47 C07K16/18 C12N15/12 C12N5/10 C12Q1/68 G01N33/50 G01N33/53 A61K38/00 A61K39/395 A61K45/00 A61P1/16 A61P11/00 A61P13/02 A61P15/00 A61P17/02 A61P19/00 A61P19/02 A61P19/10 A61P21/04 A61P25/00 A61P25/08 A61P25/16 A61P25/28 A61P27/02 A61P29/00 A61P3/10 A61P31/04 A61P31/12 A61P31/18 A61P35/00 A61P35/02 A61P37/00 A61P37/08 A61P7/00 A61P9/02 A61P9/10 C07K1/22 C07K14/47 C07K1…	A61P1/16 (EP) A61P11/00 (EP) A61P13/02 (EP) A61P15/00 (EP) A61P17/02 (EP) A61P19/00 (EP) A61P19/02 (EP) A61P19/10 (EP) A61P21/04 (EP) A61P25/00 (EP) A61P25/08 (EP) A61P25/16 (EP) A61P25/28 (EP) A61P27/02 (EP) A61P29/00 (EP) A61P3/10 (EP) A61P31/04 (EP) A61P31/12 (EP) A61P31/18 (EP) A61P35/00 (EP) A61P35/02 (EP) A61P37/00 (EP) A61P37/08 (EP) A61P7/00 (EP) A61P9/02 (EP) A61P9/10 (EP) C07K14/47 (EP)	2002-04-11 2003-08-14	2002-04-11	022893798
47	CARBOHYDRATE-ASSOCIATED PROTEINS	SWARNAKAR ANITA [US] GORVAD ANN E [US] HAFALIA APRIL J A [US] DUGGAN BRENDAN M [US] EMERLING BROOKE M [US] ISON CRAIG H [US] NGUYEN DANNIEL B [US] LEE ERNESTINE A [US] YUE HENRY [US] YUE HUIBIN [US] FORSYTHE IAN J [US] LI JOANA X [US] THANGAVELU KAVITHA [US] WALIA NARINDER K [US] BURFORD NEIL [US] MASON PATRICIA M [US] LAL PREETI G [US] LEE SALLY [US] BECHA SHANYA D [US] TANG Y TOM [US] CHAWLA NA…	INCYTE GENOMICS INC [US] SWARNAKAR ANITA [US] GORVAD ANN E [US] HAFALIA APRIL J A [US] DUGGAN BRENDAN M [US] EMERLING BROOKE M [US] ISON CRAIG H [US] NGUYEN DANNIEL B [US] LEE ERNESTINE A [US] YUE HENRY [US] YUE HUIBIN [US] FORSYTHE IAN J [US] LI JOANA X [US] THANGAVELU KAVITHA [US] WALIA NARINDER K [US] BURFORD NEIL [US] MASON PATRICIA M [US] LAL PREETI G [US] LEE SALLY [US] BECHA SHANYA D [US] …	WO02097060A2 WO02097060A3	2001-05-25	C12N C07H21/02 C07H21/04 C12N15/00 C12N15/63 C12N5/00 C12P21/06 A61K38/00 A61K45/00 A61K49/00 A61P1/04 A61P1/12 A61P1/16 A61P1/18 A61P11/00 A61P13/00 A61P13/02 A61P13/08 A61P13/12 A61P15/00 A61P15/08 A61P15/10 A61P17/00 A61P17/02 A61P17/06 A61P19/02 A61P19/04 A61P19/06 A61P19/10 A61P21/00 A61P21/04 A61P25/00 A61P25/02 A61P25/08 A61P25/14 A61P25/16 A61P25/18 A61P25/22 A61P25/24 A61P25/28 A61P27/02…	A61P1/04 (EP) A61P1/12 (EP) A61P1/16 (EP) A61P1/18 (EP) A61P11/00 (EP) A61P13/00 (EP) A61P13/02 (EP) A61P13/08 (EP) A61P13/12 (EP) A61P15/00 (EP) A61P15/08 (EP) A61P15/10 (EP) A61P17/00 (EP) A61P17/02 (EP) A61P17/06 (EP) A61P19/02 (EP) A61P19/04 (EP) A61P19/06 (EP) A61P19/10 (EP) A61P21/00 (EP) A61P21/04 (EP) A61P25/00 (EP) A61P25/02 (EP) A61P25/08 (EP) A61P25/14 (EP) A61P25/16 (EP) A61P25/18 (EP…	2002-12-05 2004-07-08	2002-12-05	027540777
48	CARBOHYDRATE-ASSOCIATED PROTEINS	CHAWLA NARINDER K [US] TANG Y TOM [US] GRIFFIN JENNIFER A [US] YANG YONGHONG G [US] RAMKUMAR JAYALAXMI [US] KHARE REENA [US] RICHARDSON THOMAS W [US] BECHA SHANYA D [US] TRAN UYEN K [US] KABLE AMY E [US] SWARNAKAR ANITA [US] WARREN BRIDGET A [US] ELLIOTT VICKI S [US] MARQUIS JOSEPH P [US] HAFALIA APRIL J A [US]	INCYTE CORP [US] CHAWLA NARINDER K [US] TANG Y TOM [US] GRIFFIN JENNIFER A [US] YANG YONGHONG G [US] RAMKUMAR JAYALAXMI [US] KHARE REENA [US] RICHARDSON THOMAS W [US] BECHA SHANYA D [US] TRAN UYEN K [US] KABLE AMY E [US] SWARNAKAR ANITA [US] WARREN BRIDGET A [US] ELLIOTT VICKI S [US] MARQUIS JOSEPH P [US] HAFALIA APRIL J A [US]	WO2004044166A2 WO2004044166A3	2002-11-12	C12N A61K39/395 C07K14/00 C07K14/705 C07K16/00 C12N15/00 C12N15/11 C12N15/63 C12N5/10 G01N33/53 C07K14/47	C07K14/47 (EP,US) C07K14/4726 (EP,US)	2004-05-27 2004-09-02	2004-05-27	032315005
49	IMPROVING PROTEIN N-GLYCOSYLATION OF EUKARYOTIC CELLS USING DOLICHOL-LINKED OLIGOSACCHARIDE SYNTHESIS PATHWAY, OTHER N-GYLOSYLATION-INCREASING METHODS, AND ENGINEERED HOSTS EXPRESSING PRODUCTS WITH INCREASED N-GLYCOSYLATION	BETENBAUGH MICHAEL JOSEPH [US] VISWANATHAN KARTHIK [US] KRAG SHARON S [US] JONES JILLIAN G [US]	UNIV JOHNS HOPKINS [US]	WO2006107990A2 WO2006107990A3	2005-04-05	A61K38/17 A61K48/00 A61K38/00 C07H21/04	A61K38/45 (EP) A61K47/543 (EP) A61K47/549 (EP) A61K48/005 (EP) C12N9/1085 (EP) C12N9/1205 (EP) C12P21/005 (EP) A61K48/00 (EP)	2006-10-12 2007-05-03	2006-10-12	037074045
50	CARBOHYDRATE-ASSOCIATED PROTEINS	MARQUIS JOSEPH P [US] LAL PREETI G [US] GRIFFIN JENNIFER A [US] ELLIOTT VICKI S [US] KHARE REENA [US] BAUGHN MARIAH R [US] HAFALIA APRIL J A [US] BECHA SHANYA D [US] LEHR-MASON PATRICIA M [US] LEE SOO YEUN [US]	INCYTE GENOMICS INC [US] MARQUIS JOSEPH P [US] LAL PREETI G [US] GRIFFIN JENNIFER A [US] ELLIOTT VICKI S [US] KHARE REENA [US] BAUGHN MARIAH R [US] HAFALIA APRIL J A [US] BECHA SHANYA D [US] LEHR-MASON PATRICIA M [US] LEE SOO YEUN [US]	WO03056027A1	2001-12-21	C12N1/20 C12N15/00 C12N9/00 C12N9/24 C12P21/06 C07K14/47 C12N9/00	C07K14/4726 (EP) C12N9/00 (EP)	2003-07-10	2003-07-10	027407559
51	TREATMENT OF CONGENITAL DISORDERS OF GLYCOSYLATION (CDG) USING MANNOSE	MARQUARDT THORSTEN [DE] THIEM JOACHIM [DE] RUTSCHOW SYNKE [DE]	MARQUARDT THORSTEN [DE] SHS GES FUER KLINISCHE ERNAEHR [DE]	EP1521761A2 EP1521761B1	2002-06-07	A61K31/70 C07H11/04 C07H13/04 C07H11/04 C07H13/06 C07H15/04 A61K31/70 C07H13/04	C07H11/04 (EP) C07H13/06 (EP) C07H15/04 (EP)	2005-04-13 2006-01-11	2003-12-18	029594345
52	Carbohydrate-associated proteins	TANG Y TOM [US] ELLIOTT VICKI S [US] YUE HENRY [US] LAL PREETI G [US] CHAWLA NARINDER K [US]		US2004033512A1	2001-10-01	C07H21/04 C07K14/705 C12N5/06 C12P21/02 C12Q1/68 C07H21/04 C07K14/47	C07H21/04 (EP,US) C07K14/47 (EP,US)	2004-02-19	2004-02-19	031715672
53	SOLID-PHASE DETECTION OF TERMINAL MONOSACCHARIDES CLEAVED FROM GLYCOSYLATED SUBSTRATES	SORENSEN MADS DETLEF [DK] MARTINS RITA [SE] HINDSGAUL OLE [DK]	SORENSEN MADS DETLEF [DK] MARTINS RITA [SE] HINDSGAUL OLE [DK] MERCK PATENT GMBH [DE]	US2010047828A1 US8445288B2	2006-07-12	C07H1/00 G01N33/58 C12Q1/54 G01N33/00	C12Q1/34 (EP,US) G01N33/543 (EP,US) G01N33/58 (EP,US) Y10T436/143333 (EP,US) Y10T436/144444 (EP,US)	2010-02-25 2013-05-21	2008-01-17	038626756
54	GENE EDITING OF DEEP INTRON MUTATIONS	RUAN GUOXIANG [US] SCARIA ABRAHAM [US]	GENZYME CORP [US]	RU2017143997A RU2017143997A3 RU2759335C2	2015-05-16	C12N9/22 A61K48/00 A61P27/02 C12N15/09 C12N15/861 C12N15/90	A61K31/7088 (EP,IL,KR,US) A61K31/7105 (EP,IL,KR,US) A61K38/465 (EP,IL,KR,US) A61K48/00 (KR,RU) A61K48/005 (CN) A61P11/00 (EP,IL) A61P13/02 (EP,IL) A61P13/12 (EP,IL) A61P21/00 (EP,IL) A61P21/02 (EP,IL) A61P21/04 (EP,IL) A61P25/00 (EP,IL) A61P25/02 (EP,IL) A61P25/28 (EP,IL) A61P27/00 (EP,IL) A61P27/02 (EP,IL,RU,US) A61P27/12 (EP,IL) A61P3/00 (EP,IL) A61P3/08 (EP,IL) A61P3/12 (EP,IL) A61P35/00 (EP,I…	2019-06-18 2020-02-17 2021-11-12	2016-11-24	055809259
55	FOLLISTATIN DOMAIN CONTAINING PROTEINS	HILL JENNIFER J [US] WOLFMAN NEIL M [US]	WYETH LLC [US]	US2011020372A1	2002-02-21	A61K38/00 A61K38/02 A61K38/17 A61K38/27 A61K38/38 A61K38/55 A61K39/395 A61P17/02 A61P19/10 A61P21/00 A61P21/04 A61P3/00 A61P3/04 A61P3/06 A61P3/10 C07K14/47 C12N1/15 C12N1/19 C12N1/21 C12N15/09 C12N5/10 C12P21/02	A61K38/17 (KR) A61K38/18 (KR) A61K38/22 (KR) A61K38/39 (EP,US) A61P17/02 (EP) A61P19/02 (EP) A61P19/08 (EP) A61P19/10 (EP) A61P21/00 (EP) A61P21/04 (EP) A61P21/06 (EP) A61P3/00 (EP) A61P3/04 (EP) A61P3/06 (EP) A61P3/10 (EP) C07K14/47 (EP,US) C07K14/4743 (EP,US) A61K38/00 (EP,US)	2011-01-27	2003-09-04	027767537
56	GASP1: a follistatin domain containing protein	HILL JENNIFER J [US] WOLFMAN NEIL M [US]	WYETH CORP [US] WYETH CORP	US2005106154A1 US7585835B2	2002-02-21	A61K38/17 A61K39/395 A61K38/00 A61K38/55 A61K39/395 A61K48/00 A61P19/02 A61P19/08 A61P19/10 A61P21/00 A61P21/04 A61P21/06 A61P3/04 A61P3/10 C07K14/47 C07K16/18 C07K19/00 C12N1/15 C12N1/19 C12N1/21 C12N15/09 C12N5/10 A01N37/18 A61K38/16 A61K38/24 C07K14/00 C07K16/00	A61K38/1709 (EP,US) A61K38/18 (KR) A61P17/02 (EP) A61P19/02 (EP) A61P19/08 (EP) A61P19/10 (EP) A61P21/00 (EP) A61P21/02 (EP) A61P21/04 (EP) A61P21/06 (EP) A61P3/00 (EP) A61P3/04 (EP) A61P3/08 (EP) A61P3/10 (EP) A61P5/24 (EP) A61P5/38 (EP) A61P9/08 (EP) C07K14/475 (KR) C12N15/11 (KR) Y10S435/81 (EP,US)	2005-05-19 2009-09-08	2003-08-28	027767536
57	HUMAN CARBOHYDRATE-ASSOCIATED PROTEINS	AU-YOUNG JANICE [US] BAUGHN MARIAH R [US] REDDY ROOPA [US] YUE HENRY [US] BANDMAN OLGA [US] HILLMAN JENNIFER L [US] LAL PREETI [US]	INCYTE PHARMA INC [US]	CA2344763A1	1998-10-01	A61K38/17 A61K38/47 C07K14/47 C07K14/705 C07K14/785 C12N15/12 C12N15/56 C12N9/26 A61K38/17 A61K38/47 C07K14/47 C07K14/705 C07K14/785 C12N15/12 C12N15/56 C12N9/26		2000-04-06	2000-04-06	027496184
58	Follistatin domain containing proteins	HILL JENNIFER J WOLFMAN NEIL M [US]	WYETH CORP [US]	CN1993048A	2002-02-21	A01N37/18 A61K38/16		2007-07-04	2007-07-04	038214867
59	MODELING NEUROLOGICAL DISORDERS AND ATAXIAS WITH CARDIAC DYSFUNCTION USING BIOENGINEERED HEART TISSUES	LI RONALD [CN] COSTA KEVIN [US]	NOVOHEART LTD [CN]	WO2019186283A2 WO2019186283A3	2018-03-28	G01N33/50	C12N5/0657 (US) G01N33/5044 (EP,US) G01N33/5082 (EP,US) C12N2740/16043 (EP) G01N2500/10 (US)	2019-10-03 2019-12-19	2019-10-03	068062652
60	HUMAN CARBOHYDRATE-ASSOCIATED PROTEINS	AU-YOUNG JANICE [US] LAL PREETI [US] BANDMAN OLGA [US] REDDY ROOPA [US] BAUGHN MARIAH R [US] YUE HENRY [US] HILLMAN JENNIFER L [US]	INCYTE PHARMA INC [US] AU YOUNG JANICE [US] LAL PREETI [US] BANDMAN OLGA [US] REDDY ROOPA [US] BAUGHN MARIAH R [US] YUE HENRY [US] HILLMAN JENNIFER L [US] INCYTE GENOMICS INC [US]	WO0018922A2 WO0018922A3 WO0018922A8	1998-10-01	A61K38/17 A61K38/47 C07K14/47 C07K14/705 C07K14/785 C12N15/12 C12N15/56 C12N9/26 C07K14/47 C07K14/705 C07K14/785 C12N15/12 C12N9/26 A61K38/00	C07K14/4726 (EP) C07K14/7056 (EP) C07K14/785 (EP) C12N9/2408 (EP) A61K38/00 (EP)	2000-04-06 2000-10-26 2000-08-24	2000-04-06	027569039
61	Method for treatment of children with developmental delay	HIGGS NANCY [US]		US2011201479A1	2007-10-31	A63B23/18	B63C9/155 (EP,US)	2011-08-18	2011-08-18	044370054
62	Application of O-GlcNAc glycosylation modification in preventing and treating hepatic fibrosis	GU JIANXIN RUAN YUANYUAN JIA DONGWEI SONG SHUSHU SHAO MIAOMIAO LI LILI	UNIV FUDAN	CN105435230A CN105435230B	2015-12-23	A61K31/7008 A61K45/00 A61K45/06 A61P1/16	A61K31/7008 (CN) A61K45/00 (CN) A61K45/06 (CN)	2016-03-30 2019-09-27	2016-03-30	055546147
63	CLINICAL DIAGNOSTICS USING GLYCANS	LEWIS NATHAN E [US] CHIANG WAN TIEN [US] KELLMAN BENJAMIN P [US] BAO BOKAN [US] SCHINN MATTHEW SONGMIN [US]	UNIV CALIFORNIA [US]	WO2023034383A2 WO2023034383A3	2021-09-01	G01N30/72 G16B20/00 A61K31/715 C40B40/12 G16B40/00 G16B40/20	G01N30/88 (EP) G16B20/00 (EP) G01N2030/8836 (EP) G01N30/72 (EP)	2023-03-09 2023-04-13	2023-03-09	085413074
64	VECTORS COMPRISING A NUCLEIC ACID ENCODING LYSOSOMAL ENZYMES FUSED TO A LYSOSOMAL TEARGETING SEQUENCE	O'CALLAGHAN MICHAEL W [US] FRANCOIS ACHILLE [US]	ASKLEPIOS BIOPHARMACEUTICAL INC [US]	US2022133906A1	2018-11-16	A61K48/00 C12N15/52 C12N15/86 C12N9/24	A61K48/00 (EP) A61K48/005 (US) C07K14/65 (EP) C12N15/52 (EP,US) C12N15/86 (EP,US) C12N9/2402 (US) C12Y302/0102 (EP) C07K2319/06 (EP) C12N2750/14143 (EP,US) C12N2750/14152 (EP,US) C12Y302/0102 (US)	2022-05-05	2020-05-22	070730913
65	COMPOUNDS FOR MODULATING INTEGRIN CDIIb/CDI8	GUPTA VINEET [US] ARNAOUT M AMIN [US]	GUPTA VINEET [US] ARNAOUT M AMIN [US] GEN HOSPITAL CORP [US]	US2013045967A1 US8846667B2	2006-12-19	A61K31/421 A61K31/426 A61K31/427 A61K31/437 A61K31/4985 A61K31/5415 A61P29/00 A61K31/42 A61K31/425 A61K31/495 A61K31/54	A61P29/00 (EP) C07C233/81 (EP,US) C07C251/20 (EP,US) C07C311/39 (EP,US) C07D213/85 (EP,US) C07D239/48 (EP,US) C07D249/10 (EP,US) C07D263/46 (EP,US) C07D265/34 (EP,US) C07D277/14 (EP,US) C07D277/36 (EP,US) C07D277/42 (EP,US) C07D277/54 (EP,US) C07D277/72 (EP,US) C07D311/16 (EP,US) C07D333/22 (EP,US) C07D333/68 (EP,US) C07D417/06 (EP,US) C07D417/12 (EP,US) C07D417/14 (EP,US) C07D471/04 (EP,US) C07D…	2013-02-21 2014-09-30	2008-07-10	039589120
66	Methods and compositions for modulating autoimmunity	GORCZYNSKI REGINALD [CA]	TRILLIUM THERAPEUTICS INC [CA]	US2002086011A1 US6984625B2	1997-11-07	A61K39/395 A61K48/00 A61K31/711 A61K38/00 A61K39/395 A61K48/00 A61P15/06 A61P37/06 A61P37/08 C07K14/705 C07K16/28 C12N15/09 C12N15/12 A61K38/17 C07K14/725 C07K16/46	A61P11/00 (EP) A61P13/12 (EP) A61P15/06 (EP) A61P17/00 (EP) A61P25/00 (EP) A61P29/00 (EP) A61P3/10 (EP) A61P37/02 (EP) A61P37/04 (EP) A61P37/06 (EP) A61P37/08 (EP) C07K14/70503 (EP,US) C07K16/2803 (EP,US) A61K38/00 (EP,US) A61K48/00 (EP,US) C07K2319/00 (EP,US) C07K2319/30 (EP,US)	2002-07-04 2006-01-10	1999-05-20	022058127
67	METHODS OF TREATING DISORDERS WITH GLYCOSYLATION DEFECTIVE PROTEINS	ALAGRAMAM KUMAR N [US] GOPAL SUHASINI [US]	UNIV CASE WESTERN RESERVE [US] CASE WESTERN RERVE UNIV [US]	US10561636B2 US2019231741A1	2016-10-07	A61K31/357 A61K31/365 A61K31/12 A61K31/335 A61K31/34 A61K31/435 A61K33/00	A61K31/357 (EP,US) A61K31/365 (EP,US) C12N9/14 (EP,US) C12Y306/03008 (EP,US) A01K2217/075 (EP,US) A01K2227/40 (EP,US) A01K2267/03 (EP,US)	2019-08-01 2020-02-18	2018-04-12	061831541
68	METHODS OF TREATING DISORDERS ASSOCIATED WITH GLYCOSYLATION DEFECTIVE PROTEINS	KUMAR ALAGRAMAM N [US] GOPAL RAMANUJAM SUHASINI [US]	UNIV CASE WESTERN RESERVE [US]	US11110076B2 US2020179333A1	2016-10-07	A61K31/343 A61K31/357 A61P27/16 A61K31/12 A61K31/335 A61K31/34 A61K31/435 A61K33/00	A61K31/343 (EP,US) A61K31/357 (EP,US) A61P27/16 (EP,US)	2020-06-11 2021-09-07	2020-06-11	070972263
69	NOVEL POLYNUCLEOTIDES ENCODING A HUMAN FKRP PROTEIN	RICHARD ISABELLE GICQUEL-ZOUIDA EVELYNE	GENETHON UNIV DEVRY VAL DESSONNE INSERM INSTITUT NAT DE LA SANTE ET DE LA RECH MEDICALE	CN110944656A	2017-07-07	A61K38/00 A61K48/00 C07K14/47	A61K48/005 (EP,US) A61P21/00 (EP,US) C07K14/4707 (EP,US) C12N15/86 (EP,US) A01K2227/105 (EP) A61K38/00 (EP,US) C12N2750/14143 (EP)	2020-03-31	2019-01-10	059363068
70	METHOD FOR OBTAINING A GENE BANK FOR THE DIAGNOSIS OF LIVER PATHOLOGIES	KAMENETS ELENA ANATOLEVNA [RU] GUSAROVA ELENA ALEKSANDROVNA [RU] ITKIS IULIIA SERGEEVNA [RU] IVANOVA OLGA NIKOLAEVNA [RU] MILOVANOVA NATALIA VIKTOROVNA [RU] ZAKHAROVA EKATERINA IUREVNA [RU]	FED GOSUDARSTVENNOE BIUDZHETNOE NAUCHNOE UCHREZHDENIE «MEDIKO GENETICHESKII NAUCHNYI TSENTR IMENI AK [RU]	RU2743858C1	2020-04-17	C12Q1/686 C12Q1/6874 C12Q1/6883 C40B50/06	C12Q1/686 (RU) C12Q1/6874 (RU) C12Q1/6883 (RU) C40B50/06 (RU)	2021-03-01	2021-03-01	074857422
71	SYNTHESIS AND USE OF ISOTOPICALLY-LABELLED GLYCANS	REICHARDT NIELS-CHRISTIAN [ES] ECHEVERRÍA BEISTEGUI BEGOÑA-MARIA [ES] ETXEBARRIA JUAN [ES] CALVO JAVIER [ES] RUIZ NEREA [ES]	ASOCIACIÓN CT DE INVESTIGACIÓN COOPERATIVA EN BIOMATERIALES CIC BIOMAGUNE [ES] ASOCIACIÓN CENTRO DE INVESTIGACIÓN COOP EN BIOMATERIALES [ES]	EP2981541A1 EP2981541B1	2013-04-03	A61K31/715 C07H13/00 C08B37/00 G01N33/532	C07H13/00 (EP,US) C07H15/203 (EP,US) C07H5/04 (EP,US) C08B37/0063 (EP,US) C12P19/04 (US) C12P19/18 (US) G01N33/50 (EP,US) G01N33/6848 (US) H01J49/0036 (US) G01N2400/00 (EP,US) G01N2458/15 (EP,US) G01N2458/20 (US)	2016-02-10 2017-09-13	2014-10-09	048445176
72	LIPOSOMAL FORMULATIONS, AND METHODS OF USING AND PREPARING THEREOF	RAFALKO AGNES [US] SHIRAKURA TEPPEI [US] GREENBERG SAMUEL ERIC [US]	GLYCOMINE INC [US]	WO2020205530A1	2019-03-29	A61K31/70 A61K47/24 A61K47/34 A61P3/10	A61K31/7004 (EP,IL,KR) A61K31/7032 (US) A61K47/10 (US) A61K47/24 (KR) A61K9/0019 (EP,IL,KR) A61K9/1271 (EP,IL,KR) A61K9/1272 (US) A61P3/00 (US) A61P3/10 (EP,IL,KR)	2020-10-08	2020-10-08	072666933
73	SYSTEMS AND METHODS FOR PREDICTING GLYCOSYLATION ON PROTEINS	SPAHN PHILIPP N [US] LEWIS NATHAN E [US]	UNIV CALIFORNIA [US]	WO2016187341A1	2015-05-18	C12N9/24 C40B20/08 G01N33/50 G01N33/68 G16B35/10 G16B40/00 G16B5/20	C12P21/005 (EP,US) G01N33/50 (US) G01N33/68 (US) G06N7/08 (US) G16B35/10 (EP,US) G16B40/00 (EP,US) G16B5/20 (EP,US) G16C20/60 (EP,US) G16H50/50 (US) Y02A90/10 (EP,US)	2016-11-24	2016-11-24	057320771
74	NOVEL VISTA-IG CONSTRUCTS AND THE USE OF VISTA-IG FOR TREATMENT OF AUTOIMMUNE, ALLERGIC AND INFLAMMATORY DISORDERS	NOELLE RANDOLPH J [US] CEERAZ SABRINA [US] LEMERCIER ISABELLE [US] NOWAK ELIZABETH [US] LINES JANET LOUISE [GB]	TRUSTEES OF DARTHMOUTH COLLEGE [US] KING S COLLEGE LONDON [GB] DARTMOUTH COLLEGE [US]	EP2864352A1 EP2864352A4 EP2864352B1	2012-06-22	A01K67/027 A61K38/17 A61K39/00 A61P35/00 A61P37/00 C07K14/47 C07K14/705 C07K16/28 C07K19/00 C12N15/113	A01K67/0276 (EP,US) A61K39/39 (EP,US) A61K39/395 (EP,US) A61K39/3955 (EP,US) A61K45/06 (US) A61P1/00 (EP) A61P1/02 (EP) A61P1/04 (EP) A61P1/14 (EP) A61P1/16 (EP) A61P1/18 (EP) A61P11/00 (EP) A61P11/02 (EP) A61P11/06 (EP) A61P11/08 (EP) A61P11/16 (EP) A61P13/02 (EP) A61P13/08 (EP) A61P13/10 (EP) A61P13/12 (EP) A61P15/00 (EP) A61P15/02 (EP) A61P15/06 (EP) A61P15/08 (EP) A61P15/10 (EP) A61P17/00 (EP…	2015-04-29 2016-05-25 2018-08-08	2013-12-27	049769417
75	HYPOSIALYLATION DISORDERS	HUIZING MARJAN [US] GAHL WILLIAM A [US] CARRILLO-CARRASCO NURIA [US] HE MIAO [US] LI XUELI [US] JIANG RONG [US]	HUIZING MARJAN [US] GAHL WILLIAM A [US] CARRILLO-CARRASCO NURIA [US] HE MIAO [US] LI XUELI [US] JIANG RONG [US] UNIV EMORY [US] US OF AMERICA AS REPRESENTED BY THE SECRETARY DEPT OF HEALTH AND HUMAN SERVC [US] US OF AMERICA AS REPRESENTATED BY THE SECRETARY DEPT OF HEALTH AND HUMAN SERVICES [US] US HEALTH [US]	US2014271615A1 US9341619B2	2013-03-14	G01N33/53 G01N33/68	A61K45/06 (US) G01N33/5308 (US) G01N33/6893 (EP,US) G01N2800/04 (EP,US)	2014-09-18 2016-05-17	2014-09-18	050680134
76	Human carbohydrate-associated proteins	AU-YOUNG JANICE LAL PREETI BANDMAN OLGA REDDY ROOPA BAUGHN MARIAH R YUE HENRY HILLMAN JENNIFER L	INCYTE PHARMA INC	AU6503599A	1998-10-01	A61K38/17 A61K38/47 C07K14/47 C07K14/705 C07K14/785 C12N15/12 C12N15/56 C12N9/26 A61K38/17 A61K38/47 C07K14/47 C07K14/705 C07K14/785 C12N15/12 C12N15/56 C12N9/26		2000-04-17	2000-04-17	027496615
77	Factor VII polypeptides that are modified and uses thereof	MADISON EDWIN L [US] THANOS CHRISTOPHER [US]	MADISON EDWIN L [US] THANOS CHRISTOPHER [US] CATALYST BIOSCIENCES INC [US]	US2014044701A1 US9476037B2	2008-04-11	C12N9/64 A61K38/36	A61P7/04 (EP) C12N15/62 (EP,US) C12N9/6437 (EP,CN,US) C12Y304/21021 (EP,CN,US) A61K38/00 (EP,CN,US) A61K48/00 (US) C07K2319/00 (US)	2014-02-13 2016-10-25	2009-10-15	040872757
78	METHODS AND SYSTEMS FOR UNIVERSAL CARRIER SCREENING	SRINIVASAN BALAJI S [US] SRINIVASAN BALAJI K [US] EVANS ERIC [US] SRINIVASAN RAMJI [US] BALAKRISHNAN KUMARANAYAGAM [US]	COUNSYL INC [US]	EP2288724A2 EP2288724A4 EP2288724B1 EP2288724B8	2008-05-16	C12Q1/68 G16B20/20 G16B20/40 G16B40/00	C12Q1/6883 (EP,GB,US) G06Q30/06 (EP,US) G06Q30/0601 (EP,US) G06Q99/00 (EP,US) G16B20/00 (EP,US) G16B20/20 (EP,GB,US) G16B20/40 (EP,GB,US) G16B40/00 (EP,GB,US) C12Q2600/124 (US) C12Q2600/156 (EP,US) C12Q2600/158 (US) G16B10/00 (EP,US)	2011-03-02 2011-06-01 2014-11-12 2014-12-17	2009-11-19	041319225
79	COMPOUNDS FOR THE TREATMENT OF LYSOSOMAL STORAGE DISEASES	MAHURAN DON [CA] TROPAK MICHAEL [CA] CIUFOLINI MARCO [CA]	HOSPITAL FOR SICK CHILDREN [CA]	US2015272951A1	2010-02-09	A61K31/505 A61K31/506	A61K31/505 (EP,US) A61K31/506 (EP,US) A61P25/28 (EP) A61P3/00 (EP) C07D239/47 (EP,US) C07D239/49 (EP,US)	2015-10-01	2011-08-09	044354195
80	COMPOSITIONS AND METHODS OF USE THEREOF FOR THE TREATMENT OF DUCHENNE MUSCULAR DYSTROPHY	JASKULA-RANGA VINOD [US]	HUNTERIAN MEDICINE LLC [US]	US2020354419A1	2017-11-03	A61K48/00 C07K14/47 C12N15/113 C12N15/86	A61K31/7105 (EP) A61K48/005 (EP,US) C07K14/4708 (EP,US) C12N15/113 (EP,US) C12N15/86 (US) A61K38/00 (EP,US) C12N2310/20 (EP,US) C12N2310/33 (US) C12N2320/33 (EP) C12N2750/14143 (EP,US) A61K31/7105, A61K2300/00, INV (EP)	2020-11-12	2019-05-09	066331483
81	Cloning LFA-1	SPRINGER TIMOTHY [US] KISHIMOTO TAKASHI K [US] ROBERTS THOMAS M [US]	DANA FARBER CANCER INST INC [US]	US5739032A	1987-02-26	C12N15/12 C12N15/70 A61K38/00 A61K39/00 A61K39/395 A61K49/00 A61P1/00 A61P1/04 A61P17/00 A61P3/08 A61P31/04 A61P37/00 C07K14/00 C07K14/705 C07K16/00 C07K16/28 C12N15/12 C12P21/00 C12P21/08 C12Q1/68 C12Q1/6876 C12Q1/6883 G01N33/50 G01N33/53 G01N33/564 G01N33/68	A61P1/00 (EP) A61P1/04 (EP) A61P17/00 (EP) A61P3/08 (EP) A61P31/04 (EP) A61P37/00 (EP) C07K14/70553 (EP) C07K16/2845 (EP) C12Q1/6876 (EP) C12Q1/6883 (EP) G01N33/564 (EP) G01N33/6872 (EP) A61K38/00 (EP) C12Q2600/156 (EP) G01N2800/245 (EP)	1998-04-14	1988-09-07	021793238
82	Therapy of autoimmune disease in a patient with an inadequate response to a TNF-alpha inhibitor	BENYUNES MARK	GENENTECH INC [US] GENENTECH INC	AU2004229376A1 AU2004229376B2	2003-04-09	A61K39/395 C07K16/28	A61K39/395 (KR) A61P1/00 (EP) A61P1/04 (EP) A61P1/16 (EP) A61P11/00 (EP) A61P11/06 (EP) A61P13/12 (EP) A61P15/00 (EP) A61P17/00 (EP) A61P17/02 (EP) A61P17/06 (EP) A61P19/02 (EP) A61P21/02 (EP) A61P21/04 (EP) A61P25/00 (EP) A61P27/02 (EP) A61P29/00 (EP) A61P3/06 (EP) A61P3/10 (EP) A61P31/00 (EP) A61P31/04 (EP) A61P31/06 (EP) A61P31/18 (EP) A61P37/00 (EP) A61P37/02 (EP) A61P37/06 (EP) A61P37/08 (EP…	2004-10-28 2007-12-13	2004-10-14	033299824
83	Therapy of autoimmune disease in a patient with an inadequate response to a TNF-alpha inhibitor	BENYUNES MARK MARK BENYUNES	GENENTECH INC [CH] GENENTECH INC HOFFMANN LA ROCHE	AU2007242919A1 AU2007242919B2 AU2007242919B8 AU2007242919B9	2004-04-06	C07K16/28		2008-01-10 2011-07-14 2011-11-10 2011-07-21	2008-01-10	038961380
84	PREVENTION OF TISSUE ISCHEMIA AND RELATED METHODS	ISENBERG JEFFREY S [US] ROBERTS DAVID D [US] FRAZIER WILLIAM A [US]	US HEALTH [US] UNIV WASHINGTON [US] THE US SECRETARY DEPAR TMENT OF HEALTH AND HUMAN SERVICES [US]	US11254735B2 US2020095306A1	2006-10-06	A61K39/395 A61K45/06 A61K48/00 B01J21/06 B01J21/12 B01J23/00 B01J23/30 B01J27/188 B01J37/02 C07C253/26 C07C45/00 C07C45/52 C07C51/235 C07C51/25 C07K14/78 C07K16/18 G01N33/68 C07K14/475 C07K7/06 C07K9/00 A61K39/00 A61P7/04	A61K39/3955 (US) A61K45/06 (US) A61K48/00 (US) A61P17/00 (EP) A61P17/02 (EP) A61P19/02 (EP) A61P19/08 (EP) A61P37/06 (EP) A61P41/00 (EP) A61P7/06 (EP) A61P9/00 (EP) A61P9/08 (EP) A61P9/10 (EP) A61P9/12 (EP) B01J21/063 (US) B01J21/12 (US) B01J23/002 (US) B01J23/30 (US) B01J27/188 (US) B01J37/0205 (US) C07C253/26 (US) C07C45/002 (US) C07C45/52 (US) C07C51/235 (US) C07C51/252 (US) C07K14/475 (US) C0…	2020-03-26 2022-02-22	2008-05-22	039402352
85	SIALIC ACID FOR BOLSTERING IMMUNE SYSTEM IN ELDERLY AGE	SHPRENGER NORBERT [CH] VIDAL KARIN [CH] SHERBJU KRISTIN [CH]	NESTEK SA [CH]	RU2010150147A RU2506087C2	2008-05-08	A61K31/7012 A61P31/00 A61P37/00	A23L33/10 (EP,US) A61K31/7012 (EP,US) A61P29/00 (EP) A61P31/00 (EP) A61P31/04 (EP) A61P31/10 (EP) A61P31/12 (EP) A61P33/00 (EP) A61P37/00 (EP) A61P37/02 (EP) A61P37/04 (EP) A61P43/00 (EP) A23V2002/00 (EP,US) A23V2002/00, A23V2250/5438, A23V2200/302, ADD (EP,US)	2012-06-20 2014-02-10	2009-11-11	040085555
86	MODULATORS OF ATP-BINDING CASSETTE TRANSPORTERS	RUAH SARA S HADIDA GROOTENHUIS PETER D J MILLER MARK T MCCARTNEY JASON VAN GOOR FREDRICK NUMA MEHDI MICHEL DJAMEL ZHOU JINGLAN BEAR BRIAN	VERTEX PHARMA	CN105693701A CN105693701B	2008-11-06	A61P11/00 A61P13/12 A61P25/00 A61P25/14 A61P25/16 A61P25/28 A61P27/02 A61P3/06 A61P3/10 A61P35/00 A61P5/00 A61P7/00 A61P7/10 C07D405/12 C07D487/04	A61K31/404 (KR) A61P11/00 (EP) A61P13/02 (EP) A61P13/12 (EP) A61P17/00 (EP) A61P19/08 (EP) A61P21/00 (EP) A61P25/00 (EP) A61P25/14 (EP) A61P25/16 (EP) A61P25/28 (EP) A61P27/02 (EP) A61P3/00 (EP) A61P3/06 (EP) A61P3/10 (EP) A61P35/00 (EP) A61P37/06 (EP) A61P43/00 (EP) A61P5/00 (EP) A61P5/10 (EP) A61P5/14 (EP) A61P5/18 (EP) A61P7/00 (EP) A61P7/04 (EP) A61P7/10 (EP) C07D209/08 (EP,KR) C07D209/12 (EP…	2016-06-22 2021-08-10	2010-05-14	042153560
87	MODIFIED FACTOR VII POLYPEPTIDES FOR SUBCUTANEOUS ADMINISTRATION AND ON-DEMAND TREATMENT	BLOUSE GRANT E [US] KNUDSEN TOM [US] LEVY HOWARD [US]	CATALYST BIOSCIENCES INC [US]	US11266724B2 US2021187083A1	2019-08-15	A61K31/7105 A61K38/48 A61K39/395 A61K9/00 A61P7/04 C07K16/36 C12N15/113 C07K14/745 A61K39/00	A61K31/7105 (CN,US) A61K38/4846 (EP,CN,US) A61K39/3955 (CN,US) A61K9/0019 (CN,US) A61P7/04 (EP,CN,US) C07K16/36 (US) C12N15/113 (US) C12N9/6437 (CN) C12Y304/21021 (EP,CN,US) A61K2039/505 (US) C07K2317/24 (US) C07K2317/31 (US) C12N2310/14 (US) C12N2320/31 (US) A61K31/7105, A61K2300/00, INV (CN) A61K38/4846, A61K2300/00, INV (CN) A61K39/3955, A61K2300/00, INV (CN)	2021-06-24 2022-03-08	2021-02-18	072243271
88	PHARMACEUTICAL COMPOSITIONS CONTAINING PROTEASES AND METHODS FOR THE TREATMENT OF LYSOSOMAL STORAGE DISEASES	OLMSTEAD STEPHEN FRANCIS [US]	OLMSTEAD STEPHEN FRANCIS [US]	US2016317627A1	2011-06-10	A23L33/10 A61K38/48 A61K9/00 C12Q1/37	A23L33/10 (US) A23L33/135 (US) A61K35/744 (US) A61K35/745 (US) A61K35/747 (US) A61K38/4813 (EP,US) A61K45/06 (US) A61K9/0053 (US) A61K9/0056 (US) A61P1/16 (EP) A61P11/00 (EP) A61P19/00 (EP) A61P25/00 (EP) A61P25/02 (EP) A61P25/08 (EP) A61P25/16 (EP) A61P25/28 (EP) A61P27/02 (EP) A61P27/16 (EP) A61P3/00 (EP) A61P43/00 (EP) A61P7/00 (EP) A61P7/06 (EP) A61P9/00 (EP) C12Q1/37 (EP,US) C12Y304/14005 (E…	2016-11-03	2012-12-13	047293376
89	POLYNUCLEOTIDES ENCODING SIGNAL PEPTIDE-CONTAINING MOLECULES	LAL PREETI [US] TANG Y TOM [US] GORGONE GINA A [US] CORLEY NEIL C [US] GUEGLER KARL J [US] BAUGHN MARIAH R [US] AKERBLOM INGRID E [US] AU-YOUNG JANICE [US] YUE HENRY [US] PATTERSON CHANDRA [US] REDDY ROOPA [US] HILLMAN JENNIFER L [US] BANDMAN OLGA [US] LAL PREETI G [US] SIMONE GINA A GORGONE [US] AU-YOUNG JANICE K [US] ARVIZU CHANDRA S [US] REDDY ROOPA M [US]	LAL PREETI [US] TANG Y TOM [US] GORGONE GINA A [US] CORLEY NEIL C [US] GUEGLER KARL J [US] BAUGHN MARIAH R [US] AKERBLOM INGRID E [US] AU-YOUNG JANICE [US] YUE HENRY [US] PATTERSON CHANDRA [US] REDDY ROOPA [US] HILLMAN JENNIFER L [US] BANDMAN OLGA [US] INCYTE CORP [US] LAL PREETI G [US] SIMONE GINA A GORGONE [US] AU-YOUNG JANICE K [US] ARVIZU CHANDRA S [US] REDDY ROOPA M [US] INCYTE CORP	US2013244927A1 US8716445B2	1998-06-26	A61K38/17 A61K45/06 A61K38/00 A61K39/395 A61K45/00 A61P15/00 A61P25/00 A61P29/00 A61P35/00 A61P43/00 A61P9/00 C07K14/47 C07K16/18 C12N1/15 C12N1/19 C12N1/21 C12N15/09 C12N15/12 C12N5/10 C12P21/02 C12P21/08 C12Q1/68 G01N33/68 C07K1/00 C07K14/00 C07K17/00	A61K38/1709 (EP,US) A61K39/3955 (US) A61K45/06 (US) A61P15/00 (EP) A61P25/00 (EP) A61P29/00 (EP) A61P35/00 (EP) A61P43/00 (EP) A61P9/00 (EP) C07K14/47 (EP,US) C07K16/18 (US) C07K16/40 (US) G01N33/57419 (US) A61K38/00 (EP,US) C07K2317/76 (US) G01N2333/916 (US)	2013-09-19 2014-05-06	2000-01-06	027492417
90	BMP10 PROPEPTIDES AND RELATED METHODS	SEEHRA JASBIR [US] KNOPF JOHN [US]	ACCELERON PHARMA INC [US] SEEHRA JASBIR [US] KNOPF JOHN [US]	WO2005113590A2 WO2005113590A3	2004-05-12	C07K14/475 A61K38/18 C07K14/475 C07K14/51 C12N15/12 C12N15/62 C12N5/06 C12N5/08	A61K38/1875 (EP,US) A61P9/00 (EP) C07K14/51 (EP,US) C07K2319/00 (EP,US)	2005-12-01 2006-03-02	2005-12-01	035428914
91	CONJUGATES OF BILE ACIDS AND THEIR DERIVATIVES FOR ACTIVE MOLECULES DELIVERY	PALMIERI BENIAMINO [IT] BOVOLENTA MATTEO [IT] BRAGHETTA PAOLA [IT] CAPOBIANCO MASSIMO LUIGI [IT] MARCHESI ELENA [IT] MEDICI ALESSANDRO [IT] MOLON SIBILLA [IT] PERRONE DANIELA [IT] RIMESSI PAOLA [IT]	FINICE S R L [IT]	WO2020084488A1	2018-10-22	A61K47/54 A61P21/00	A61K47/554 (EP,US) A61P21/00 (EP,US) C12N15/1138 (US) C12N2310/14 (US)	2020-04-30	2020-04-22	065244483
92	Drug composition, useful as cellular sources of mannose-1-phosphate against carbohydrate deficient glycoprotein type I syndrome, comprises excipient and active ingredient e.g. mono(alpha-D-mannopyranosyl-1) phosphates	GRAVIER PELLETIER CHRISTINE HARDRE RENAUD KHALED AMIRA LE MERRER YVES	ORPHAN EUROP SARL [FR] UNIV PARIS DESCARTES [FR] CENTRE NAT RECH SCIENT [FR]	FR2897779A1 FR2897779B1	2006-02-24	A61K31/7004 A61K31/7016 A61K31/702 A61P25/00	A61K31/7024 (EP,US) A61P25/00 (EP) A61P3/00 (EP) A61P43/00 (EP) C07H11/04 (EP,US) Y02P20/55 (EP,US)	2007-08-31 2009-04-17	2007-08-30	036956014
93	Human chemokine HCC-1 polypeptides to improve stem cell transplantation	FORSSMANN WOLF-GEORG RICHTER RUDOLF HENSCHLER REINHARD	TAP PHARMACEUTICAL PRODUCTS INC [US]	AU2004283853A1	2003-10-24	A61K38/00 A61K49/00 C07K14/52 C12N15/19 A61K38/00	A61K49/0008 (EP,US) C07K14/523 (EP,US) A61K38/00 (EP,US)	2005-05-06	2005-05-06	034524054
94	COMPOUND FOR SUPPRESSING NONSENSE-MEDIATED MRNA DECAY	KIM YOON KI [KR]	RLBOTECH [KR]	WO2022177267A1	2021-02-16	A61K31/4738 A61K31/4745 A61K31/501 A61K31/517 A61P21/04 A61P35/00 A61P43/00 A61P7/06	A61K31/4738 (EP) A61K31/4745 (EP) A61K31/501 (EP) A61K31/517 (EP) A61P21/04 (EP) A61P35/00 (EP) A61P43/00 (EP) A61P7/06 (EP)	2022-08-25	2022-08-25	082931486
95	IN VIVO IMPLANTABLE MICROPORE POCKET, USE METHOD THEREFOR AND APPLICATION THEREOF	LI BENSHANG [CN] CHEN QIMIN [CN] FU LIJUN [CN]	SHANGHAI CHILDRENS MEDICAL CENTER SHANGHAI JIAO TONG UNIV SCHOOL OF MEDI [CN]	WO2020207426A1	2019-04-10	A61F2/02 C12N15/88	A61F2/02 (EP) A61K35/34 (EP,CN) A61K47/02 (EP,CN) A61K47/46 (EP,CN) A61K9/00 (EP) A61K9/0024 (CN) A61P3/00 (EP,CN) A61P3/10 (EP,CN) A61P7/04 (EP,CN) C12N15/88 (EP) Y02A50/30 (EP)	2020-10-15	2020-10-15	072750967
96	TREATMENT OF AUTOIMMUNE DISEASES WITH ANTAGONISTS WHICH BIND TO B CELL SURFACE MARKERS	CURD JOHN G KUNKEL LORI A GRILLO-LOPEZ ANTONIO J	GENENTECH INC BIOGEN IDEC INC	JP2014111603A JP6143664B2	1999-05-07	A61P11/16 A61P13/02 A61P17/02 A61P17/04 A61P27/02 A61P43/00 A61P5/00 A61P5/14 A61P9/08 A61P9/14 A61K39/395 A61K45/00 A61K47/48 A61K51/00 A61K51/10 A61P1/00 A61P1/04 A61P11/00 A61P11/06 A61P13/12 A61P17/00 A61P17/06 A61P19/02 A61P21/00 A61P21/04 A61P25/00 A61P29/00 A61P3/10 A61P31/06 A61P35/00 A61P37/00 A61P7/00 A61P7/04 A61P7/06 A61P9/00 A61P9/10 A61P9/12 C07K16/28	A61K31/365 (EP,US) A61K31/56 (EP,US) A61K39/395 (KR) A61K39/3955 (US) A61K45/06 (US) A61K47/6849 (EP,US) A61K51/1027 (EP,US) A61P1/00 (EP) A61P1/04 (EP) A61P11/00 (EP) A61P11/06 (EP) A61P11/16 (EP) A61P13/02 (EP) A61P13/12 (EP) A61P17/00 (EP) A61P17/02 (EP) A61P17/04 (EP) A61P17/06 (EP) A61P19/02 (EP) A61P21/00 (EP) A61P21/04 (EP) A61P25/00 (EP) A61P27/02 (EP) A61P29/00 (EP) A61P3/10 (EP) A61P31/…	2014-06-19 2017-06-07	2000-11-16	026830960
97	METHOD OF ACTIVATION OF OXAZAPHOSPHORINES	SPASOJEVIC IVAN [US] COLVIN MICHAEL O [US] BATINIC-HABERLE INES [US] LUDEMAN SUSAN M [US] GAMCSIK MICHAEL P [US]	UNIV DUKE [US]	US2013172296A1 US8759324B2	2006-11-08	A61K31/555 A61K31/675 A01N57/00	A61K31/555 (EP,US) A61K31/675 (EP,US) A61P35/00 (EP) A61K31/555, A61K2300/00, INV (EP,US) A61K31/675, A61K2300/00, INV (EP,US)	2013-07-04 2014-06-24	2008-06-19	039512254
98	Yeast strains with impaired N-glycosylation.	LEHLE LUDWIG PROF DR [DE] LEHNERT KLAUS DR [DE] KOPETZKI ERHARD DR [DE]	BOEHRINGER MANNHEIM GMBH [DE] ROCHE DIAGNOSTICS GMBH [DE]	EP0582244A2 EP0582244A3 EP0582244B1	1992-08-07	C12N1/16 C12N15/81 C07H21/04 C07K14/395 C12N1/16 C12N1/19 C12N15/00 C12N15/09 C12N15/81 C12N9/04 C12P21/00 C12P21/02 C12R1/865	C12N1/16 (EP,KR,US) C12N1/185 (EP,US) C12N15/81 (KR) C12N9/0006 (EP,US) C12P21/00 (KR) C12P21/005 (EP,US) C12R2001/85 (EP,US)	1994-02-09 1995-03-15 2001-10-31	1994-02-08	025917284
99	A follistatin domain containing protein	HILL JENNIFER J WOLFMAN NEIL M [US]	WYETH CORP [US]	CN1929734A	2002-02-21	A01N37/18 A61K38/16		2007-03-14	2007-02-28	037859455
100	CELULAS MADRE HEPATICAS AISLADAS.	SOKAL ETIENNE [BE] NAJIMI MUSTAPHA [BE] SOKAL ETIENNE NAJIMI MUSTAPHA	UNIV LOUVAIN [BE]	ES2359874T3 ES2359874T5	2005-12-21	C12N5/074 C12N5/071		2011-05-27 2014-12-12	2009-01-28	040308452
101	TREATMENT OF LYSOSOMAL STORAGE DISEASES	GRAMMATOPOULOS THOMAS N [GB] JUSTMAN CRAIG J [US] LIU ZHIHUA [US] LANSBURY PETER T [US] CULLLEN VALERIE CHRISTINA [US] GRAMMATOPOULOS TOM N [GB] CULLEN VALERIE CHRISTINA [US]	LINK MEDICINE CORP [US] GRAMMATOPOULOS THOMAS N [GB] JUSTMAN CRAIG J [US] LIU ZHIHUA [US] LANSBURY PETER T [US] CULLLEN VALERIE CHRISTINA [US] GRAMMATOPOULOS TOM N [GB] CULLEN VALERIE CHRISTINA [US]	WO2008112525A2 WO2008112525A3 WO2008112525A8	2007-03-09	A61K48/00 A61K31/445	A61K31/4709 (EP) A61P43/00 (EP)	2008-09-18 2008-11-27 2009-01-08	2008-09-18	039760321
102	ORAL PEPTIDE INHIBITORS OF INTERLEUKIN-23 RECEPTOR AND THEIR USE TO TREAT INFLAMMATORY BOWEL DISEASES	BHANDARI ASHOK [US] BOURNE GREGORY THOMAS [AU] CHENG XIAOLI [US] FREDERICK BRIAN TROY [US] ZHANG JIE [US] PATEL DINESH V [US] LIU DAVID [US]	PROTAGONIST THERAPEUTICS INC [US]	US10941183B2 US2019337983A1	2014-07-17	C07K14/54 C07K7/02 C07K7/08 C07K7/50 C07K7/64 A61K38/00 A61K38/08 A61K38/12 A61K38/38 A61K47/54 A61K47/60 A61K47/64 A61P1/00 A61P29/00 A61P37/00 C07K1/10 C07K1/20 C07K7/56	A61K38/00 (IL,KR,RU) A61P1/00 (EP,RU) A61P1/04 (EP,RU) A61P1/16 (EP,RU) A61P1/18 (EP,RU) A61P11/00 (EP,RU) A61P11/02 (EP,RU) A61P11/06 (EP,RU) A61P15/14 (EP,RU) A61P17/06 (EP,RU) A61P19/02 (EP,RU) A61P3/10 (EP,RU) A61P35/00 (EP,RU) A61P37/06 (EP,RU) A61P43/00 (EP,RU) A61P5/48 (EP,RU) C07K14/54 (EP,RU,US) C07K7/02 (EP,IL,KR,RU,US) C07K7/08 (EP,IL,KR,RU,US) C07K7/50 (EP,IL,KR,RU,US) C07K7/64 (EP,IL…	2019-11-07 2021-03-09	2016-01-21	055079037
103	COMPOSITIONS AND METHODS FOR TREATMENT OF NEUROLOGICAL DISORDERS	BAILEY RACHEL M [US] GRAY STEVEN J [US]	UNIV TEXAS [US]	US2021324411A1	2020-04-15	A61K48/00 A61P25/02 C07K14/01 C07K16/08 C12N15/86	A61K48/005 (EP,IL,KR,US) A61K48/0075 (IL,KR) A61P25/02 (EP,IL,KR,US) C07K14/01 (IL,US) C07K16/081 (IL,US) C12N15/86 (EP,IL,KR,US) A01K2217/072 (EP,IL) A01K2227/105 (EP,IL) A01K2267/0318 (EP,IL) A61K48/0075 (EP) C12N2750/14143 (EP,IL,KR)	2021-10-21	2021-10-21	078081428
104	SOMATOSTATIN RECEPTOR TYPE 5 AGONIST FOR THE TREATMENT OF HYPERINSULINISM	FERRARA-COOK CHRISTINE [US] KRASNER ALAN S [US]	CRINETICS PHARMACEUTICALS INC [US]	US2022323427A1	2021-02-17	A61K31/4439 A61P3/08	A61K31/4439 (EP,US) A61P3/06 (EP) A61P3/08 (US) A61P3/10 (EP)	2022-10-13	2022-08-25	082931136
105	METHOD OF PREVENTING OR INHIBITING PHOTOPHOBIA OR LIGHT AVERSION USING ANTI-CGRP ANTIBODIES	RUSSO ANDREW F [US] KAISER ERIC A [US] RECOBER ANA [US] KUBURAS ADISA [US] RADDANT ANN C [US] KOVACEVICH BRIAN ROBERT [US] LATHAM JOHN A [US] SMITH JEFFREY T L [US] GARCIA-MARTINEZ LEON F [US]	ALDERBIO HOLDINGS LLC [US] THE UNIV OF IOWA RESEARCH FOUNDATION [US]	EA034747B1 EA201301293A1	2011-05-20	A61K39/395 A61P27/02 A61P35/00 C07K16/28 G01N33/53	A61K31/4045 (EA,KR) A61K39/3955 (EA,IL,KR) A61P1/00 (EP,EA) A61P1/04 (EP,EA) A61P1/16 (EP,EA) A61P1/18 (EP,EA) A61P13/00 (EP,EA) A61P13/12 (EP,EA) A61P15/00 (EP,EA) A61P17/00 (EP,EA) A61P19/00 (EP,EA) A61P19/02 (EP,EA) A61P19/10 (EP,EA) A61P25/00 (EP,EA,IL,KR) A61P25/04 (EP,EA,IL) A61P25/06 (EP,EA,IL) A61P25/18 (EP,EA,IL) A61P25/20 (EP,EA,IL) A61P25/22 (EP,EA,IL) A61P25/24 (EP,EA,IL) A61P27/02 (E…	2014-04-30 2020-03-17	2012-11-22	047175058
106	Primer group and kit for high-throughput detection of common genetic defects in cattle	LI YANHUA MA ZHU LIU LIN LYU XIAOQING ZHAO FENG	BEIJING DAIRY CENTER	CN108913788A CN108913788B	2018-08-06	C12N15/11 C12Q1/6869 C12Q1/6888	C12Q1/6869 (CN) C12Q1/6888 (CN) C12Q2600/124 (CN) C12Q2600/156 (CN)	2018-11-30 2021-08-10	2018-11-30	064394413
107	HIGH-THROUGHPUT GENE-EDITING TECHNIQUE	ASAHARA HIROSHI [JP] KURIMOTO RYOTA [JP] MATSUSHIMA TAKAHIDE [JP] TSUTSUMI HIROKI [JP]	UNIV NAT CORP TOKYO MEDICAL & DENTAL [JP] SYSMEX CORP [JP]	US2022177922A1	2019-03-07	C12N15/90	A61P37/02 (EP) A61P7/00 (EP) C12N15/09 (EP) C12N15/85 (EP) C12N15/90 (US) C12N15/907 (EP) C12N5/0647 (EP) C12N5/0693 (EP) C12N2310/20 (EP) C12N2510/00 (EP) C12N2750/14143 (EP)	2022-06-09	2020-09-10	072337498
108	Treatment of autoimmune diseases with antagonists which bind to B cell surface markers	CURD JOHN G [US] KUNKEL LORI A [US] GRILLO-LOPEZ ANTONIO J [US]	GENENTECH INC [US] BIOGEN IDEC INC [US]	EP1645289A1	1999-05-07	A61K39/395 A61K47/48 C07K16/28	A61K51/1027 (EP) A61P37/00 (EP) C07K16/2887 (EP) A61K2039/505 (EP)	2006-04-12	2006-04-12	035874656
109	Nucleic acid molecules and polypeptides for immune modulation	MCFADDEN GRANT [CA] ESSANI KARIM [US]	VIRON THERAPEUTICS INC [CA]	US2006286125A1 US7585507B2	2000-10-11	A61K39/285 A61K48/00 A01K67/027 A61K38/00 A61K39/275 A61P1/04 A61P1/16 A61P11/00 A61P11/02 A61P11/06 A61P13/12 A61P15/06 A61P17/00 A61P17/02 A61P17/06 A61P19/00 A61P21/02 A61P21/04 A61P25/00 A61P25/28 A61P29/00 A61P3/10 A61P31/12 A61P31/18 A61P35/02 A61P37/02 A61P37/04 A61P37/06 A61P37/08 A61P43/00 A61P5/16 A61P7/00 A61P7/06 A61P7/08 A61P9/10 C07K14/065 C07K16/08 C12N15/09 C12N5/10 C12Q1/02 C12Q1…	A61P1/00 (EP) A61P1/04 (EP) A61P1/16 (EP) A61P11/00 (EP) A61P11/02 (EP) A61P11/06 (EP) A61P11/08 (EP) A61P13/12 (EP) A61P15/06 (EP) A61P17/00 (EP) A61P17/02 (EP) A61P17/06 (EP) A61P19/00 (EP) A61P19/02 (EP) A61P21/00 (EP) A61P21/02 (EP) A61P21/04 (EP) A61P25/00 (EP) A61P25/28 (EP) A61P27/02 (EP) A61P29/00 (EP) A61P3/10 (EP) A61P31/04 (EP) A61P31/12 (EP) A61P31/18 (EP) A61P35/00 (EP) A61P35/02 (EP…	2006-12-21 2009-09-08	2002-04-18	022901797
110	GAMMA-HEREGULIN	SLIWKOWSKI MARK [US] SCHAEFER GABRIELE M [US]	GENENTECH INC [US]	CA2257839A1 CA2257839C	1996-07-12	A61K38/18 C07K14/475 C07K16/22 C12N15/18 C12N5/06 C12N5/08 G01N33/566 A61K38/00 A61K39/395 A61K48/00 A61P43/00 C07K14/475 C07K14/52 C07K14/71 C07K16/22 C07K19/00 C12N15/09 C12N15/12 C12N5/06 C12N5/10 C12P21/02 C12P21/08 C12Q1/68 G01N33/53 A61K38/18 C12N15/18 G01N33/566	A61P21/00 (EP) A61P25/00 (EP) A61P29/00 (EP) A61P35/00 (EP) A61P35/04 (EP) A61P43/00 (EP) A61P9/00 (EP) C07K14/4756 (EP,US) C07K14/71 (EP,US) C07K16/32 (EP,US) C07K19/00 (EP,US) A61K2039/505 (EP,US) A61K38/00 (EP,US) Y02A50/30 (EP,US) Y10S435/971 (EP,US)	1998-01-22 2012-10-23	1998-01-22	021805329
111	No title available			CN102272127A	2008-11-06	A61K31/404 A61P25/00 A61P3/00 C07D405/12	A61P1/18 (EP) A61P11/00 (EP) A61P13/02 (EP) A61P15/00 (EP) A61P17/00 (EP) A61P19/04 (EP) A61P19/08 (EP) A61P21/00 (EP) A61P21/02 (EP) A61P21/04 (EP) A61P25/00 (EP) A61P25/14 (EP) A61P25/16 (EP) A61P25/28 (EP) A61P27/02 (EP) A61P27/04 (EP) A61P3/00 (EP) A61P3/06 (EP) A61P3/10 (EP) A61P35/00 (EP) A61P43/00 (EP) A61P5/00 (EP) A61P5/06 (EP) A61P5/10 (EP) A61P5/14 (EP) A61P5/16 (EP) A61P5/18 (EP) A61P…	2011-12-07	2010-05-14	040933810
112	GAMMA-HEREGULIN	SCHAEFER GABRIELE M [US] SLIWKOWSKI MARK [US]	GENENTECH INC [US]	EP0938556A1 EP0938556B1	1996-07-12	A61K38/18 C07K14/475 C07K16/22 C12N15/12 C12N15/85 C12N5/10 G01N33/53 B82B1/00 C07K14/475 C07K14/71 C07K19/00 C12N15/12 A61K38/00	A61P25/00 (EP) A61P29/00 (EP) A61P35/00 (EP) A61P9/00 (EP) C07K14/4705 (EP,US) C07K14/4756 (EP,US) C07K14/71 (EP,US) C07K19/00 (EP,US) A61K38/00 (EP,US) C07K2319/30 (EP,US)	1999-09-01 2005-03-09	1998-01-22	026694954
113	Application of mutant single-chain human coagulation factor VIII in preparation of fusion protein	GAO YONGJUAN JIA SHIXIANG ZHENG YUNCHENG JIN YINGYING WANG ZHU DONG ZHAO CHEN SI SUN NAICHAO LI QIANG	ANYUAN MEDICINE TECH SHANGHAI CO LTD PHARMAB SHANGHAI BIOLOGY RES & DEVELOPMENT CO LTD	CN113105562A	2018-09-26	A61K38/37 A61P7/04 C07K19/00	A61K38/37 (EP) A61P7/00 (EP) A61P7/04 (EP,CN) C07K14/59 (EP,US) C07K14/755 (EP,CN,US) A61K38/00 (CN,US) C07K2319/30 (EP,CN,US) C07K2319/31 (CN,US) C07K2319/91 (EP)	2021-07-13	2020-04-02	069949730
114	COMBINAZIONE DI BCG CON MOLECOLE SELETTIVE ANTI-COX-2 E/O FANS COX-2 PREFERENZIALI PER IL TRATTAMENTO E/O LA PREVENZIONE DELLE PATOLOGIE COLLEGATE ALLA PERDITA DELLE FUNZIONI DEI MACROFAGI E LE CARENZE DELL IMMUNITA CELLULO-MEDIATA	ROSSI GIACOMO SCARPONA SILVIA	UNI DEGLI STUDI CAMERINO	ITRM20110529A1	2011-10-05		A61K31/00 (EP) A61K31/197 (EP) A61K31/341 (EP) A61K31/415 (EP) A61K39/04 (EP) A61K39/39 (EP) A61K2039/58 (EP) C12N2770/20021 (EP)	2013-04-06	2013-04-06	045315960
115	USE OF E-SELECTIN ANTAGONISTS TO ENHANCE THE SURVIVAL OF RECONSTITUTED, BONE MARROW-DEPLETED HOSTS	MAGNANI JOHN L [US] FOGLER WILLIAM E [US]	GLYCOMIMETICS INC [US]	US2022265693A1	2019-07-31	A61K31/7028 A61K31/7056 A61K35/28 A61K38/19	A61K31/7028 (EP,US) A61K31/7034 (CN) A61K31/7052 (EP,CN) A61K31/7056 (EP,US) A61K35/28 (EP,US) A61K38/193 (EP,US) A61P1/16 (CN) A61P35/00 (EP,CN) A61P35/02 (EP,CN) A61P37/00 (EP) A61P37/02 (CN) A61P37/06 (EP) A61P43/00 (EP) A61P7/06 (EP,CN) A61P9/10 (CN) A61K31/7028, A61K2300/00, INV (EP) A61K31/7052, A61K2300/00, INV (EP) A61K31/7056, A61K2300/00, INV (EP) A61K35/28, A61K2300/00, INV (EP) A61K38…	2022-08-25	2021-02-04	072088392
116	Compounds, compositions, and methods for increasing CFTR activity	BASTOS CECILIA M MUNOZ BENITO TAIT BRADLEY	PROTEOSTASIS THERAPEUTICS INC	CN107207487A CN107207487B	2014-12-23	A61K31/341 A61K31/4178 A61K31/422 A61K31/4245 A61K31/433 A61K31/454 A61K31/5377 A61P1/10 A61P1/18 A61P11/00 A61P11/02 A61P11/06 A61P13/02 A61P15/08 A61P19/08 A61P21/00 A61P25/00 A61P25/14 A61P25/16 A61P25/28 A61P27/04 A61P3/00 A61P3/10 A61P5/16 A61P7/00 C07D261/14 C07D261/18 C07D307/68 C07D405/12 C07D413/12 C07D413/14 C07D417/12	A61K31/341 (KR,RU) A61K31/42 (EP,IL,RU,US) A61K31/422 (EP,IL,KR,RU,US) A61K31/4245 (EP,IL,US) A61K31/433 (EP,IL,US) A61K31/5377 (EP,IL,KR,US) A61K45/06 (IL,US) A61P1/10 (EP,IL) A61P1/18 (EP,IL) A61P11/00 (EP,IL,RU) A61P11/02 (EP,IL) A61P11/06 (EP,IL) A61P13/02 (EP,IL) A61P13/12 (EP,IL) A61P15/00 (EP,IL) A61P15/08 (EP,IL) A61P19/00 (EP,IL) A61P19/08 (EP,IL) A61P21/00 (EP,IL) A61P21/04 (EP,IL) A61P…	2017-09-26 2021-12-28	2016-06-30	055168337
117	ORGANONITRO AND SULFOXYALKYL ORGANONITRO COMPOUNDS FOR USE IN TREATING MEDICAL DISORDERS	ORONSKY BRYAN T [US] CAROEN SCOTT [US] REID TONY R [US]	EPICENTRX INC [US]	WO2022266365A1	2021-06-16	A61K31/04 A61K31/397 A61P39/00 A61P35/00	A61K31/397 (EP) A61K45/06 (EP) A61P35/00 (EP) A61P39/00 (EP)	2022-12-22	2022-12-22	084526608
118	POLYHYDROXYLATED PYRROLIZIDINE	EVINSON EMMA LOUISA [GB] WATSON ALISON ANN [GB] NASH ROBERT JAMES [GB]	M N L PHARMA LTD [GB]	CA2513881A1 CA2513881C	2003-01-23	A61K31/40 A61P31/00 A61P35/00 C07D209/00 C07D487/04 C07H3/02 A61K31/40 A61K31/407 A61K31/7028 A61K36/185 A61K36/61 A61K45/06 A61P31/00 A61P35/00 C07D487/04 C07H17/02 C07H3/02 A61K31/7056 C07D487/04 C07H17/02	A61K31/407 (EP,US) A61K31/7028 (EP,US) A61K35/15 (US) A61K36/185 (EP,US) A61K36/61 (EP,US) A61K45/06 (EP,US) A61K47/26 (US) A61P31/00 (EP) A61P31/04 (EP) A61P31/12 (EP) A61P33/00 (EP) A61P35/00 (EP) A61P37/02 (EP) A61P43/00 (EP) A61P7/00 (EP) C07D487/04 (EP,US) C07H3/02 (EP,US) Y02A50/30 (EP) A61K31/407, A61K2300/00, INV (EP,US) A61K31/7028, A61K2300/00, INV (EP,US) A61K36/185, A61K2300/00, INV (…	2004-08-05 2013-04-02	2004-08-05	009951664
119	ANTISENSE OLIGONUCLEOTIDES AGAINST ACETYLCHOLINESTERASE FOR TREATING INFLAMMATORY DISEASES	CARMON LIOR [IL] HAZUM ELI [IL]	ESTER NEUROSCIENCES LTD [IL]	CA2648980A1	2006-04-10	A61K31/7105 A61P1/00 C12N15/113	A61K31/7105 (EP) A61P1/00 (EP) A61P1/04 (EP) A61P29/00 (EP) A61P31/18 (EP) A61P35/00 (EP) A61P43/00 (EP) A61P7/00 (EP) C12N15/1137 (EP) C12Y301/01007 (EP) C12N2310/11 (EP) C12N2310/321 (EP) C12N2310/321, C12N2310/3521, ADD (EP)	2007-10-18	2007-10-18	038581474
120	SYNTHESIS AND STRUCTURE OF HIGH POTENCY RNA THERAPEUTICS	LIMPHONG PATTRARANEE [US] PEREZ-GARCIA CARLOS G [US] TACHIKAWA KIYOSHI [US] CHIVUKULA PADMANABH [US] CALE ARISA [US] LEU ANGEL I-JOU [US] DAVIS JARED [US]	ARCTURUS THERAPEUTICS INC [US]	US2021317468A1	2017-05-31	C07K14/415 C07K14/47 C07K14/505 C07K14/75 C07K14/775 C07K14/805 C12N15/52 C12N15/82	C07K14/415 (EP,US) C07K14/4717 (EP,US) C07K14/472 (US) C07K14/505 (EP,US) C07K14/75 (US) C07K14/775 (US) C07K14/805 (US) C12N15/52 (EP,US) C12N15/8257 (EP,US) A61K38/012 (EP,US) A61K38/1725 (EP,US) A61K38/18 (EP,US) A61K38/363 (EP,US) A61K38/42 (EP,US) C12N2015/8518 (US)	2021-10-14	2018-12-06	064455022
121	METHODS AND COMPOSITIONS FOR DETERMINING A REFERENCE RANGE OF Β-GALACTOSE EXPOSURE PLATELET	KAUSKOT ALEXANDRE [FR] BORGEL DELPHINE [FR] LASNE DOMINIQUE [FR]	INST NAT SANTE RECH MED [FR] ASSIST PUBLIQUE HOPITAUX PARIS APHP [FR] UNIV PARIS SACLAY [FR]	WO2021224401A1	2020-05-07	G01N33/68	G01N33/6893 (EP) G01N2800/222 (EP)	2021-11-11	2021-11-11	071103308
122	ALBUMIN FUSION PROTEINS	ROSEN CRAIG A [US] HASELTINE WILLIAM A [US] RUBEN STEVEN M [US] BALLANCE DAVID JAMES [US] TURNER ANDREW JOHN [US]	HUMAN GENOME SCIENCES INC [US] DELTA BIOTECHNOLOGY LTD [GB] PRINCIPIA PHARMACEUTICAL CORP [US]	EP1463751A2 EP1463751A4 EP1463751B1	2001-12-21	A01N37/18 C07K1/00 C07K14/765 C12N15/62 C12P21/04 C12P21/06 G01N31/00 A61K38/00 A61K39/395 A61P13/12 A61P19/06 A61P3/10 A61P35/00 A61P7/06 C07H21/04 C07K14/47 C07K14/76 C07K14/765 C07K19/00 C12N1/15 C12N1/19 C12N1/21 C12N15/09 C12N5/10 C12P21/04 A01N37/18 C07K1/00 C12N15/62 C12P21/06 G01N31/00	A61K31/155 (EP,US) A61K31/426 (EP,US) A61K31/4439 (EP,US) A61K31/4965 (EP,US) A61K38/04 (EP,US) A61K38/17 (EP,US) A61K38/28 (EP,US) A61K39/21 (US) A61P1/02 (EP) A61P1/04 (EP) A61P1/16 (EP) A61P1/18 (EP) A61P11/00 (EP) A61P11/02 (EP) A61P11/06 (EP) A61P13/02 (EP) A61P13/08 (EP) A61P13/10 (EP) A61P13/12 (EP) A61P15/00 (EP) A61P15/08 (EP) A61P15/10 (EP) A61P17/00 (EP) A61P17/02 (EP) A61P19/02 (EP) A…	2004-10-06 2005-03-23 2013-05-22	2003-07-24	027586544
123	METHOD FOR SEPARATING THE FRACTION JOINED TO GLYCOSAMINOGLYCANS AND USES THEREOF	ALONSO SAMPEDRO MANUELA [ES] ÁLVAREZ GONZÁLEZ VÍCTOR [ES] COLÓN MEJERAS CRISTÓBAL [ES] GARCÍA GONZÁLEZ MIGUEL A [ES] LAMAS GONZÁLEZ OLAYA [ES]	UNIV SANTIAGO COMPOSTELA [ES] SERVIZO GALEGO DE SAUDE SERGAS [ES] FUNDACION INSTITUTO DE INVESTIG SANITARIA DE SANTIAGO DE COMPOSTELA [ES]	EP3349007A1 EP3349007A4 EP3349007B1	2015-09-10	G01N33/53	G01N33/5091 (US) G01N33/53 (US) G01N33/585 (US) G01N33/6839 (US) G01N33/6893 (EP) G01N33/92 (EP) G01N2333/47 (EP) G01N2333/765 (EP) G01N2400/40 (EP,US) G01N2800/04 (EP,US) G01N2800/042 (EP) G01N2800/347 (EP) G01N2800/50 (US) G01N2800/52 (EP,US) G01N2800/56 (EP)	2018-07-18 2019-07-10 2021-04-14	2017-03-16	058239768
124	METHOD FOR TREATING A CENTRAL NERVOUS SYSTEM DISORDER	TARNOPOLSKY MARK [CA]	EXERKINE CORP [CA]	WO2017147720A1	2016-03-04	A61K35/12 A61K48/00 A61K9/51 A61P25/00 A61P3/00 C12N15/12 C12N15/52 C12N15/85 C12N15/88 C12N5/10	A61K35/12 (EP) A61K35/15 (EP) A61K38/1709 (EP) A61K48/0033 (EP) A61K9/5063 (EP) A61P25/00 (EP) A61P3/00 (EP) C12N15/88 (EP)	2017-09-08	2017-09-08	059742575
125	Antibody formulations	BRISBANE CHARLENE E [US] KETKAR AMOL SHARAD [US] LASHMAR ULLA TOVE [GB]	GLAXOSMITHKLINE LLC [US] NOVARTIS AG [CH]	EP2889310A1 EP2889310B1	2007-07-06	A61K39/395 A61K9/00 C07K16/00 C07K16/28	A61K39/39591 (EP,US) A61K9/0019 (EP,US) A61P1/04 (EP) A61P11/00 (EP) A61P11/06 (EP) A61P13/12 (EP) A61P17/00 (EP) A61P17/02 (EP) A61P17/04 (EP) A61P17/06 (EP) A61P19/02 (EP) A61P21/04 (EP) A61P25/00 (EP) A61P25/28 (EP) A61P27/02 (EP) A61P29/00 (EP) A61P3/10 (EP) A61P31/18 (EP) A61P31/22 (EP) A61P35/00 (EP) A61P35/02 (EP) A61P37/00 (EP) A61P37/02 (EP) A61P37/06 (EP) A61P37/08 (EP) A61P7/04 (EP) A6…	2015-07-01 2017-12-20	2009-01-09	040228991
126	HYPOGLYCOSYLATED RECOMBINANT GLUCOSIDASE OXIDASES.	KOPETZKI ERHARD [DE] LEHNERT KLAUS [DE]	BOEHRINGER MANNHEIM GMBH [DE]	EP0654081A1 EP0654081B1	1992-08-07	C12N15/53 C12N9/04 C12Q1/26 C07K14/37 C07K14/38 C07K14/41 C12N15/09 C12N15/53 C12N9/04 C12Q1/26 G01N33/535 C12R1/685 C12R1/865	C12N9/0006 (EP,US)	1995-05-24 1997-01-02	1994-02-10	025917285
127	The moduilation of hyaluronan synthesis and degradation in the treatment of disease	RUSSELL BROWN TRACEY JEAN BROW [AU] JEAN BROWN TRACEY RUSSELL BROWNLEE GARY	MEDITECH RES LTD [AU] ALCHEMIA ONCOLOGY PTY LTD	CN1882602A CN1882602B	2003-10-10	A61K31/395 A61K31/7105 A61K31/711 A61K31/7115 A61K31/712 A61K31/7125 A61P35/00 C07H21/02 C07H21/04 C07K16/40	A61K31/395 (EP,US) A61K31/7105 (EP,US) A61K31/711 (EP,US) A61K31/7115 (EP,US) A61K31/712 (EP,US) A61K31/7125 (EP,US) A61P1/02 (EP) A61P1/04 (EP) A61P1/16 (EP) A61P1/18 (EP) A61P11/00 (EP) A61P11/06 (EP) A61P13/02 (EP) A61P15/00 (EP) A61P17/00 (EP) A61P17/14 (EP) A61P19/00 (EP) A61P19/02 (EP) A61P21/00 (EP) A61P21/04 (EP) A61P25/00 (EP) A61P25/04 (EP) A61P25/06 (EP) A61P25/08 (EP) A61P25/10 (EP) A…	2006-12-20 2011-02-09	2005-04-21	034436100
128	MODULATORS OF CELLULAR ADHESION	SHEN WANG [US] BARR KENNETH [US] OSLOB JOHAN D [US] ZHONG MIN [US]	SARCODE CORP [US]	US2010093693A1 US7928122B2	2003-11-05	C07D217/00 C07D401/02 A61K31/47 A61K31/4725 A61K31/502 A61K31/517 A61K31/55 C07D217/06 C07D231/56 C07D401/06 C07D401/12 C07D401/14 C07D403/12 C07D403/14 C07D405/06 C07D405/12 C07D407/14 C07D409/12 C07D409/14 A61K31/4709 C07D215/06 C07D217/04	A61K31/472 (EP,US) A61K31/4725 (EP,US) A61K31/506 (EP,US) A61K31/517 (EP,US) A61K45/06 (US) A61P1/00 (EP) A61P1/04 (EP) A61P11/00 (EP) A61P11/06 (EP) A61P11/16 (EP) A61P17/00 (EP) A61P17/02 (EP) A61P17/04 (EP) A61P17/06 (EP) A61P19/02 (EP) A61P19/04 (EP) A61P21/00 (EP) A61P21/02 (EP) A61P21/04 (EP) A61P25/00 (EP) A61P25/28 (EP) A61P27/02 (EP) A61P29/00 (EP) A61P3/10 (EP) A61P31/04 (EP) A61P31/06 …	2010-04-15 2011-04-19	2005-05-19	034576803
129	CRYSTALLINE SALTS OF PEPTIDE EPOXYKETONE IMMUNOPROTEASOME INHIBITOR	JOHNSON HENRY [US] LEWIS EVAN [US] DALZIEL SEAN [US] MCMINN DUSTIN [US]	KEZAR LIFE SCIENCES [US]	US11479548B2 US2021032232A1	2016-06-29	A61P29/00 A61P37/02 C07D303/32 C07D413/12 A61P1/04 A61P11/06 A61P13/12 A61P17/00 A61P17/06 A61P19/02 A61P21/00 A61P21/04 A61P25/00 A61P3/10 A61P31/04 A61P37/00 A61P37/06 A61P37/08 A61P43/00 A61P5/14 A61P7/04 A61P7/06 A61P9/10	A61K31/336 (KR) A61P1/04 (EP) A61P11/06 (EP) A61P13/12 (EP) A61P17/00 (EP) A61P17/06 (EP) A61P19/02 (EP) A61P21/00 (EP) A61P21/04 (EP) A61P25/00 (EP) A61P29/00 (EP,KR,US) A61P3/10 (EP) A61P31/04 (EP) A61P37/00 (EP,KR) A61P37/02 (EP,US) A61P37/06 (EP) A61P37/08 (EP) A61P43/00 (EP) A61P5/14 (EP) A61P7/04 (EP) A61P7/06 (EP) A61P9/10 (EP) C07D303/32 (EP,EA,KR,US) C07D413/12 (US) C07B2200/13 (KR,US)	2021-02-04 2022-10-25	2018-01-01	059351084
130	Method	BAYLEY HAGAN RODRIGUEZ-LARREA DAVID ROSEN CHRISTIAN BECH	ISIS INNOVATION	CN105765387A CN105765387B	2013-09-23	G01N33/68	A61K38/00 (US) G01N15/1031 (US) G01N33/48721 (EP,US) G01N33/6842 (EP,US) G01N2440/10 (EP,US) G01N2800/00 (US)	2016-07-13 2019-10-18	2015-03-26	049553252
131	METHODS FOR GENE MODIFICATION OF HEMATOPOIETIC CELLS	BEARD BRIAN SHAH GAURAV D BUEREN RONCERO JUAN ANTONIO SEGOVIA SANZ JOSE CARLOS RIO GALDO PAULA NAVARRO ORDONEZ SUSANA ALMARZA NOVOA ELENA QUINTANA BUSTAMANTE OSCAR MESA NUNEZ CRISTINA LAW KENNETH PATEL KINNARI	CENTRO DE INVESTIG ENERGETICAS MEDIOAMBIENTALES Y TECNOLOGICAS O A M P CONSORCIO CENTRO DE INVESTIG BIOMEDICA EN RED M P FUNDACION INST DE INVESTIG SANITARIA FUNDACION JIMENEZ DIAZ ROCKET PHARMACEUTICALS LTD	CN112888777A	2018-07-30	C12N5/074 C12N5/078	A61K35/28 (EP,IL,KR,US) A61P7/06 (KR) C12N15/86 (US) C12N5/0647 (EP,IL,KR,US) C12N2500/50 (EP,IL,KR,US) C12N2510/00 (KR) C12N2740/15043 (KR,US)	2021-06-01	2020-02-06	069232048
132	ANTIBODY-COUPLED CYCLIC PEPTIDE TYROSINE TYROSINE COMPOUNDS AS MODULATORS OF NEUROPEPTIDE Y RECEPTORS	MACIELAG MARK [US] PATCH RAYMOND J [US] ZHANG RUI [US] CASE MARTIN A [US] RANGWALA SHAMINA M [US] LEONARD JAMES N [US] CAMACHO RAUL C [US] HUNTER MICHAEL J [US] D'AQUINO KATHARINE E [US] EDWARDS WILSON [US] SWANSON RONALD V [US] JIAN WENYING [US] ZHANG YUE-MEI [US] WALL MARK J [US] CHI ELLEN [US]	JANSSEN PHARMACEUTICA NV [BE]	US11591379B2 US2020283491A1	2016-10-27	A61K38/17 A61K38/22 A61K38/26 A61K45/06 A61K47/60 A61K47/64 A61K47/68 A61K49/00 A61K9/00 A61P3/00 A61P3/04 A61P3/06 A61P3/08 A61P3/10 C07K1/06 C07K1/107 C07K1/12 C07K1/18 C07K14/575 C07K16/00 C07K16/24 C07K5/02 A61K38/00 A61K39/00	A61K38/17 (EP,US) A61K38/1709 (US) A61K38/22 (EP,KR,US) A61K38/26 (US) A61K45/06 (EP,KR,US) A61K47/542 (KR) A61K47/60 (KR,US) A61K47/64 (KR,US) A61K47/68 (EP,US) A61K47/6811 (EP,KR,US) A61K47/6845 (US) A61K47/6883 (EP,KR,US) A61K47/6889 (KR) A61K49/0032 (KR,US) A61K49/0052 (KR,US) A61K49/0056 (KR,US) A61K9/0019 (US) A61P3/00 (EP,US) A61P3/04 (EP,KR,US) A61P3/06 (EP,KR,US) A61P3/08 (EP,KR,US) A61P…	2020-09-10 2023-02-28	2018-04-30	062020814
133	VARIANT ACTRIIB PROTEINS AND USES THEREOF	KUMAR RAVINDRA [US] GRINBERG ASYA [US] VOGAN ERIK M [US]	ACCELERON PHARMA INC [US]	US11267865B2 US2020055919A1	2016-10-05	A61P21/00 C07K14/71 A61K38/00	A61P21/00 (US) A61P7/06 (EP,KR) C07K14/71 (EP,KR,US) A61K38/00 (EP,KR,US) C07K2319/30 (EP,KR,US)	2020-02-20 2022-03-08	2018-04-12	061831930
134	Methods for generating functional hematopoietic stem cells	SHAH DHVANIT I DALEY GEORGE Q	BRIGHAM & WOMENS HOSPITAL INC [US] CHILDRENS MEDICAL CENTER [US]	AU2016362508A1 AU2016362508B2	2015-12-03	A01N63/00 C12N5/02 C12N5/071	A01K67/0271 (EP,KR,US) A61K35/28 (EP,KR,US) A61P25/00 (EP) A61P3/00 (EP) A61P35/00 (EP) A61P35/02 (EP) A61P37/02 (EP) A61P37/06 (EP) A61P43/00 (EP) A61P7/00 (EP) C12N5/0647 (EP,KR,US) A01K2207/12 (EP,KR,US) C12N2501/999 (EP,KR,US) C12N2506/00 (US) C12N2506/28 (EP,KR,US) C12N2506/45 (US) C12N2533/52 (EP,KR,US)	2018-06-21 2021-07-01	2017-06-08	058797932
135	ACETYLATION OF POLYSACCHARIDES	PARK JOOSANG [US] BAO ZHICHAO [US] ZHENG QUNYI [US] HE KAN [US]	HERBALIFE INT OF AMERICA INC [US]	WO2019191119A1	2018-03-28	A61K31/70 A61K31/715 A61P37/00 C08B37/00	A61K31/715 (EP) A61K31/736 (EP,US) A61K45/06 (EP) A61P29/00 (EP) A61P31/04 (EP) A61P31/12 (EP) A61P37/00 (EP) A61P37/02 (US) C08B37/0003 (EP) C08B37/0087 (EP,US) C08L5/00 (EP)	2019-10-03	2019-10-03	068060539
136	MODIFIED (m)RNA FOR SUPPRESSING OR AVOIDING AN IMMUNOSTIMULATORY RESPONSE AND IMMUNOSUPPRESSIVE COMPOSITION	THES ANDREAS [DE] PROBST JOCHEN [DE] HOERR INGMAR [DE]	CUREVAC GMBH [DE] THES ANDREAS [DE] PROBST JOCHEN [DE] HOERR INGMAR [DE]	WO2009127230A1	2008-04-16	C12N15/85	C12N15/111 (EP) C12N15/67 (EP) C12N2310/17 (EP) C12N2310/321 (EP) C12N2310/33 (EP) C12N2320/53 (EP) C12N2310/321, C12N2310/3521, ADD (EP)	2009-10-22	2009-10-22	039739915
137	MULTILAYERED ORGAN-ON-A-CHIP SYSTEMS AND METHODS OF USE THEREOF	WATANABE MOMOKO [US] KAMEI KENICHIRO [JP]	UNIV CALIFORNIA [US]	US2022259534A1	2021-02-12	C12M1/00 C12M1/12 C12M1/42 C12M3/00 C12N5/079 G01N33/50	C12M21/08 (EP,US) C12M23/16 (EP) C12M25/00 (US) C12M29/04 (EP,US) C12M35/08 (US) C12M41/32 (EP) C12N5/0068 (EP) C12N5/0618 (EP,US) G01N33/5032 (US) G01N33/5058 (EP) G01N33/5082 (EP) G01N33/5088 (US) G01N33/6896 (EP) C12N2503/04 (EP) C12N2513/00 (EP,US) C12N2521/00 (EP)	2022-08-18	2022-08-18	082802000
138	VIRAL SERPIN REGULATION OF INFLAMATION	LUCAS ALEXANDRA R [CA] MCFADDEN GRANT D [CA]	LUCAS ALEXANDRA R [CA] MCFADDEN GRANT D [CA]	WO2004039391A1	2002-11-01	A61K38/03 A61K38/16 A61P29/00 A61K38/55 A61P29/00	A61K38/55 (EP) A61P29/00 (EP)	2004-05-13	2004-05-13	032230409
139	Method for preparing levulose/mannose through glucose isomerization	QIAO YAN GUO ZHAOHUI WANG YINGXIONG	SHANXI INST COAL CHEMISTRY CAS	CN110028532A CN110028532B	2019-04-22	C07H1/00 C07H3/02	C07H1/00 (CN) C07H3/02 (CN)	2019-07-19 2020-12-01	2019-07-19	067239448
140	GM-CSF FOR THE TREATMENT OF CROHN'S DISEASE	DIECKGRAEFE BRIAN [US] KORZENICK JOSHUA [US]	UNIV WASHINGTON [US]	EP1150666A1 EP1150666A4 EP1150666B1	1999-02-12	A61K31/00 A61K31/16 A61K38/19 A61K45/00 A61P1/00 A61P1/04 A61K31/00 A61K31/519 A61K31/52 A61K31/56 A61K31/573 A61K38/00 A61K38/19 A61K45/00 A61K45/06 A61P1/00 A61P1/04 A61P1/16 A61P17/00 A61P17/02 A61P27/02 A61P29/00 A61P31/04 A61P37/06 A61P37/08 A61P43/00	A61K31/00 (EP) A61K38/193 (EP) A61K45/06 (EP) A61P1/00 (EP) A61P1/04 (EP) A61P1/16 (EP) A61P17/00 (EP) A61P17/02 (EP) A61P27/02 (EP) A61P29/00 (EP) A61P31/04 (EP) A61P37/06 (EP) A61P37/08 (EP) A61P43/00 (EP)	2001-11-07 2003-07-02 2009-10-28	2000-08-17	022386711
141	MODIFIED COAGULATION FACTOR VIIA WITH EXTENDED HALF-LIFE	WEIMER THOMAS [DE] SCHULTE STEFAN [DE] KRONTHALER ULRICH [DE] LANG WIEGAND [DE] LIEBING UWE [DE] WORMSBACHER WILFRIED [DE]	CSL BEHRING GMBH [DE]	KR101439817B1 KR20080109750A	2006-02-06	C07K19/00	A61K38/385 (EP,US) A61K38/4846 (EP,US) A61K9/0019 (US) A61P1/16 (EP) A61P17/02 (EP) A61P7/00 (EP) A61P7/02 (EP) A61P7/04 (EP) C07K14/76 (EP,US) C07K19/00 (KR) C12N15/62 (EP,US) C12N9/6437 (EP,US) C12N9/96 (EP,US) C12Y304/21021 (EP,US) A61K38/00 (EP,US) C07K2319/00 (EP,US) C07K2319/31 (US)	2008-12-17 2014-10-02	2007-08-08	036762937
142	PHARMACEUTICAL COMPOSITION AND TREATMENT METHOD FOR GENETIC DISEASE ASSOCIATED WITH SPLICING ABNORMALITIES	HAGIWARA MASATOSHI [JP] AJIRO MASAHIKO [JP]	UNIV KYOTO [JP]	US2020113907A1	2017-02-20	A61K31/428 A61K31/437 A61K31/443 A61K31/4439 A61K31/4709 A61K31/52 A61K31/5377 A61K31/55 A61P11/00 A61P43/00	A61K31/428 (EP,US) A61K31/437 (EP,US) A61K31/443 (EP,US) A61K31/4439 (EP,US) A61K31/4709 (EP,US) A61K31/52 (EP,CN,US) A61K31/5377 (EP,US) A61K31/55 (EP,US) A61P1/00 (CN) A61P11/00 (US) A61P13/12 (CN) A61P21/00 (CN) A61P25/00 (CN) A61P25/08 (CN) A61P25/14 (CN) A61P25/16 (CN) A61P25/18 (CN) A61P27/02 (CN) A61P27/16 (CN) A61P3/00 (CN) A61P3/06 (EP) A61P3/10 (CN) A61P35/00 (CN) A61P35/02 (CN) A61P43/…	2020-04-16	2018-08-23	063169441
143	THERAPEUTICALLY ACTIVE ALDESLEUKIN HIGHLY STABLE IN LIQUID PHARMACEUTICAL COMPOSITIONS	RODRIGUEZ JUAN MANUEL [AR] VEGA JULIO CÉSAR [AR]	AMCYTE PHARMA INC [US]	EP4011388A1	2018-06-13	A61K38/20 A61P3/00 A61P37/00 A61P7/00 C07K14/55	A61K38/00 (IL) A61K38/2013 (EP,CN,IL,KR,US) A61K47/02 (CN,IL,KR,US) A61K47/10 (IL,US) A61K47/20 (CN,IL,KR,US) A61K47/26 (CN,IL,KR,US) A61K48/005 (CN) A61K9/08 (CN,KR) A61P1/00 (CN) A61P11/06 (CN) A61P17/00 (CN) A61P19/02 (CN) A61P25/00 (CN) A61P29/00 (CN) A61P3/00 (EP) A61P3/10 (CN) A61P31/04 (CN) A61P31/12 (CN) A61P35/00 (CN) A61P35/04 (IL,US) A61P37/00 (EP,KR) A61P37/02 (CN) A61P37/06 (CN) A61P…	2022-06-15	2019-12-19	068841872
144	THERAPEUTIC ADENO-ASSOCIATED VIRUS DELIVERY OF FUKUTIN RELATED PROTEIN (FKRP) FOR TREATING DYSTROGLYCANOPATHY DISORDERS INCLUDING LIMB GIRDLE 2I (LGMD2I)	CHILDERS MARTIN K [US] YANEZ-CUNA JORGE OMAR [GB] IGLESIAS GONZALEZ JUAN MANUEL [GB] COOPER SINCLAIR [GB] EVRIPIOTI ANTONIA [GB] ROBERTS MICHAEL L [GB] TRETIAKOVA ANNA [US] SUAREZ LESTER [US] NGUYEN ANH [US] LOW SIEWHUI [US] XIAO XIAO [US]	ASKLEPIOS BIOPHARMACEUTICAL INC [US] SYNPROMICS LTD [GB] THE UNIV OF NORTH CAROLINA CHAPEL HILL [US] CHILDERS MARTIN K [US] YANEZ CUNA JORGE OMAR [GB] IGLESIAS GONZALEZ JUAN MANUEL [GB] COOPER SINCLAIR [GB] EVRIPIOTI ANTONIA [GB] ROBERTS MICHAEL L [GB] TRETIAKOVA ANNA [US] SUAREZ LESTER [US] NGUYEN ANH [US] LOW SIEWHUI [US] XIAO XIAO [US]	WO2022076556A2 WO2022076556A3	2020-10-07	A61K38/17 A61K48/00 C07K14/47 C12N15/864	A61K48/005 (EP) C12N15/86 (EP) C12N9/1288 (EP) C12Y207/08 (EP) A01K2207/15 (EP) A01K2217/072 (EP) A01K2227/105 (EP) A01K2267/0306 (EP) A61K48/0058 (EP) C12N2750/14143 (EP) C12N2830/008 (EP)	2022-04-14 2022-05-19	2022-04-14	081127135
145	ADENOSINE NUCLEOBASE EDITORS AND USES THEREOF	LIU DAVID [US] GAUDELLI NICOLE [US]	HARVARD COLLEGE [US]	SG11201900907YA	2016-08-03	C12N9/78	A61P35/00 (EP) A61P43/00 (EP) C12N15/1024 (GB,KR,US) C12N15/113 (KR) C12N9/22 (EP,GB,KR,US) C12N9/78 (EP,GB,KR,US) C12N9/96 (KR) C12Y305/04004 (EP,GB,US) C07K2319/00 (KR) C12N2310/20 (KR) C12Y305/04004 (KR)	2019-02-27	2018-02-08	059714096
146	α４β７インテグリンを標的とする環状ペプチド多量体			JP2020504080A JP7035044B2	2016-11-11	C07K7/54 A61K38/12 A61P1/00 A61P1/04 A61P1/16 A61P1/18 A61P11/00 A61P11/02 A61P11/06 A61P19/02 A61P19/10 A61P21/00 A61P25/00 A61P25/04 A61P25/24 A61P29/00 A61P3/04 A61P3/10 A61P31/12 A61P31/14 A61P31/18 A61P31/20 A61P35/00 A61P37/06 A61P43/00 C07K7/02 C07K7/06	A61P1/00 (EP) A61P29/00 (EP,US) A61P37/06 (EP,US) C07K5/126 (US) C07K7/52 (EP,US) A61K38/00 (EP,US) Y02A50/30 (EP)	2020-02-06 2022-03-14	2018-05-17	062110102
147	METHODS AND COMPOSITIONS FOR TARGETED SINGLE-STRANDED CLEAVAGE AND TARGETED INTEGRATION	WANG JIANBIN [US]	SANGAMO BIOSCIENCES INC [US]	US2016046915A1 US9631186B2	2008-08-22	C12N15/90 C12N9/22 A61K38/46 C07H21/04 C07K1/00 C12N15/00 C12N15/87 C12P19/34 C12P21/06 A61K38/00	A61P31/12 (EP) A61P43/00 (EP) C12N15/907 (EP,US) C12N9/22 (EP,US) C12Q1/689 (US) C12Q1/706 (US) C12Q1/708 (US) A61K38/00 (EP,US) C07K2319/70 (EP,US) C07K2319/81 (EP,US) C12Q2600/158 (US) C12Y301/00 (EP,US)	2016-02-18 2017-04-25	2010-02-25	041696720
148	ERFE FUSION POLYPEPTIDES COMPOSITIONS AND METHODS OF USE	DU XIN [US] CICCHINI VANESSA [US] CHAPMAN JUSTIN [US] WU HUA [US] NASOFF MARC [US]	SILARUS THERAPEUTICS INC [US]	US2020040054A1	2016-10-03	C07K14/575 C07K16/18	A61K33/26 (EP) A61K38/1816 (EP) A61K45/06 (EP) C07K14/575 (EP,US) C07K16/18 (US) A61K33/26 (US) A61K38/00 (US) C07K14/505 (US) C07K2317/41 (US) C07K2319/30 (US) C07K2319/91 (US) A61K33/26, A61K2300/00, INV (EP) A61K38/1816, A61K2300/00, INV (EP)	2020-02-06	2018-04-12	061831822
149	COMPOSITIONS, SYSTEMS, AND METHODS FOR GENERATING GENE-EDITED CELLS	MEIS RONALD [US] DAHL GARY [US] DE RAVIN SUK SEE [US] BRAULT JULIE [US] SWEENEY COLIN L [US] MALECH HARRY L [US]	CELLSCRIPT LLC [US] US HEALTH [US]	WO2021232014A2 WO2021232014A3	2020-05-15	C12N15/11 C07K14/47 C12N15/10 C12N15/113 C12N15/90 C12N9/22	C12N15/1135 (EP) C12N2310/20 (EP)	2021-11-18 2021-12-23	2021-11-18	078525135
150	VISTA REGULATORY T CELL MEDIATOR PROTEIN, VISTA BINDING AGENTS AND USE THEREOF	NOELLE RANDOLPH J [US] WANG LILI [US]	DARTMOUTH COLLEGE [US]	CA2794483A1 CA2794483C	2010-03-26	A61P19/02 A61K38/17 A61K39/395 A61P37/00 C07K14/47 C07K16/18 C07K19/00 A61K47/50 A61P35/00 A61P37/06 G01N33/53 G01N33/566 A61K39/00	A61K38/17 (KR) A61K39/395 (IL) A61P1/02 (EP) A61P1/04 (EP) A61P1/14 (EP) A61P1/16 (EP) A61P1/18 (EP) A61P11/00 (EP) A61P11/02 (EP) A61P11/06 (EP) A61P11/08 (EP) A61P11/16 (EP) A61P13/02 (EP) A61P13/12 (EP) A61P15/08 (EP) A61P15/10 (EP) A61P17/00 (EP) A61P17/02 (EP) A61P17/04 (EP) A61P17/06 (EP) A61P17/14 (EP) A61P19/02 (EP) A61P19/06 (EP) A61P21/00 (EP) A61P21/02 (EP) A61P21/04 (EP) A61P25/00 (EP…	2011-09-29 2020-07-07	2011-09-29	044673904
151	Human monoclonal antibodies against CD20	TEELING JESSICA [GB] RUULS SIGRID [NL] GLENNIE MARTIN [GB] VAN DE WINKEL JAN G J [NL] PARREN PAUL [NL] PETERSEN JORGEN [DK] BAADSGAARD OLE D M SC [DK] HUANG HAICHUN [US]	GENMAB AS [DK]	EP2316856A1 EP2316856B1	2002-10-17	C07K16/28 C07K16/30 C07K16/42 C12N5/22 C12N5/24 A61K39/00	A61K39/3955 (US) A61K45/06 (US) A61P1/00 (EP) A61P1/04 (EP) A61P11/00 (EP) A61P11/06 (EP) A61P13/12 (EP) A61P17/00 (EP) A61P17/06 (EP) A61P17/08 (EP) A61P19/02 (EP) A61P21/04 (EP) A61P25/00 (EP) A61P25/28 (EP) A61P27/02 (EP) A61P29/00 (EP) A61P3/10 (EP) A61P31/18 (EP) A61P31/20 (EP) A61P31/22 (EP) A61P35/00 (EP) A61P35/02 (EP) A61P37/00 (EP) A61P37/02 (EP) A61P37/06 (EP) A61P37/08 (EP) A61P43/00 …	2011-05-04 2017-08-09	2004-04-29	032110219
152	METHODS OF TREATING PERIODONTAL INFLAMMATION AND PERIODONTAL BONE LOSS	HAJISHENGALLIS GEORGE [US] CHAVAKIS TRIANTAFYLLOS [DE]	US HEALTH [US] UNIV LOUISVILLE RES FOUND [US]	US2014302027A1	2011-09-26	A61K35/12 C07K14/47 G01N33/53	A01K67/0271 (EP,US) A61K35/12 (US) A61K38/17 (EP,US) A61P1/02 (EP) A61P19/00 (EP) A61P29/00 (EP) C07K14/47 (US) C07K14/4702 (EP,US) G01N33/53 (US) A01K2207/12 (EP,US) A01K2227/105 (EP,US) A01K2267/0337 (EP,US) A61K48/00 (EP,US) C07K2319/30 (EP,US) G01N2800/10 (US)	2014-10-09	2013-04-04	047996363
153	REGULATORY T CELL MEDIATOR PROTEINS AND USES THEROF	NOELLE RANDOLPH J [US] WANG LI [US]	DARTMOUTH COLLEGE [US]	US11414490B2 US2019048083A1	2005-04-25	C07K16/28 G01N33/50 A61K38/17 C07K14/705 A61K38/00 A61K39/00	C07K14/70596 (EP,US) C07K16/2827 (EP,US) G01N33/505 (EP,US) A61K2039/505 (EP,US) A61K38/00 (EP,US) C07K2319/00 (US) C07K2319/30 (EP,US) Y02A50/30 (EP,US)	2019-02-14 2022-08-16	2011-02-03	043527249
154	Compositions and methods for the treatment of tumors	BODARY SARAH C FISHER KAREN L	GENENTECH INC	AU6391300A AU776600B2	1999-07-28	C07K16/00 A61K31/7088 A61K39/395 A61K45/00 A61K48/00 A61P35/00 C07K14/47 C07K14/705 C07K16/18 C07K16/28 C12N1/15 C12N1/19 C12N1/21 C12N15/09 C12N5/10 C12P21/08 C12Q1/02 C12Q1/68 G01N33/15 G01N33/50 G01N33/53 A61K38/00	A61P35/00 (EP) A61P43/00 (EP) C07K14/70596 (EP,US) C07K16/2896 (EP,US) A61K2039/505 (EP,US) A61K38/00 (EP,US) C12N2799/026 (EP,US)	2001-02-19 2004-09-16	2001-02-08	022516336
155	Use of medicament for treatment of respiratory disorders	KANES STEPHEN JAY	SAGE THERAPEUTICS INC	CN115551514A	2020-03-25	A61K31/427 A61K31/437 A61K31/5025 A61K31/513 A61K31/57 A61K31/706 A61K45/06 A61P11/00	A61K31/427 (EP,IL) A61K31/437 (EP,IL) A61K31/5025 (EP,IL) A61K31/513 (EP,IL) A61K31/57 (EP,IL) A61K31/58 (KR) A61K31/706 (EP,IL) A61K45/06 (EP,IL,KR) A61P11/00 (EP,IL,KR) A61P31/04 (KR) A61P31/12 (KR) A61P31/14 (KR) A61K2300/00 (IL) A61K31/427, A61K2300/00, INV (EP) A61K31/437, A61K2300/00, INV (EP) A61K31/5025, A61K2300/00, INV (EP) A61K31/513, A61K2300/00, INV (EP) A61K31/57, A61K2300/00, INV (…	2022-12-30	2021-09-30	075478347
156	METHODS AND PRODUCTS RELATED TO THE IMPROVED ANALYSIS OF CARBOHYDRATES	BOSQUES CARLOS [US] KEISER NISHLA [US] SRINIVASAN ARAVIND [US] RAMAN RAHUL [US] VISWANATHAN KARTHIK [US] SASISEKHARAN RAM [US] GANDHE PANKAJ [US] RAGURAM SASI [US]	MASSACHUSETTS INST TECHNOLOGY [US] PARIVID LLC [US] BOSQUES CARLOS [US] KEISER NISHLA [US] SRINIVASAN ARAVIND [US] RAMAN RAHUL [US] VISWANATHAN KARTHIK [US] SASISEKHARAN RAM [US] GANDHE PANKAJ [US] RAGURAM SASI [US]	WO2007044471A2 WO2007044471A3	2004-04-15	G06F19/00 G01N33/68	G01N33/66 (EP,US) G01N33/68 (EP,US) G01N33/6842 (EP,US) G01N33/6848 (EP,US) G01N33/6851 (EP,US) G01N2400/10 (EP,US) G16C20/20 (EP,US)	2007-04-19 2008-02-28	2006-06-15	037943379
157	OPTIMIZED FUKUTIN-RELATED PROTEINS (FKRP) AND METHODS OF USE	XIAO XIAO [US] QIAO CHUNPING [US]	UNIV NORTH CAROLINA CHAPEL HILL [US]	WO2022147490A1	2021-01-04	A01K67/027 A61K38/00 A61P37/06 C07K14/47 C12N15/86	A61K48/005 (EP) A61P37/06 (EP) C12N15/52 (EP) C12N15/86 (EP) C12N9/1081 (EP) A01K2217/072 (EP) A01K2227/105 (EP) A01K2267/03 (EP) C12N2310/141 (EP) C12N2750/14143 (EP) C12N2800/22 (EP) C12N2830/008 (EP) C12N2830/15 (EP) C12N2830/42 (EP) C12N2830/50 (EP)	2022-07-07	2022-07-07	082258689
158	GLP-1 receptor antagonists	GILES ALBERT BROWN CONGREVE MILES STUART SCULLY CONOR	HEPTARES THERAPEUTICS LTD	CN113166206A	2018-10-12	A61K38/10 A61K38/16 A61P1/18 A61P25/30 A61P3/08 A61P35/00 A61P5/48 C07K14/00 C07K7/08	A61P1/18 (CN) A61P25/30 (CN) A61P3/08 (CN) A61P35/00 (CN) A61P5/48 (CN) C07K14/001 (CN) C07K14/605 (EP,US) C07K7/08 (CN) A61K38/00 (EP,CN,US) A61K9/0019 (EP)	2021-07-23	2020-04-16	064397527
159	Human tumor necrosis factor TR20 and methods based thereon	RUBEN STEVEN M [US] BAKER KEVIN P [US] NI JIAN [US]	HUMAN GENOME SCIENCES INC [US]	US2004048296A1 US7164004B2	2000-05-05	C07H21/04 C07K14/705 C12Q1/68 C07K14/705 C12N15/12 C07K14/00	C07K14/525 (EP,US) C07K14/70575 (EP,US)	2004-03-11 2007-01-16	2003-09-23	028044472
160	スプライシング及び翻訳を調節するための方法及び組成物			JP2022529532A	2019-04-24	A61K31/7088 A61K45/00 A61K48/00 A61P1/02 A61P1/16 A61P13/12 A61P15/00 A61P17/00 A61P19/00 A61P21/00 A61P21/04 A61P25/00 A61P25/02 A61P25/08 A61P25/14 A61P25/18 A61P25/24 A61P25/28 A61P25/32 A61P25/36 A61P27/02 A61P27/16 A61P29/00 A61P3/00 A61P3/04 A61P3/10 A61P31/00 A61P31/04 A61P31/20 A61P35/00 A61P35/02 A61P37/04 A61P43/00 A61P5/14 A61P7/00 A61P7/04 A61P7/06 A61P9/00 A61P9/10	A61K31/713 (EP,IL,KR) A61K48/00 (KR) A61P25/00 (EP,IL,KR,US) C12N15/111 (EP,IL,KR) C12N15/113 (EP,IL,KR,US) C12N2310/11 (EP,IL,KR,US) C12N2320/33 (EP,IL,KR,US)	2022-06-22	2020-10-29	072941425
161	HYBRID SCFA-HYDROXYL-DERIVATIZED MONOSACCHARIDES, METHODS OF SYNTHESIS, AND METHODS OF TREATING DISORDERS	YAREMA KEVIN J [US] AICH UDAYANATH [US] CAMPBELL CHRISTOPHER T [US] SAMPATHKUMAR SRINIVASA-GOPALAN [IN] CHOI SEAN S [US] MELEDEO MICHAEL A [US] WEIER CHRISTOPHER [US]	UNIV JOHNS HOPKINS [US]	US2016151400A1	2007-08-08	A61K31/7008 A61K31/7012 A61K31/7028 A61K45/06 C07H13/04 C07H15/04 C07H5/06 G01N33/50	A61K31/7008 (EP,US) A61K31/7012 (EP,US) A61K31/7028 (EP,US) A61K45/06 (US) A61P35/00 (EP) C07H13/04 (EP,US) C07H15/04 (US) C07H5/06 (EP,US) C07H7/027 (EP,US) G01N33/5091 (US)	2016-06-02	2009-02-12	040341599
162	HEMATOPOIETIC CELL SELECTIN LIGAND POLYPEPTIDES AND METHODS OF USE THEREOF	SACKSTEIN ROBERT [US]	BRIGHAM & WOMENS HOSPITAL [US] SACKSTEIN ROBERT [US]	WO2006068720A2 WO2006068720A3	2004-11-12	A61K48/00 A61K35/26 A61K38/17 C07K14/435 G01N33/53	C07K14/70585 (EP,US)	2006-06-29 2006-08-17	2006-06-29	036602185
163	Hyperglycosylatedhuman coagulation factor VIII fusion protein and preparation method and application thereof	LI QIANG ZHU WENCHEN LI YUANLI ZHU CHENGGONG GAO YONGJUAN REN ZIJIA ZHU LUYAN SUN NAICHAO WANG XIAOSHAN LIU BIN LI ZHI WANG WENWEN JIANG MING WANG QILEI WANG LIRUI WANG SHUYA ZHU SONGLIN GAO JIE SU HONGSHENG	ANYUAN PHARMACEUTICAL TECH (SHANGHAI) CO LTD FUREN MEDICINE GROUP XUHUA (SHANGHAI) BIOLOGICAL R & D CENTER CO LTD KAIFENG PHARMACEUTICAL (GROUP) CO LTD	CN106279437A CN106279437B	2016-08-19	A61K38/37 A61P7/04 C07K19/00 C12N15/62 C12N15/85 C12N5/10 A61K47/68	A61K38/37 (GB,RU,US) A61K47/65 (KR,RU,US) A61K47/6811 (KR,RU,US) A61P7/04 (EP,GB,KR,RU,US) C07K14/59 (EP,CN,KR,RU,US) C07K14/745 (EP,RU) C07K14/755 (CN,KR,RU,US) C07K19/00 (GB,RU,US) C07K7/06 (KR) C07K7/08 (KR) C12N15/62 (GB,RU,US) C12N15/85 (CN,GB,RU,US) C12N5/10 (GB,RU) A01K2217/075 (EP) A01K2227/105 (EP) A01K2267/0381 (EP) A61K38/00 (EP,CN,KR) C07K2317/52 (KR) C07K2319/00 (EP,KR) C07K2319/30 (…	2017-01-04 2017-10-31	2017-01-04	057660580
164	METHODS AND COMPOSITIONS FOR TREATING GLYCOGEN STORAGE DISEASES USING AGENTS THAT MIMIC OR ELEVATE CYCLIC AMP	SUN BAODONG [US] KISHNANI PRIYA [US]	UNIV DUKE [US]	WO2016161086A1	2015-03-31	A61K31/137 A61K38/47 A61K48/00 C07H19/20	A61K31/137 (EP) A61K31/352 (EP) A61K31/4035 (EP) A61K31/4166 (EP) A61K31/44 (EP) A61K31/4709 (EP) A61K38/095 (EP) A61K38/164 (EP) A61K38/2278 (EP) A61K38/2285 (EP) A61K38/26 (EP) A61K38/29 (EP) A61K38/45 (EP) A61K45/06 (EP) C07H19/213 (EP) C12Y207/11013 (EP)	2016-10-06	2016-10-06	057006418
165	RAD51 INHIBITORS	CASTRO ALFREDO C [US] MCCOMAS CASEY CAMERON [US] VACCA JOSEPH [US] MACLAY TYLER [US]	CYTEIR THERAPEUTICS INC [US]	EP4112616A1	2017-09-11	A61K31/427 A61P25/28 A61P35/00 A61P37/00 C07D277/28 C07D277/42 C07D417/04 C07D417/12 C07D417/14	A61K31/426 (US) A61K31/454 (KR) A61K31/496 (KR) A61P25/28 (EP,IL,KR,US) A61P35/00 (EP,IL,KR,US) A61P37/00 (EP,IL,KR,US) A61P37/02 (EP,IL,KR,US) C07D277/28 (EP,IL,KR,US) C07D277/30 (EP,IL,KR,US) C07D277/42 (EP,IL,KR,US) C07D417/04 (EP,IL,KR,US) C07D417/12 (EP,IL,KR,US) C07D417/14 (EP,IL,KR,US)	2023-01-04	2019-03-14	063722779
166	Methods and compositions for modulating immunity	GORCZYNSKI REGINALD M [CA] CLARK DAVID A [CA]	TRILLIUM THERAPEUTICS INC [CA]	US2005048069A1 US7223729B2	1997-11-07	A61K39/00 A61K48/00 C07K14/705 C07K16/28 A61K38/17 C07K14/47 A61K38/00 A61K48/00	C07K14/70503 (EP) C07K16/2803 (EP) A61K2039/505 (EP) A61K38/00 (EP) A61K48/00 (EP) C07K2319/00 (EP) C07K2319/30 (EP)	2005-03-03 2007-05-29	2005-03-03	034222684
167	COMPOSITIONS AND METHODS OF ENRICHING HEMATOPOIETIC STEM CELL POPULATIONS AND METHODS OF USE THEREOF	CUERVO ANA MARIA [US] GAVATHIOTIS EVRIPIDIS [US]	ALBERT EINSTEIN COLLEGE OF MEDICINE [US]	WO2023018801A1	2021-08-10	A61K35/28 C12N5/074 A61P43/00	A61K35/28 (EP) A61P43/00 (EP) C12N5/06 (EP)	2023-02-16	2023-02-16	085200958
168	MODIFIED FACTOR X POLYPEPTIDES AND USES THEREOF	MADISON EDWIN L [US] THANOS CHRISTOPHER [US]	MADISON EDWIN L [US] THANOS CHRISTOPHER [US] CATALYST BIOSCIENCES INC [US]	US2014234290A1 US9856467B2	2012-07-25	A61K38/48 C12N9/64 A61K38/36	A61K38/36 (EP,KR,US) A61K38/482 (EP,US) A61K38/4846 (EP,KR,US) A61P7/04 (EP) C07K14/745 (KR) C12N9/6432 (EP,CN,KR,US) C12Y304/21006 (CN) A61K38/00 (CN)	2014-08-21 2018-01-02	2014-01-30	048040462
169	NEW POTENT SIALYLTRANSFERASE INHIBITORS	BOLTJE THOMAS JAN [NL] HEISE TORBEN [NL] PIJNENBORG JOHAN FRANCISCUS ADRIANUS [NL] BÜLL CHRISTIAN [NL] ADEMA GOSSE JAN [NL]	STICHTING KATHOLIEKE UNIV [NL]	WO2019145562A1	2018-01-29	A61K31/7012 A61P31/04 A61P31/12 A61P35/00 C07H13/12 C07H5/02	A61P31/04 (EP) A61P31/12 (EP) A61P35/00 (EP) C07H13/04 (EP,US) C07H13/12 (EP,US)	2019-08-01	2019-08-01	061074442
170	Methods and Compositions for the Treatment of Cytoplasmic Glycogen Storage Disorders	KISHNANI PRIYA [US] SUN BAODONG [US] KOEBERL DWIGHT D [US]	UNIV DUKE [US]	US2018326021A1	2015-08-31	A61K38/47 A61K45/06 A61P3/00	A61K31/00 (EP,IL,US) A61K38/47 (EP,IL,US) A61K45/06 (EP,IL,US) A61P3/00 (EP,IL,US) A61P3/08 (EP,IL,US) C12Y302/0102 (EP,IL,US)	2018-11-15	2017-03-09	058188224
171	METHODS FOR GENERATING HEMATOPOIETIC STEM CELLS	SHAH DHVANIT I [US]	BRIGHAM & WOMENS HOSPITAL INC [US]	US11597913B2 US2022290104A1	2018-06-07	A61K35/28 C12N5/0789	A61K35/28 (EP,IL,KR,US) A61P35/00 (EP,IL,KR) A61P37/00 (EP,IL,KR) A61P9/00 (EP,IL) C12N5/0647 (EP,IL,KR,US) C12N2501/999 (EP,IL,KR,US) C12N2506/28 (EP,IL,KR,US) C12N2527/00 (EP,IL,KR,US)	2022-09-15 2023-03-07	2019-12-12	068770737
172	Nucleic acid molecules and polypeptides for immune modulation	MCFADDEN GRANT ESSANI KARIM	VIRON THERAPEUTICS INC [CA]	AU2008200257A1	2001-10-11	A01K67/027 A61K38/00 A61K39/275 A61P1/04 A61P1/16 A61P11/00 A61P11/02 A61P11/06 A61P13/12 A61P15/06 A61P17/00 A61P17/02 A61P17/06 A61P19/00 A61P21/02 A61P21/04 A61P25/00 A61P25/28 A61P29/00 A61P3/10 A61P31/12 A61P31/18 A61P35/02 A61P37/02 A61P37/04 A61P37/06 A61P37/08 A61P43/00 A61P5/16 A61P7/00 A61P7/06 A61P7/08 A61P9/10 C07K14/065 C07K16/08 C12N15/09 C12N5/10 C12Q1/02 C12Q1/68 G01N33/15 G01N33/…		2008-02-07	2008-02-07	039052558
173	ALK4:ACTRIIB HETEROMULTIMERS AND USES THEREOF	KUMAR RAVINDRA [US] GRINBERG ASYA [US] SAKO DIANNE [US] PEARSALL ROBERT SCOTT [US] CASTONGUAY ROSELYNE [US]	ACCELERON PHARMA INC [US]	US10738098B2 US2019100570A1	2015-04-06	C07K14/705 C07K14/71	A61P1/04 (EP) A61P1/16 (EP) A61P1/18 (EP) A61P11/00 (EP) A61P11/06 (EP) A61P13/12 (EP) A61P17/00 (EP) A61P19/02 (EP) A61P19/08 (EP) A61P21/00 (EP) A61P21/02 (EP) A61P21/04 (EP) A61P21/06 (EP) A61P25/00 (EP) A61P29/00 (EP) A61P3/00 (EP) A61P3/04 (EP) A61P3/06 (EP) A61P3/10 (EP) A61P31/06 (EP) A61P35/00 (EP) A61P37/02 (EP) A61P43/00 (EP) A61P9/00 (EP) A61P9/04 (EP) A61P9/10 (EP) A61P9/12 (EP) C07K1…	2019-04-04 2020-08-11	2016-10-06	057015141
174	Methods And Compositions For Targeted Single-Stranded Cleavage And Targeted Integration	WANG JIANBIN	SANGAMO BIOSCIENCES INC [US] SANGAMO THERAPEUTICS INC	AU2016216543A1 AU2016216543B2	2009-08-18	C12P21/00		2016-10-27 2017-11-16	2016-10-27	057188778
175	予測装置、予測システム及び予測方法			JP2023035074A JP7199486B1	2021-08-31	G16H10/40 A01K29/00 G16H50/20	A01K29/00 (EP) G16H10/40 (EP) G16H50/20 (EP) G16H50/30 (EP)	2023-03-13 2023-01-05	2023-01-05	084784212
176	LIPOSOMAL SPHERICAL NUCLEIC ACID (SNA) CONSTRUCTS FOR SPLICE MODULATION	SARETT SAMANTHA M [US]	EXICURE OPERATING COMPANY [US]	US2022348917A1	2019-09-04	A61K31/712 A61K47/54 A61K47/69 A61K9/127 A61P25/00 A61P35/00 C12N15/113	A61K31/712 (AU,US) A61K31/7125 (AU) A61K31/713 (EP) A61K47/543 (US) A61K47/544 (AU) A61K47/6911 (EP,US) A61K9/127 (EP,AU,US) A61P25/00 (EP,AU,US) A61P35/00 (EP,AU,US) C12N15/113 (EP,AU,US) C12N15/87 (AU) C12N15/88 (EP) C12N2310/11 (EP,AU,US) C12N2310/315 (EP,AU) C12N2310/321 (EP,AU) C12N2310/3231 (EP) C12N2310/3233 (EP,US) C12N2310/3341 (EP) C12N2310/346 (AU) C12N2310/3515 (EP,AU) C12N2310/3525 (…	2022-11-03	2021-03-11	074853033
177	COMBINATION THERAPY FOR TREATMENT OF AUTOIMMUNE DISEASES USING B CELL DEPLETING/IMMUNOREGULATORY ANTIBODY COMBINATION	HANNA NABIL [US]	IDEC PHARMA CORP [US]	CA2422076A1	2000-09-18	A61K31/445 A61K38/13 A61K39/395 A61K47/48 A61K51/10 A61P37/00 A61K38/00 A61K39/395 A61K45/00 A61P1/04 A61P11/00 A61P11/06 A61P13/00 A61P13/12 A61P17/00 A61P17/02 A61P17/06 A61P19/02 A61P21/00 A61P21/04 A61P25/00 A61P29/00 A61P3/10 A61P35/00 A61P37/00 A61P37/02 A61P37/08 A61P43/00 A61P5/14 A61P7/06 A61P9/00 A61P9/10 C07K16/28	A61K39/395 (KR) A61K39/39541 (EP,US) A61P1/04 (EP) A61P11/00 (EP) A61P11/06 (EP) A61P13/00 (EP) A61P13/12 (EP) A61P17/00 (EP) A61P17/02 (EP) A61P17/06 (EP) A61P19/02 (EP) A61P21/00 (EP) A61P21/04 (EP) A61P25/00 (EP) A61P29/00 (EP) A61P3/10 (EP) A61P35/00 (EP) A61P37/00 (EP) A61P37/02 (EP) A61P37/08 (EP) A61P43/00 (EP) A61P5/14 (EP) A61P7/06 (EP) A61P9/00 (EP) A61P9/10 (EP) C07K16/28 (EP,US) C07K1…	2002-03-21	2002-03-21	026927080
178	GLP-1 RECEPTOR ANTAGONISTS	BROWN GILES ALBERT [GB] CONGREVE MILES STUART [GB] SCULLY CONOR [GB]	HEPTARES THERAPEUTICS LTD [GB]	WO2022023723A1	2020-07-27	A61K38/00 C07K14/605	C07K14/57563 (EP) C07K14/605 (EP) A61K38/00 (EP)	2022-02-03	2022-02-03	072339360
179	Catecholamine Receptor Modulation	LAPIDOT TSVEE [IL] SPIEGEL ASAF [IL] RUBINSTEIN MENACHEM [IL] KALINKOVICH ALEXANDER [IL] SHIVTIEL SHOHAM [IL]	YEDA RES & DEV [IL] LAPIDOT TSVEE [IL] SPIEGEL ASAF [IL] RUBINSTEIN MENACHEM [IL] KALINKOVICH ALEXANDER [IL] SHIVTIEL SHOHAM [IL]	US2009191162A1 US8241903B2	2006-06-22	A61K31/137 A61K35/12 A61K38/18 C12N5/00 C12N5/02 C12N5/0789 C12N5/074 C12N5/078	A61K31/137 (EP,US) A61K31/428 (EP,US) A61K31/473 (EP,US) A61K31/496 (EP,US) A61K31/55 (EP,US) A61K35/28 (EP,US) A61K38/1787 (EP,US) A61K38/193 (EP,US) A61K45/06 (EP,US) A61P1/16 (EP) A61P19/02 (EP) A61P25/00 (EP) A61P25/14 (EP) A61P25/16 (EP) A61P25/28 (EP) A61P27/02 (EP) A61P29/00 (EP) A61P3/10 (EP) A61P35/00 (EP) A61P35/02 (EP) A61P7/00 (EP) A61P7/04 (EP) A61P7/06 (EP) A61P9/00 (EP) C12N5/0647 …	2009-07-30 2012-08-14	2007-12-27	038603430
180	HUMAN NEUREGULIN-1 (NRG-1) RECOMBINANT FUSION PROTEIN COMPOSITIONS AND METHODS OF USE THEREOF	LI JOHN LI SHENGWEI LUO DIXIANG WU YIRAN ZHOU MING ZHUANG XIAOLEI HUA LIANG LUO PENGYI WANG YANG	SALUBRIS BIOTHERAPEUTICS INC XINLITAI CHENGDU BIOTECHNOLOGY CO LTD	CN113166218A	2018-04-11	A61K38/18 A61P9/00 C07K14/475 C07K16/28	A61K38/00 (IL,KR) A61P35/00 (EP,IL) A61P9/00 (EP,IL,KR) C07K14/4756 (EP,IL,KR,US) C07K16/1063 (EP,IL) C07K16/22 (EP,IL) C07K16/2863 (EP,IL) C07K16/32 (EP,IL,KR) C12N15/62 (KR) C12N15/907 (IL,US) A61K2039/505 (EP,IL,KR) A61K38/00 (EP,US) C07K2317/41 (KR) C07K2317/524 (EP,IL) C07K2317/71 (EP,IL,KR) C07K2317/732 (KR) C07K2317/76 (EP,IL,KR) C07K2319/00 (EP,IL,US) C07K2319/30 (EP,IL,KR)	2021-07-23	2019-10-17	066484143
181	Method of screening for agents that modulate immunophilin/peptidylproline cis-trans isomerase (ppiase)-homer interaction	WORLEY PAUL F [US]	UNIV JOHNS HOPKINS [US]	US2006147914A1 US7442513B2	2002-06-19	C12Q1/68 G01N33/567 A61K39/00 A61K45/00 C07K16/18 C07K16/28 C07K17/00 C07K7/00 C12N9/90 C12P21/04 C12Q1/533 G01N33/53 G01N33/68 A61K38/00	C07K16/18 (EP,US) C07K16/286 (EP,US) C12Q1/533 (EP,US) G01N33/573 (EP,US) G01N33/6872 (EP,US) G01N33/6896 (EP,US) A61K38/00 (EP,US) G01N2333/99 (EP,US) G01N2500/02 (EP,US)	2006-07-06 2008-10-28	2005-01-27	034078927
182	Methods to reprogram splice site selection in pre-messenger RNAs	CHABOT BENOIT [CA] VILLEMAIRE JONATHAN [CA] ELELA SHERIF ABOU [CA] NASIM FAIZ-UL HASSAN [CA]	UNIV SHERBROOKE [CA] CHABOT BENOIT [CA] VILLEMAIRE JONATHAN [CA] ELELA SHERIF ABOU [CA] NASIM FAIZ-UL HASSAN [CA] SOC D COMMERCIALISATION DES PRODUITS DE LA RECH APPLIQUEE SOCPRA SCIENCES SANTE ET HUMAINES S E C	US2009186846A1 US8546346B2	2002-08-12	A61P31/12 C12N5/00 C12P21/00 A61K38/16 A61K48/00 A61P21/02 A61P21/04 A61P25/28 A61P27/02 A61P31/18 A61P35/00 A61P7/04 A61P7/06 C07K14/08 C07K14/47 C12N15/09 C12N15/113 C12Q1/02 C12Q1/68 A61K38/00 A61K48/00 C07H21/02 C07H21/04	A61K48/00 (EP,US) A61P21/02 (EP) A61P21/04 (EP) A61P25/28 (EP) A61P27/02 (EP) A61P31/12 (EP) A61P31/18 (EP) A61P35/00 (EP) A61P7/04 (EP) A61P7/06 (EP) C12N15/113 (EP) A61K38/00 (EP) C07K2319/00 (EP) C12N2310/321 (EP) C12N2310/321, C12N2310/3521, ADD (EP)	2009-07-23 2013-10-01	2004-02-19	031715898
183	HUMANIZED ANTI-ACTH ANTIBODIES AND USE THEREOF	FELDHAUS ANDREW LAWRENCE [US] GARCIA-MARTINEZ LEON F [US] DUTZAR BENJAMIN H [US] ALLISON DANIEL S [US] ANDERSON KATIE OLSON [US] OJALA ETHAN WAYNE [US] FAN PEI [US] KARASEK CHARLIE [US] MULLIGAN JENNY A [US] MITCHELL DANIELLE MARIE [US] MCNEILL PATRICIA DIANNE [US] SCALLEY-KIM MICHELLE L [US] STEWART ERICA [US] SMITH JEFFREY T L [US] LATHAM JOHN [US]	ALDER BIOPHARMACEUTICALS INC [US]	US10047157B2 US2016215049A1	2014-12-19	A61K39/395 A61K45/06 C07K16/26 C07K16/42 A61K39/00	A61K39/395 (EP,IL,US) A61K39/3955 (IL,US) A61K45/06 (IL,US) A61P5/42 (EP) C07K16/26 (EP,IL,US) C07K16/4241 (IL,US) A61K2039/505 (IL,US) C07K2317/21 (IL,US) C07K2317/24 (IL,US) C07K2317/76 (EP,IL,US) C07K2317/92 (EP,IL,US)	2016-07-28 2018-08-14	2016-06-23	056127868
184	造血幹細胞含有組成物			JP2023063965A	2021-10-25	A61K35/28 A61P19/10 A61P29/00 A61P3/00 A61P35/02 A61P37/00 A61P37/02 A61P7/00 A61P7/06 C12Q1/04		2023-05-10	2023-05-10	086271039
185	FACTOR VII POLYPEPTIDES THAT ARE MODIFIED AND USES THEREOF	MADISON EDWIN L THANOS CHRISTOPHER D	CATALYST BIOSCIENCES INC [US]	AU2015224596A1	2013-04-11	C12N9/64		2015-10-01	2015-10-01	054251857
186	SINGLE CELL GLYCAN PROFILING	PATTERSON DAVID MICHAEL [US]	10X GENOMICS INC [US]	WO2022182672A1	2021-02-23	C12Q1/48 C12Q1/6804 C12Q1/6806	C12Q1/48 (EP) C12Q1/6804 (EP) C12Q1/6806 (EP) C12Q1/6804, C12Q2521/50, C12Q2521/501, C12Q2563/159, C12Q2563/179, INV (EP) C12Q1/6806, C12Q2521/50, C12Q2521/501, C12Q2563/159, C12Q2563/179, INV (EP)	2022-09-01	2022-09-01	080953517
187	Dipeptide and tripeptide epoxy ketone protease inhibitors	MCMINN DUSTIN JOHNSON HENRY MOEBIUS DAVID C	ONYX THERAPEUTICS INC	CN105164117A CN105164117B	2013-03-14	A61K31/336 A61K31/404 C07D303/32 C07D405/12 C07D409/12	A61K38/06 (EP,US) A61P1/00 (EP) A61P1/04 (EP) A61P11/00 (EP) A61P11/06 (EP) A61P13/08 (EP) A61P13/12 (EP) A61P15/00 (EP) A61P17/00 (EP) A61P17/04 (EP) A61P17/06 (EP) A61P17/08 (EP) A61P19/02 (EP) A61P21/00 (EP) A61P21/02 (EP) A61P21/04 (EP) A61P25/00 (EP) A61P25/28 (EP) A61P27/02 (EP) A61P29/00 (EP) A61P3/10 (EP) A61P31/00 (EP) A61P31/06 (EP) A61P35/00 (EP) A61P37/00 (EP) A61P37/02 (EP) A61P37/06…	2015-12-16 2019-02-01	2014-09-25	050680148
188	IMMUNOMODULATORY ALKALOIDS	WATSON ALISON ANN [GB] EVINSON EMMA LOUISA [GB] PARRY HADYN ST PIERRE [GB] NASH ROBERT JAMES [GB]	M N L PHARMA LTD [GB]	CA2553854A1	2004-01-21	A61K31/407 A61K31/7028 A61K35/12 A61K39/00 A61K39/39 A61K45/06 A61P35/00 C12N5/07 C12N5/0784 C12N5/0786 C12N5/09	A61K31/407 (EP,US) A61K31/7028 (EP,US) A61K39/00 (EP,US) A61K39/39 (EP,US) A61K45/06 (EP,US) A61P11/06 (EP) A61P17/02 (EP) A61P31/04 (EP) A61P31/10 (EP) A61P31/12 (EP) A61P31/16 (EP) A61P31/18 (EP) A61P33/02 (EP) A61P33/06 (EP) A61P35/00 (EP) A61P35/04 (EP) A61P37/02 (EP) A61P37/04 (EP) A61P37/08 (EP) A61P43/00 (EP) A61P7/06 (EP) A61K2039/5154 (EP,US) A61K2039/5158 (EP,US) A61K2039/55511 (EP,US) …	2005-08-04	2005-08-04	031971167
189	POLYDEXTROSE FOR THE TREATMENT OF INFLAMMATORY DISEASES	HEYMES CHRISTOPHE [FR] BURCELIN RÉMY [FR]	INST NAT SANTE RECH MED [FR] UNIV TOULOUSE 3 PAUL SABATIER [FR]	WO2019158546A1	2018-02-14	A23L33/26 A61K31/765	A23L33/26 (EP,US) A61K31/721 (US) A61K31/765 (EP) A61P1/00 (US) Y02A50/30 (EP)	2019-08-22	2019-08-22	061283126
190	TAFA4 POLYPEPTIDE OR POLYNUCLEOTIDE FOR TREATING INFLAMMATORY DISEASE	UGOLINI SOPHIE [FR] GOUILLY JORDI [FR] DEBROAS GUILLAUME [FR]	INST NAT SANTE RECH MED [FR] CENTRE NAT RECH SCIENT [FR] UNIV AIX MARSEILLE [FR]	WO2021156310A1	2020-02-04	A61K38/17 A61P29/00 A61P31/12 A61P31/14 A61P37/00 C07K14/47 C07K14/52	A61K38/1709 (EP,KR) A61K38/195 (US) A61P29/00 (EP,KR) A61P31/00 (KR) A61P31/12 (EP,KR) A61P31/14 (EP,KR,US) A61P37/00 (EP,KR) C07K14/521 (EP,KR,US) C07K14/70503 (US) C07K2319/30 (EP,KR,US) Y02A50/30 (EP)	2021-08-12	2021-08-12	074550677
191	ANTI-PACAP ANTIBODIES AND USES THEREOF	LOOMIS MARIA-CRISTINA [US] GARCIA-MARTINEZ LEON [US] DUTZAR BENJAMIN H [US] ALLISON DANIEL S [US] HENDRIX KATHERINE LEE [US] OJALA ETHAN W [US] FAN PEI [US] SMITH JEFFREY T L [IE] LATHAM JOHN A [US] KARASEK CHARLIE [US] MULLIGAN JENNY [US] SCALLEY-KIM MICHELLE [US] STEWART ERICA [US] RUBIN VANESSA LISBETH [US] BILLGREN JENS J [US]	H LUNDBECK AS [DK]	US2023125604A1	2016-04-15	A61K38/17 A61K38/22 A61K39/395 C07K14/47 C07K14/705 C07K14/72 C07K16/18 C07K16/26 C07K16/28 C07K16/42 C12N15/09 C12N15/63 C12N5/07 G01N33/68	A61K38/00 (IL) A61K38/17 (EP,IL) A61K38/22 (EP,IL) A61K39/3955 (IL,US) A61K48/00 (IL) A61P1/00 (EP,IL) A61P1/02 (EP,IL) A61P1/04 (EP,IL) A61P1/16 (EP,IL) A61P1/18 (EP,IL) A61P11/00 (EP,IL) A61P11/02 (EP,IL) A61P11/06 (EP,IL) A61P13/10 (EP,IL) A61P13/12 (EP,IL) A61P15/00 (EP,IL) A61P17/00 (EP,IL) A61P17/02 (EP,IL) A61P17/04 (EP,IL) A61P17/06 (EP,IL) A61P17/10 (EP,IL) A61P19/00 (EP,IL) A61P19/02 (E…	2023-04-27	2017-10-19	060039434
192	METHODS AND COMPOSITIONS FOR TREATMENT OF NLRP3 INFLAMMASOME MEDIATED IL-1BETA DEPENDENT DISORDERS	BOYER LAURENT [FR] DUFIES OCÉANE [FR] DOYE ANNE [FR] COURJON JOHAN-VICTOR [FR] LOUBATIER CÉLINE [FR] MICHEL GRÉGORY [FR] TORRE CÉDRIC [FR] VISVIKIS ORANE [FR] MUNRO PATRICK [FR]	INST NAT SANTE RECH MED [FR] CENTRE HOPITALIER UNIV DE NICE [FR] UNIV COTE D'AZUR [FR]	US2022220480A1	2019-04-17	A61K31/519 A61K31/5377 A61P31/04 C12N15/113 C12N9/12	A61K31/519 (EP,US) A61K31/5377 (EP,US) A61P31/04 (EP,US) C12N15/1137 (EP,US) C12N9/12 (US) C12Y207/11001 (EP) C12N2310/14 (EP) C12Y207/11001 (US)	2022-07-14	2020-10-22	066439949
193	治疗炎症性疾病的方法和药物组合物			CN115942950A	2020-10-14	A61K38/17 A61P29/00 A61P31/12 A61P31/14 A61P37/00 C07K14/47 C07K14/52	Y02A50/30 (EP)	2023-04-07	2023-04-07	073554332
194	Activated human coagulation factor VII fusion protein and preparation method and application thereof	LI QIANG ZHU WENCHEN GAO YONGJUAN ZHU CHENGGONG LI YUANLI WANG XIAOSHAN SUN NAICHAO LIU BIN WANG WENWEN LI ZHI LIU TINGTING ZHU LUYAN LI YIQING REN ZIJIA ZHU SONGLIN XIAO CHUNFENG SU HONGSHENG	ANYUAN PHARMACEUTICAL TECH (SHANGHAI) CO LTD FUREN MEDICINE GROUP XUHUA (SHANGHAI) BIOLOGICAL R & D CENTER CO LTD KAIFENG PHARMACEUTICAL (GROUP) CO LTD	CN106279436A CN106279436B	2016-08-19	A61K38/48 A61P7/04 C07K19/00 C12N15/62 C12N9/64 A61K38/24 A61K47/68	A61K38/48 (EP) A61P7/04 (EP) C07K19/00 (EP) C12N15/62 (EP) C12N9/64 (EP) C12N9/6437 (CN) C12Y304/21021 (CN) A61K38/00 (CN) C07K2319/30 (CN) C07K2319/31 (CN)	2017-01-04 2017-10-31	2017-01-04	057660598
195	METHODS AND PHARMACEUTICAL COMPOSITIONS FOR THE TREATMENT OF AUTOIMMUNE INFLAMMATORY DISEASES	TAN YOSSAN-VAR [FR] ABAD RABAT CATALINA [FR] VOISIN THIERRY [FR] COUVINEAU ALAIN [FR]	INSERM (INSTITUT NATIONAL DE LA SANTÉ ET DE LA RECH MÉDICALE) [FR] UNIVERSITÉ DE ROUEN NORMANDIE [FR] UNIVERSITÉ PARIS DIDEROT - PARIS 7 [FR]	WO2017194548A1	2016-05-10	A61K31/4545 A61K31/47 A61K31/55 A61K38/17 A61P1/04	A61K31/47 (EP,US) A61K31/55 (EP,US) A61P37/06 (EP,US) Y02A50/30 (EP,US)	2017-11-16	2017-11-16	056008562
196	COMPOSITIONS AND METHODS FOR TREATING PGM1 DEFICIENCY	LAI KENT [US] BALAKRISHNAN BIJINA [US]	UNIV UTAH RES FOUND [US]	WO2022272056A2 WO2022272056A3	2021-06-24	A61K48/00 C12N15/86 C12N15/88 A61K35/12 A61P25/00 A61P3/00	A01K67/0275 (EP) A61K38/00 (EP) A61K48/005 (EP) C12N15/86 (EP) C12N9/90 (EP) A01K2217/075 (EP) A01K2217/203 (EP) A01K2217/206 (EP) A01K2227/105 (EP) A01K2267/0306 (EP) A01K2267/0362 (EP) C12N2750/14143 (EP) C12N2800/22 (EP) C12N2830/48 (EP) C12N2830/50 (EP)	2022-12-29 2023-01-26	2022-12-29	084543939
197	改良されたＦＶＩＩＩ融合タンパク質及びその応用			JP2021530437A	2018-05-18	A61K38/37 A61K47/60 A61K47/64 A61K47/68 A61P7/04 C07K14/755 C12N15/12	A61K38/37 (KR,US) A61K47/545 (US) A61K47/60 (US) A61P7/04 (EP,KR,US) C07K14/755 (EP,KR) A61K38/00 (EP) C07K2319/30 (KR) C07K2319/31 (EP)	2021-11-11	2019-11-21	068539524
198	Preparation of antifreeze protein	CHRISTIAAN CHAPMAN JOHN WILLIA [NL] WILLIAM CHAPMAN JOHN [NL] TEUN DER LAAR VAN [NL] MALCOLM LINDNER NIGEL [NL] CHRISTIAAN VISSER [NL]	UNILEVER PLC [NL]	CN100383251C CN1729295A	2002-12-20	C07K14/46 C12P1/02	C07K14/461 (EP,US)	2006-02-01 2008-04-23	2004-07-08	032668909
199	MODIFIED FACTOR VII POLYPEPTIDES AND USES THEREOF	MADISON EDWIN L THANOS CHRISTOPHER D RUGGLES SANDRA WAUGH COUGHLIN SHAUN R	CATALYST BIOSCIENCES INC	AU2013204377A1 AU2013204377B2	2008-04-11	C07K14/745 C12N9/64		2013-05-09 2015-07-16	2013-05-09	048234859
200	N VIVO DELIVERY SYSTEM OF THE GENOME DNA MODIFYING ENZYMES AND THE USE THEREOF	BOBIS-WOZOWICZ SYLWIA [PL] ZUBA-SURMA EWA [PL] CATHOMEN TONI [DE]	UNIV JAGIELLONSKI [PL] UNIV FREIBURG ALBERT LUDWIGS [DE]	US2021228643A1	2018-07-26	A61K35/28 A61K38/46	A61K35/28 (EP,US) A61K38/465 (EP,US) C12N15/87 (EP) C12N9/22 (EP)	2021-07-29	2020-01-30	063452685
201	METHODS AND COMPOSITIONS USING INTEGRIN-BASED THERAPEUTICS	LEY KLAUS [US]	LA JOLLA INST ALLERGY & IMMUNOLOGY [US]	WO2017132620A1	2016-01-29	A61K31/7088 A61K38/17 A61K39/395 A61P29/00 A61P37/00 C07K14/78 C07K16/28 C12N15/12	A61K31/7088 (EP) A61K38/1777 (EP,US) A61K39/395 (US) A61P29/00 (EP,US) A61P37/02 (EP,US) C07K14/78 (EP,US) C07K16/2839 (EP,US) C12N15/62 (EP,US) A61K38/00 (EP) C07K2317/30 (EP) C07K2317/70 (EP)	2017-08-03	2017-08-03	059398917
202	METHOD OF PRODUCING IMMORTALIZED CLONAL MESENCHYMAL STEM CELLS (HMSCS) FROM HLA HOMOZYGOUS HUMAN INDUCED PLURIPOTENT STEM CELLS (HIPSC'S) DERIVED FROM CORD BLOOD	JENSEN ARNE [DE] COLPAN METIN [DE]	JENSEN ARNE [DE] COLPAN METIN [DE]	WO2023285529A1	2021-07-13	C12N5/074	A61K35/28 (EP) C12N5/0662 (EP) C12N2501/115 (EP) C12N2501/125 (EP) C12N2501/145 (EP) C12N2501/2306 (EP) C12N2501/26 (EP) C12N2501/415 (EP) C12N2501/727 (EP) C12N2506/1369 (EP) C12N2506/45 (EP) C12N2533/52 (EP)	2023-01-19	2023-01-19	077155518
203	IMPROVED METHODS FOR MONITORING IMMUNE STATUS OF A SUBJECT	ONCOTRACKER INC [US]	ONCOTRACKER INC [US]	EP4079320A1	2016-01-12	A61K39/395 C07K16/28 C12N15/12 G01N33/53 G01N33/68	C07K16/2878 (EP,US) G01N33/5091 (EP,US) G01N33/6893 (EP,US) G01N2800/24 (US) Y02A50/30 (EP)	2022-10-26	2017-07-20	059312140
204	INTEGRIN CD18 IS A NOVEL STROMAL STEM CELL MARKER AND FUNCTIONS TO PROMOTE OSTEOGENESIS	ZHANG LI [US] MIURA YASUO [US] SHI SONGTAO [US]	UNIV MARYLAND [US] ZHANG LI [US] MIURA YASUO [US] SHI SONGTAO [US]	WO2006029347A2 WO2006029347A3	2004-09-03	A61K48/00 C12N5/077 C12N5/0775 A01N1/02 G01N33/567	A61K35/28 (EP,US) C12N5/0663 (EP,US) G01N33/56966 (EP,US) A61K2035/124 (EP,US) A61K48/00 (EP,US) Y10T436/25375 (EP,US)	2006-03-16 2006-12-07	2006-03-16	036037032
205	NOVEL a4B7 PEPTIDE MONOMER AND DIMER ANTAGONISTS	BHANDARI ASHOK [US] PATEL DINESH V [US] ZEMEDE GENET [US] MATTHEAKIS LARRY C [US] LIU DAVID [US]	PROTAGONIST THERAPEUTICS INC [US]	US2016159862A1 US9518091B2	2014-10-01	C07K7/06 C07K7/08 A61K38/00 C07K14/00 C07K14/725 C07K16/00 C07K17/00 C07K2/00 C07K4/00 C07K5/00 C07K7/00	A61P1/00 (EP) A61P1/04 (EP) A61P1/16 (EP) A61P1/18 (EP) A61P11/00 (EP) A61P11/02 (EP) A61P11/06 (EP) A61P15/00 (EP) A61P19/02 (EP) A61P19/10 (EP) A61P25/00 (EP) A61P25/04 (EP) A61P25/24 (EP) A61P29/00 (EP) A61P29/02 (EP) A61P3/04 (EP) A61P3/10 (EP) A61P31/18 (EP) A61P35/00 (EP) A61P37/02 (EP) A61P37/06 (EP) A61P43/00 (EP) A61P7/00 (EP) C07K14/7051 (EP,KR,US) C07K7/06 (KR,US) C07K7/08 (EP,KR,US) A…	2016-06-09 2016-12-13	2016-04-07	055631539
206	MONOCLONAL ANTIBODIES DIRECTED TO CD52	HANSEN GENEVIEVE [US]	HANSEN GENEVIEVE [US]	US2014341912A1	2010-03-04	A61K39/395 A61K45/06 A61N5/10 C07K16/28 G01N33/574	A61K39/00 (EP,US) A61K39/39558 (US) A61K45/06 (US) A61N5/10 (US) A61P17/00 (EP) A61P29/00 (EP) A61P35/00 (EP) A61P37/08 (EP) A61P43/00 (EP) C07K16/2893 (EP,US) G01N33/57492 (US) A61K2039/505 (EP,US) C07K2317/24 (EP,US) C07K2317/33 (EP,US) C07K2317/55 (EP,US) C07K2317/94 (EP,US)	2014-11-20	2011-09-08	044531535
207	Combination therapy for treatment of autoimmune diseases using B cell depleting/immunoregulatory antibody combination	HANNA NABIL [US]	IDEC PHARMA CORP [US]	NZ524735A	2000-09-18	A61K39/395 A61K47/48 A61K51/10 A61P37/00 A61K A61K31/445 A61K38/13 A61K39/395 A61K47/48 A61K51/10 A61P37/00		2005-10-28	2002-03-26	026926600
208	METHODS AND PHARMACEUTICAL COMPOSITIONS FOR THE TREATMENT OF AUTOIMMUNE INFLAMMATORY DISEASES	MONTEIRO RENATO [FR] BEN MKADDEM SANAE [FR] DAUGAS ERIC [FR]	INSERM (INSTITUT NATIONAL DE LA SANTÉ ET DE LA RECH MÉDICALE) [FR] UNIVERSITÉ PARIS DIDEROT - PARIS 7 [FR] ASSIST PUBLIQUE-HÔPITAUX DE PARIS (APHP) [FR] CENTRE NATIONAL DE LA RECHERCHE SCIENT (CNRS) [FR]	WO2017212018A1	2016-06-10	A61P37/06 C12N9/12	A61P37/06 (EP) C12N9/12 (EP) C12Y207/10002 (EP)	2017-12-14	2017-12-14	056289439
209	METHODS AND PHARMACEUTICAL COMPOSITIONS FOR THE TREATMENT OF AUTOIMMUNE INFLAMMATORY DISEASES	TAN YOSSAN-VAR [FR] ABAD-RABAT CATALINA [FR] COUVINEAU ALAIN [FR] VOISIN THIERRY [FR]	INST NAT SANTE RECH MED [FR] UNIV PARIS DIDEROT PARIS 7 [FR] UNIV ROUEN NORMANDIE [FR]	US2018305458A1	2015-10-16	A61K38/22 A61P37/06 A61P43/00 C07K16/28	A61K38/22 (EP,US) A61P37/06 (EP,US) A61P43/00 (EP,US) C07K16/283 (US) C07K16/2869 (US) Y02A50/30 (EP,US)	2018-10-25	2017-04-20	057178404
210	MODIFIED FACTOR VII POLYPETIDES AND USES THEREOF	MADISON EDWIN L THANOS CHRISTOPHER D RUGGLES SANDRA WAUGH COUGHLIN SHAUN	CATALYST BIOSCIENCES INC	NZ579985A	2007-04-13	C07K14/745 C12N9/64	A61K38/36 (EP,US) A61K38/37 (KR) A61K45/06 (EP,US) A61P1/04 (EP) A61P13/10 (EP) A61P19/02 (EP) A61P25/00 (EP) A61P43/00 (EP) A61P7/00 (EP) A61P7/04 (EP) C07K14/745 (EP,KR,US) C12N15/11 (KR) A61K38/00 (EP,US) A61K38/36, A61K2300/00, INV (EP,US)	2012-02-24	2008-10-23	039689319
211	No title available			JP2009519006A JP5385613B2	2005-11-14	A61K39/395 A61P35/00 C07K16/18 C07K16/46 A61K38/00 A61K48/00 A61P1/00 A61P1/16 A61P1/18 A61P11/00 A61P13/08 A61P13/10 A61P13/12 A61P15/00 A61P15/08 A61P17/00 A61P19/00 A61P19/02 A61P21/00 A61P25/00 A61P25/16 A61P25/28 A61P27/02 A61P27/06 A61P27/16 A61P5/00 A61P7/06 A61P9/00 A61P9/10 A61P9/14 C07K14/47 C12N1/15 C12N1/19 C12N1/21 C12N15/09 C12N5/10 C12P21/02	A61P1/00 (EP) A61P1/16 (EP) A61P1/18 (EP) A61P11/00 (EP) A61P13/08 (EP) A61P13/10 (EP) A61P13/12 (EP) A61P15/00 (EP) A61P15/08 (EP) A61P17/00 (EP) A61P19/00 (EP) A61P19/02 (EP) A61P21/00 (EP) A61P25/00 (EP) A61P25/16 (EP) A61P25/28 (EP) A61P27/02 (EP) A61P27/06 (EP) A61P27/16 (EP) A61P35/00 (EP) A61P5/00 (EP) A61P7/06 (EP) A61P9/00 (EP) A61P9/10 (EP) A61P9/14 (EP) C07K14/811 (EP,US) C07K16/22 (EP…	2009-05-14 2014-01-08	2007-05-18	038023674
212	Anti-PACAP antibodies and uses thereof	ALLISON DANIEL S HENDRICKS KATHERINE LEE OJALA ETHAN WAYNE FAN PEI SMITH JEFFREY T L LATHAM JOHN KARASEK CHARLIE MULLIGAN JENNY SCALLEY-KIM MICHELLE STEWART ERICA RUBIN VANESSA LISBETH BILLGREN JENS J LOOMIS MARIA-CRISTINA DUTZAR BENJAMIN H GARCIA-MARTINEZ LEON HENDRIX KATHERINE LEE	H LUNDBECK AS [DK] H LUNDBECK AS	AU2016249140A1 AU2016249140A8 AU2016249140B2 AU2016249140B8	2015-04-16	A61K38/00 A61K45/06 A61P25/06 C07K16/18 C07K16/26	A61K39/3955 (IL,US) A61K39/39566 (IL) A61K45/06 (EP,IL) A61K49/0004 (IL,KR) A61K49/0008 (IL) A61P25/06 (EP,IL,US) C07K14/57536 (IL) C07K14/57563 (IL) C07K16/26 (EP,IL,KR) C07K16/4241 (IL,KR) G01N33/5088 (EP,IL,KR) G01N33/74 (EP,IL,KR) A61K2039/505 (EP,IL,KR,US) A61K39/39566 (US) A61K45/06 (US) A61K49/0004 (US) A61K49/0008 (US) C07K14/57536 (US) C07K14/57563 (US) C07K16/26 (US) C07K16/4241 (US) C0…	2017-11-09 2022-07-21 2022-03-24	2016-10-20	057126113
213	METHOD OF PRODUCING EXOSOMES FROM IMMORTALIZED CLONAL MESENCHYMAL STEM CELLS (HMSCS) DERIVED FROM HLA HOMOZYGOUS HUMAN INDUCED PLURIPOTENT STEM CELLS (HIPSC'S) DERIVED FROM CORD BLOOD	JENSEN ARNE [DE] COLPAN METIN [DE]	JENSEN ARNE [DE] COLPAN METIN [DE]	WO2023285533A1	2021-07-13	C12N5/074 C12N5/0775	C12N5/0662 (EP) C12N2501/115 (EP) C12N2501/125 (EP) C12N2501/145 (EP) C12N2501/2306 (EP) C12N2501/26 (EP) C12N2501/415 (EP) C12N2501/727 (EP) C12N2506/1369 (EP) C12N2506/45 (EP) C12N2533/52 (EP)	2023-01-19	2023-01-19	076920562
214	A process to study changes in gene expression in t lymphocytes	PRASHAR YATINDRA WEISSMAN SHERMAN	GENE LOGIC INC	AU3880799A AU759785B2 AU759785C	1998-05-05	C07H21/04 C12N15/00 C12Q1/02 C12Q1/68 C12Q1/68 C12Q1/6809 G01N33/50	C12Q1/6809 (EP,US) G01N33/505 (EP,US)	1999-11-23 2003-05-01 2003-12-04	1999-11-11	022184270
215	METHODS AND COMPOSITIONS FOR MODULATING A T CELL RESPONSE	SERCARZ ELI E [US] KUMAR VIPIN [US]	UNIV CALIFORNIA [US] SERCARZ ELI E [US] KUMAR VIPIN [US]	WO9606630A1	1994-08-26	A61K38/08 A61K38/16 A61K39/00 A61K39/008 C07K14/44 C07K7/06 G01N33/564 G01N33/566 A61K38/00 A61P1/00 A61P1/16 A61P25/00 A61P29/00 A61P31/04 A61P31/12 A61P37/00 A61P37/08 C07K14/47 C07K14/52 C07K14/54 C07K14/555 C07K14/725 C07K7/08 C12N15/09 C12N9/50 G01N33/15 G01N33/53 G01N33/564 G01N33/68 A61K39/00	A61P1/00 (EP) A61P1/16 (EP) A61P25/00 (EP) A61P29/00 (EP) A61P31/04 (EP) A61P31/12 (EP) A61P37/00 (EP) A61P37/08 (EP) C07K14/4713 (EP) C07K7/08 (EP) C12N9/64 (EP,US) G01N33/564 (EP) G01N33/6854 (EP) A61K38/00 (EP) A61K39/00 (EP)	1996-03-07	1996-03-07	022242923
216	PEPTIDES AND USES THEREOF FOR REDUCING CD95-MEDIATED CELL MOTILITY	LEGEMBRE PATRICK [FR] VACHER PIERRE [FR] POISSONNIER AMANDA [FR]	INSERM (INSTITUT NAT DE LA SANTÉ ET DE LA RECH MÉDICALE) [FR] UNIVERSITÉ DE RENNES 1 [FR] UNIVERSITÉ DE BORDEAUX [FR] INST BERGONIÉ [FR]	WO2017149012A1	2016-03-02	A61K38/04 C07K14/525 C07K14/705 C07K7/06 C07K7/08	C07K14/525 (EP) C07K14/70578 (EP) A61K38/00 (EP) C07K2319/10 (EP) Y02A50/30 (EP)	2017-09-08	2017-09-08	055697128
217	EXPRESSION OF HUMAN FOXP3 IN GENE EDITED T CELLS	SCHARENBERG ANDREW M [US] RAWLINGS DAVID J [US] SOMMER KAREN [US] HONAKER YUCHI CHIANG [US] KHAN IRAM F [US] TORGERSON TROY [US]	SEATTLE CHILDRENS HOSPITAL DBA SEATTLE CHILDRENS RES INST [US]	US2021253652A1	2018-04-27	A61K35/17 A61P37/06 C07K14/47 C12N15/86 C12N15/90 C12N5/0783	A61K35/17 (KR,US) A61P37/04 (KR) A61P37/06 (US) C07K14/4702 (EP,IL,KR,US) C12N15/113 (KR) C12N15/86 (KR,US) C12N15/907 (US) C12N5/0636 (EP,IL,KR,US) C12N9/22 (EP,IL,KR) C12N2310/20 (KR,US) C12N2501/60 (EP,IL,US) C12N2510/00 (EP,IL,KR,US) C12N2750/14143 (KR,US) C12N2800/80 (US)	2021-08-19	2019-10-31	068295504
218	METHODS AND COMPOSITIONS FOR MODULATING A T CELL RESPONSE	SERCARZ ELI E [US] KUMAR VIPIN [US]	UNIV CALIFORNIA [US]	CA2198940A1	1994-08-26	A61K39/00 A61K39/008 A61K39/35 C07K14/44 C07K14/705 C07K7/06 C12N15/12 C12N15/30 C12Q1/00 C12Q1/02 G01N33/554 G01N33/564 C07K14/705	C07K14/705 (EP)	1996-03-07	1996-03-07	004160077
219	Streptococcus Iniae Phosphoglucomutase is a Virulence Factor and Target for Vaccine Development	BUCHANAN JOHN T [US] STANNARD JASON A [US] LAUTH XAVIER [US] OSTLAND VAUGHN E [US] WESTERMAN MARK E [US] NIZET VICTOR [US]		US2009162401A1	2005-02-18	A61K39/09 C07H21/04 C07K14/315 C12N1/20 C12N1/21 C12Q1/68 C40B40/02	A61K39/092 (EP,US) C12N15/1082 (EP,US) C12N9/90 (EP,US) A61K2039/522 (EP,US)	2009-06-25	2006-08-24	036917089
220	ANTI-ACTH ANTIBODIES AND USE THEREOF	FELDHAUS ANDREW LAWRENCE [US] GARCIA-MARTINEZ LEON [US] DUTZAR BENJAMIN H [US] ALLISON DANIEL S [US] ANDERSON KATIE OLSON [US] OJALA ETHAN WAYNE [US] FAN PEI [US] KARASEK CHARLIE [US] MULLIGAN JENNY [US] SCALLEY-KIM MICHELLE [US] STEWART ERICA [US] SMITH JEFFREY T L [US] LATHAM JOHN [US]	ALDER BIOPHARMACEUTICALS INC [US]	US2015259414A1 US9688754B2	2014-02-20	A61K45/06 A61K39/395 C07K16/26 A61K39/00	A61P5/42 (EP) C07K16/26 (EP,US) A61K2039/505 (EP,US) C07K2317/21 (US) C07K2317/24 (US) C07K2317/33 (EP,US) C07K2317/34 (EP,US) C07K2317/54 (US) C07K2317/55 (US) C07K2317/56 (EP,US) C07K2317/62 (US) C07K2317/622 (US) C07K2317/64 (US) C07K2317/76 (EP,US) C07K2317/92 (EP,US)	2015-09-17 2017-06-27	2015-08-27	053879059
221	METHODS AND PHARMACEUTICAL COMPOSITIONS FOR INHIBITING T CELL PROLIFERATION IN A SUBJECT IN NEED THEREOF	LATOUR SYLVAIN [FR] FISCHER ALAIN [FR] WINTER SARAH [FR]	INST NAT SANTE RECH MED [FR] FOND IMAGINE [FR] UNIV PARIS DESCARTES [FR] ASSIST PUBLIQUE HOPITAUX PARIS APHP [FR]	WO2018178007A1	2017-03-27	A61K31/00 A61K35/02 A61P37/00	A61K31/00 (EP) A61P37/00 (EP) G01N33/68 (US) Y02A50/30 (EP)	2018-10-04	2018-10-04	058707438
222	HUMAN COAGULATION FACTOR IX (FIX) FUSION PROTEIN, PREPARATION METHOD THEREFOR, AND USE THEREOF	GAO YONGJUAN [CN] CHEN SI [CN] LI ZIRUI [CN] TU XIAOPING [CN] SUN BILL NAI CHAU [CN] LI QIANG [CN]	AMPSOURCE BIOPHARMA INC [CN] PHARMAB INC [CN]	WO2018032786A1	2016-08-19	A61K38/36 A61P7/04 C07K19/00 C12N15/62 C12N15/63 C12N15/85 C12N5/10	A61K38/36 (RU) A61P1/16 (EP) A61P3/04 (EP) A61P3/06 (EP) A61P3/10 (EP) A61P7/04 (EP,RU) C07K14/00 (CN) C07K14/50 (EP,US) C07K14/59 (CN,RU,US) C07K14/65 (US) C07K14/745 (RU,US) C07K14/76 (US) C07K14/79 (US) C07K19/00 (RU) C12N15/62 (RU,US) C12N15/85 (RU,US) C12N5/10 (RU,US) A61K38/00 (EP,US) C07K2317/732 (US) C07K2317/734 (US) C07K2319/00 (CN) C07K2319/30 (EP,CN,US) C07K2319/31 (US) Y02A50/30 (EP)	2018-02-22	2017-01-11	057744675
223	COMPLEXES OF IVACAFTOR AND ITS SALTS AND DERIVATIVES, PROCESS FOR THE PREPARATION THEREOF AND PHARMACEUTICAL COMPOSITIONS CONTAINING THEM	KARPATI RICHARD BALAZS PATYI GERGOE BASA-DENES ORSOLYA ANGI ERZSEBET REKA JORDAN TAMAS SOLYMOSI TAMAS GLAVINAS HRISTOS FILIPCSEI GENOVEVA	DRUGGABILITY TECH IP HOLDCO LTD	CN109475548A	2016-04-25	A61K31/47 A61K45/06 A61K47/32 A61K47/34 A61K47/38 A61K9/00 A61K9/16 A61P1/00 A61P11/00 A61P19/00 A61P25/00 A61P3/06 A61P7/00	A61K31/47 (EP) A61K31/4747 (HU) A61K45/06 (EP) A61K47/00 (HU) A61K9/145 (HU) A61K9/146 (EP,HU) A61K9/1635 (EP) A61P1/00 (EP) A61P1/10 (EP) A61P1/18 (EP) A61P11/00 (EP) A61P11/02 (EP) A61P11/06 (EP) A61P15/10 (EP) A61P19/00 (EP) A61P19/10 (EP) A61P21/00 (EP) A61P25/00 (EP) A61P25/08 (EP) A61P25/14 (EP) A61P25/16 (EP) A61P25/28 (EP) A61P27/04 (EP) A61P3/00 (EP) A61P3/06 (EP) A61P3/10 (EP) A61P3/14 …	2019-03-15	2017-10-30	058800861
224	COMPLEXES OF LUMACAFTOR AND ITS SALTS AND DERIVATIVES, PROCESS FOR THE PREPARATION THEREOF AND PHARMACEUTICAL COMPOSITIONS CONTAINING THEM	KARPATI RICHARD BALAZS SZABONE ORDASI BETTI BASA-DENES ORSOLYA ANGI ERZSEBET REKA JORDAN TAMAS MOLNAR LASZLO GLAVINAS HRISTOS OTVOS ZSOLT FILIPCSEI GENOVEVA	DRUGGABILITY TECH IP HOLDCO LTD	CN109475547A	2016-04-25	A61K31/44 A61K31/443 A61K31/47 A61K47/32 A61K47/34 A61K47/38 A61K9/00 A61K9/16 A61P1/00 A61P11/00 A61P19/00 A61P25/00 A61P3/06 A61P7/00	A61K31/44 (EP) A61K31/443 (EP) A61K31/4709 (HU) A61K45/06 (EP) A61K47/00 (HU) A61K9/145 (HU) A61K9/146 (EP,HU) A61K9/1635 (EP) A61P1/00 (EP) A61P1/10 (EP) A61P1/16 (EP) A61P1/18 (EP) A61P11/00 (EP) A61P11/02 (EP) A61P11/06 (EP) A61P15/08 (EP) A61P19/00 (EP) A61P19/06 (EP) A61P21/00 (EP) A61P25/00 (EP) A61P25/08 (EP) A61P25/14 (EP) A61P25/16 (EP) A61P25/28 (EP) A61P27/04 (EP) A61P3/00 (EP) A61P3/0…	2019-03-15	2017-10-30	059078111
225	Use of spirangiens for the treatment or prevention of IL-8 or IL-6 mediated disorders	REBOLL MARC [DE] NOURBAKHSH MAHTAB [DE] NIGGEMANN JUTTA [DE] GERTH KLAUS [DE] STEINMETZ HEINRICH [DE] FRANK RONALD [DE]	HELMHOLTZ INFEKTIONSFORSCHUNG [DE]	EP2520292A1	2011-05-06	A61K31/35 A61P17/00 A61P25/00 A61P29/00 A61P35/00	A61K31/35 (EP) A61K45/06 (EP) A61P17/00 (EP) A61P25/00 (EP) A61P29/00 (EP) A61P35/00 (EP) A61K31/35, A61K2300/00, INV (EP)	2012-11-07	2012-11-07	044521357
226	N-ACETYL MANNOSAMINE FOR THE TREATMENT OF A KIDNEY-DISEASE	HUIZING MARJAN [US] GAHL WILLIAM A [US] MANOLI IRINI [US] KLOOTWIJK ENRIKO [GB]	THE GOVERNMENT OF THE US SECRETARY OF THE DEPT OF HEALTH AND HUMAN SERVICES [US] THE GOVERNMENT OF THE UNITED STATES OF AMERICA AS REPRESENTED BY THE SECRETARY OF THE DEPT OF HEALTH [US]	EP3175859A1 EP3175859B1	2007-05-31	A61K31/7008 A61P13/12 A61P21/00	A61K31/7008 (EP,IL,US) A61K31/7012 (EP,IL,US) A61P13/12 (EP,IL) A61P21/00 (EP,IL,US) A61P21/04 (EP,IL) A61P3/10 (EP,IL,US) A61P43/00 (EP,IL) A61P9/12 (IL,US)	2017-06-07 2020-09-23	2008-12-11	039952249
227	Method for diagnosing haemostasis disorders using activated charcoal	DOUXFILS JONATHAN GHELDOF DAMIEN CLAUDE JOSEPH DOGNÉ JEAN-MICHEL PAUL NICOLAS	UNIV DE NAMUR ASBL [BE]	AU2019219044A1	2018-02-06	G01N33/86	C12Q1/56 (US) G01N33/86 (EP,KR,US) G01N2800/224 (EP,KR,US)	2020-07-02	2019-08-15	061167970
228	EXOSOMES DERIVED FROM IMMORTALIZED MESENCHYMAL STROMAL CELLS (HMSCS) FOR USE AS A MEDICAMENT	JENSEN ARNE [DE] COLPAN METIN [DE]	JENSEN ARNE [DE] COLPAN METIN [DE]	WO2023285536A1	2021-07-13	A61K35/28 C12N5/074 C12N5/0775	A61K35/28 (EP) A61P37/00 (EP) A61P7/00 (EP) C12N5/0662 (EP) C12N2501/115 (EP) C12N2501/125 (EP) C12N2501/145 (EP) C12N2501/2306 (EP) C12N2501/26 (EP) C12N2501/415 (EP) C12N2501/727 (EP) C12N2506/1369 (EP) C12N2506/45 (EP) C12N2533/52 (EP)	2023-01-19	2023-01-19	076920571
229	IMMUNOMODULATORY PROTEIN AND USEFUL EMBODIMENTS THEREOF	MCFADDEN GRANT [CA] LUCAS ALEXANDRA [CA] LI XING [CA]	VIRON THERAPEUTICS INC [CA]	US2009011979A1 US7718368B2	2000-12-04	A61K38/17 A61K38/20 C12Q1/68	C07K14/005 (EP,US) A01K2217/05 (EP,US) A61K38/00 (EP,US) A61K39/00 (EP,US) A61K48/00 (EP,US) C07K2319/21 (EP,US) C07K2319/41 (EP,US) C12N2710/14143 (EP,US) C12N2710/24022 (EP,US)	2009-01-08 2010-05-18	2009-01-08	046331778
230	METHODS OF PREDICTING DRUG RESPONSIVENESS OF PATIENTS SUFFERING FROM AUTOIMMUNE INFLAMMATORY DISEASES	LEQUERRE THIERRY [FR] VITTECOQ OLIVIER [FR] DERAMBURE CÉLINE [FR] GOZARIU LE BARS MANUELA [FR] TOWNSEND ROBERT MARTIN [US] CONNOLLY SEAN EUGÈNE [US]	INSERM (INSTITUT NAT DE LA SANTÉ ET DE LA RECH MÉDICALE) [FR] UNIVERSITÉ DE ROUEN [FR] UNIV ROUEN CENTRE HOSPITALIER [FR] BRISTOL MYERS SQUIBB CO [US]	WO2017125402A1	2016-01-19	C12Q1/68	C12Q1/6883 (EP) C12Q2600/106 (EP) C12Q2600/158 (EP)	2017-07-27	2017-07-27	055229625
231	TREATMENT OF HYPOGLYCEMIA	DEFREES SHAWN [US]	SENEB BIOSCIENCES INC [US]	CA2875983A1	2012-02-08	A61K38/17	A61P3/08 (EP) A61P3/10 (EP) C07K14/605 (US) C07K14/72 (EP) A61K38/00 (EP) C07K2319/31 (EP,US) C07K2319/95 (US)	2013-08-15	2013-08-15	048948167
232	不安定なｍＲＮＡによって特徴付けられた遺伝性疾患の治療			JP2022548949A	2019-09-23	A61K31/196 A61K31/55 A61K45/00 A61K48/00 A61P19/00 A61P21/00 A61P3/04 A61P35/00 A61P43/00 A61P7/04 C12Q1/68	A61K31/196 (EP,IL) A61K31/4245 (EP,IL) A61K31/436 (EP,IL) A61K31/4418 (EP,IL) A61K31/455 (EP,IL) A61K31/55 (EP,IL) A61K31/706 (EP,IL) A61K38/005 (US) A61K45/06 (EP,IL) A61K47/00 (US) A61P35/00 (EP,IL,US) G01N2800/52 (EP,IL)	2022-11-22	2021-04-01	073020260
233	METHODS AND PHARMACEUTICAL COMPOSITIONS FOR MODULATING MONOCYTOPOIESIS	POULIN LIONEL [FR] LASSEAUX CORENTIN [FR] CHAMAILLARD MATHIAS [FR]	INST NAT SANTE RECH MED [FR] PASTEUR INSTITUT [FR] CENTRE NAT RECH SCIENT [FR] UNIV LILLE [FR]	US2020216530A1	2017-07-25	A61K38/21 C07K16/24	A61K38/212 (EP,US) C07K16/249 (US) C12N5/0639 (EP) C12N5/0645 (EP) A61K2039/505 (EP) C07K2317/76 (US) C12N2501/24 (EP) Y02A50/30 (EP)	2020-07-09	2019-01-31	059579572
234	USE OF AMINOPYRIMIDINE COMPOUNDS IN THE TREATMENT OF IMMUNE DISORDERS	BLUESTONE JEFFREY A [US] WEISS ARTHUR [US]		US2010210596A1	2006-02-01	A61K31/505 A61K31/506 A61K31/675 A61P37/06	A61K31/505 (EP,US) A61P37/06 (EP)	2010-08-19	2007-08-09	038327968
235	BARRIER PROTEASE	MACKAY VIVIAN L [US] FORSTROM JOHN W [US]	ZYMOGENETICS INC [US]	WO9118988A1	1990-06-08	C12N15/57 C12N15/81 C12N9/60 C12N15/57 C12N9/60	C12N9/60 (EP)	1991-12-12	1991-12-12	027064649
236	Means for the treatment of diseases characterized by an excessive immune reaction	JACOB UWE [DE]	SUPPREMOL GMBH [DE]	EP1870422A1	2006-06-20	A61K39/00 A61P37/00 C07K16/28 C12N15/13	A61P37/00 (EP) C07K16/283 (EP) A61K2039/505 (EP)	2007-12-26	2007-12-26	037054713
237	VISTA-Ig for Treatment of Autoimmune, Allergic and Inflammatory Disorders	NOELLE RANDOLPH J [US] CEERAZ SABRINA [US] LEMERCIER ISABELLE [US] NOWAK ELIZABETH [US] LINES JANET [GB]	KING S COLLEGE LONDON [GB] DARTMOUTH COLLEGE [US] KING'S COLLEGE LONDON [GB]	US10745467B2 US2014056892A1 US2016318999A9	2010-03-26	A61K38/21 A61K39/395 C07K16/18 A61K38/17 C07K14/705 C07K16/28 C07K16/30 A61K39/00	A61K38/21 (EP,US) A61K38/212 (US) A61K38/215 (US) A61K39/3955 (US) A61K39/39558 (EP,US) C07K14/70503 (EP,US) C07K16/18 (US) C07K16/2827 (EP,US) C07K16/30 (EP,US) A61K2039/505 (EP,US) C07K2317/76 (EP,US) C07K2319/00 (EP,US) C07K2319/30 (EP,US) Y02A50/30 (EP,US) A61K38/21, A61K2300/00, INV (EP,US) A61K39/39558, A61K2300/00, INV (EP,US)	2014-02-27 2016-11-03 2020-08-18	2014-02-27	050148182
238	METHODS AND SYSTEMS FOR DETERMINING A PREGNANCY-RELATED STATE OF A SUBJECT	JAIN MANEESH [US] NAMSARAEV EUGENI [US] RASMUSSEN MORTEN [US] SOLER JOAN CAMUNAS [US] SIDDIQUI FAROOQ [US] REDDY MITSU [US]	MIRVIE INC [US]	US2022380846A1	2019-02-14	C12Q1/6876 G16B40/00 G16B50/00	C12Q1/6876 (US) C12Q1/6883 (EP) G16B20/00 (GB) G16B20/40 (EP) G16B30/00 (GB) G16B40/00 (GB,US) G16B40/20 (EP) G16B50/00 (US) G16H10/40 (EP) G16H15/00 (EP) G16H20/10 (EP) G16H50/20 (EP) G16H50/30 (GB) G16H50/70 (EP) C12Q2600/158 (EP,US)	2022-12-01	2020-08-20	072044275
239	TEMPLATE-FIXED PEPTIDOMIMETICS AS INHIBITORS OF FPR1	JUNG FRANCOISE [FR] OBRECHT DANIEL [CH] LOWE RALF [CH] ZIMMERMANN JOHANN [DE] LEMERCIER GUILLAUME [FR] CHEVALIER ERIC [FR]	POLYPHOR AG [CH]	CA2848584A1 CA2848584C	2011-10-07	A61K38/04 C07K7/64	A61P1/00 (EP) A61P1/02 (EP) A61P1/04 (EP) A61P11/00 (EP) A61P11/06 (EP) A61P17/00 (EP) A61P17/04 (EP) A61P17/06 (EP) A61P17/10 (EP) A61P23/00 (EP) A61P25/00 (EP) A61P25/02 (EP) A61P25/04 (EP) A61P29/00 (EP) A61P31/00 (EP) A61P31/04 (EP) A61P35/00 (EP) A61P37/02 (EP) A61P37/08 (EP) A61P43/00 (EP) A61P7/00 (EP) A61P9/00 (EP) C07K7/08 (US) C07K7/64 (EP,US)	2013-04-11 2020-03-24	2013-04-11	046970289
240	MESOTHELIAL CELL GENE THERAPY	SHOCKLEY TY ROBERT [US] JACKMAN ROBERT WILLIAM [US] NAGY JANICE ANN [US]		CA2164424A1	1993-06-18	A61K35/12 A61K48/00 C12N15/85 C12N5/10 A61K31/70 A61K35/12 A61K48/00 A61P35/00 C07K14/61 C12N15/09 C12N15/18 C12N15/85 C12N5/00 C12N5/071 C12N5/10 A61K38/00 C12R1/91	A61K48/00 (EP,US) A61P35/00 (EP) C07K14/61 (EP,US) C12N15/85 (EP,US) C12N5/0688 (EP,US) A61K38/00 (EP,US) C12N2799/022 (EP,US)	1995-01-05	1995-01-05	022157605
241	TRIPEPTIDE EPOXY KETONE PROTEASE INHIBITORS	MCMINN DUSTIN [US] JOHNSON HENRY [US] BOWERS SIMEON [US] MOEBIUS DAVID C [US]	ONYX THERAPEUTICS INC [US]	US11078233B2 US2020207809A1	2013-03-14	A61K38/06 C07D303/32 C07D405/12 C07D409/12 C07K5/02 C07K5/06 C07K5/062 C07K5/065 C07K5/072 C07K5/078 C07K5/083 C07K5/097 C07K5/08 A61K38/00	A61K38/06 (US) A61P1/00 (EP) A61P1/04 (EP) A61P11/00 (EP) A61P11/06 (EP) A61P13/12 (EP) A61P17/00 (EP) A61P17/06 (EP) A61P19/02 (EP) A61P21/04 (EP) A61P25/00 (EP) A61P29/00 (EP,US) A61P3/10 (EP) A61P31/04 (EP) A61P31/06 (EP) A61P37/00 (EP) A61P37/02 (EP) A61P37/08 (EP) A61P43/00 (EP) A61P5/00 (EP) A61P7/00 (EP) A61P7/06 (EP) A61P9/10 (EP) C07D303/32 (EP,US) C07D405/12 (EP,US) C07D407/12 (EP,US) C…	2020-07-02 2021-08-03	2014-09-25	051581125
242	METHODS FOR REDUCING RISK OF ONSET OF ACUTE GRAFT VERSUS HOST DISEASE AFTER HEMATOPOEITIC CELL TRANSPLANTATION	UKNIS MARC [US] VOIGT CHRISTINE [US] BAHETI GAUTAM [US] ROBERTS JOHN [US]	CSL BEHRING LLC [US]	US2021008182A1	2017-12-01	A61K35/12 A61K38/57 A61P37/06	A61K35/12 (US) A61K38/57 (EP,US) A61P37/06 (EP,US) A61K2035/124 (US)	2021-01-14	2019-06-06	064734181
243	ANTI-FC-GAMMA RIIB RECEPTOR ANTIBODY AND USES THEREFOR	CHAN ANDREW C [US] SHIELDS ROBERT L [US] WU LAWREN [US]	GENENTECH INC [US] GENENTECH INC	US2009087428A1 US7662926B2	2004-09-02	A61K38/00 C07K14/00 C12N5/02 A61K39/395 C07K16/00 C12P21/08 C07K1/00	C07K16/283 (EP) C07K16/468 (EP) C07K2317/24 (EP) C07K2317/56 (EP) C07K2317/565 (EP) C07K2317/76 (EP)	2009-04-02 2010-02-16	2009-04-02	040508630
244	METHODS AND COMPOSITIONS FOR MODULATING T CELLS	CHAN ANDREW [US] YEH JUNG-HUA [US]	GENENTECH INC [US]	CA2715305A1	2007-08-30	A61K39/00 C07K16/28 C12N5/00	A61P1/04 (EP) A61P1/16 (EP) A61P11/00 (EP) A61P11/02 (EP) A61P11/06 (EP) A61P13/12 (EP) A61P17/00 (EP) A61P17/02 (EP) A61P17/06 (EP) A61P19/02 (EP) A61P21/00 (EP) A61P21/04 (EP) A61P25/00 (EP) A61P27/02 (EP) A61P29/00 (EP) A61P3/10 (EP) A61P31/06 (EP) A61P31/12 (EP) A61P35/00 (EP) A61P37/00 (EP) A61P37/02 (EP) A61P37/06 (EP) A61P37/08 (EP) A61P43/00 (EP) A61P5/14 (EP) A61P7/00 (EP) A61P7/06 (EP) …	2009-03-05	2009-03-05	039929595
245	VIRAL SEQUENCES AND USES THEREOF	MCFADDEN GRANT D [US] LUCAS ALEXANDRA [US] BARRET JOHN W [CA]	VIRON THERAPEUTICS INC [CA] MCFADDEN GRANT D [US] LUCAS ALEXANDRA [US] BARRET JOHN W [CA]	WO2007149566A2 WO2007149566A3	2006-06-21	A61K39/12 A61K39/00 A61K39/125 A61K39/155	A61K38/162 (EP,US) A61K48/00 (EP,US) A61P1/00 (EP) A61P1/16 (EP) A61P1/18 (EP) A61P11/00 (EP) A61P11/02 (EP) A61P11/06 (EP) A61P13/12 (EP) A61P17/00 (EP) A61P17/10 (EP) A61P19/02 (EP) A61P25/00 (EP) A61P25/28 (EP) A61P27/14 (EP) A61P29/00 (EP) A61P3/10 (EP) A61P35/00 (EP) A61P35/02 (EP) A61P37/02 (EP) A61P37/04 (EP) A61P37/06 (EP) A61P43/00 (EP) A61P7/06 (EP) A61P9/00 (EP) A61P9/10 (EP) C07K14/00…	2007-12-27 2008-03-06	2007-12-27	038834148
246	METHODS OF TREATING HIV INFECTION WITH ALLOGENEIC CCR5 NULL UMBILICAL CORD BLOOD CELLS	LAUGHLIN MARY [US]	ABRAHAM J AND PHYLLIS KATZ CORD BLOOD FOUND [US]	CA3053129A1	2017-02-10	A61K35/28 A61K48/00 A61P31/18 C12N5/078 C12N5/0789	A61K35/17 (EP,US) A61K35/28 (EP,US) A61K35/51 (EP) A61P31/18 (EP,US) C12N5/0647 (EP)	2018-08-16	2018-08-16	063107787
247	Modulators of atp-binding cassette transporters	MCCARTNEY JASON RUAH SARA S HADIDA MILLER MARK T BEAR BRIAN GROOTENHUIS PETER D J	VERTEX PHARMA	CN103214450A CN103214450B	2005-12-28	A61K31/167 A61K31/18 A61K31/343 A61K31/352 A61K31/36 A61K31/365 A61K31/381 A61K31/40 A61K31/4025 A61K31/437 A61K31/443 A61K31/4525 A61K31/496 A61K31/497 A61K31/519 A61K31/5377 A61K31/538 A61K31/69 A61P11/00 A61P21/00 A61P25/00 A61P25/14 A61P25/16 A61P25/28 A61P27/02 A61P3/06 A61P3/10 A61P35/00 A61P5/16 A61P7/00 A61P7/10 A61P7/12 C07C235/10 C07C235/38 C07C235/40 C07C311/05 C07D207/48 C07D307/79 C0…	A61K31/167 (EP,US) A61K31/357 (EP,US) A61K31/381 (EP,US) A61K31/40 (EP,US) A61K31/437 (EP,US) A61K31/443 (EP,US) A61K31/519 (EP,US) A61K31/538 (EP,US) A61K45/06 (US) A61P11/00 (EP) A61P13/00 (EP) A61P13/04 (EP) A61P13/12 (EP) A61P19/04 (EP) A61P19/08 (EP) A61P21/00 (EP) A61P21/02 (EP) A61P21/04 (EP) A61P25/00 (EP) A61P25/14 (EP) A61P25/16 (EP) A61P25/28 (EP) A61P27/02 (EP) A61P27/04 (EP) A61P3/00…	2013-07-24 2016-10-05	2007-08-02	038309711
248	METHODS FOR EXPANDING A POPULATION OF ALVEOLAR MACROPHAGES IN A LONG TERM CULTURE	SIEWEKE MICHAEL [FR] MOLAWI KAAWEH [DE] GEIRSDOTTIR LAUFEY [DE]	INSERM (INSTITUT NAT DE LA SANTÉ ET DE LA RECH MÉDICALE) [FR] UNIVERSITÉ D'AIX MARSEILLE [FR] CENTRE NAT DE LA RECH SCIENT (CNRS) [FR]	WO2017097876A1	2015-12-08	C12N5/0786	A61K35/15 (US) A61P31/04 (EP,US) A61P31/10 (EP,US) A61P31/12 (EP,US) A61P35/00 (EP,US) C12N5/0645 (EP,US) C12N2501/22 (EP,US)	2017-06-15	2017-06-15	055024032
249	Anti-FC-gamma RIIB receptor antibody and uses therefor	CHAN ANDREW C WU LAWREN SHIELDS ROBERT L LAWREN WU	GENENTECH INC [US] GENENTECH INC	AU2005282720A1 AU2005282720B2	2004-09-02	A61K39/395 A61P37/06 A61P37/08 C07K16/00 C07K16/28	A61P11/06 (EP) A61P17/00 (EP) A61P19/02 (EP) A61P25/00 (EP) A61P29/00 (EP) A61P3/10 (EP) A61P37/02 (EP) A61P37/04 (EP) A61P37/06 (EP) A61P37/08 (EP) A61P43/00 (EP) A61P5/14 (EP) A61P9/10 (EP) C07K16/00 (KR) C07K16/28 (KR) C07K16/283 (EP,US) C07K16/468 (EP,US) C07K5/0812 (EP,US) C07K7/06 (EP,US) C07K7/08 (EP,US) C07K2317/24 (EP,US) C07K2317/56 (EP,US) C07K2317/565 (EP,US) C07K2317/76 (EP,US) C12N2…	2006-03-16 2011-08-04	2006-03-16	036036863
250	Anti-FC-gamma RIIB receptor antibody and uses therefor	CHAN ANDREW C [US] SHIELDS ROBERT L [US] WU LAWREN [US]		US2007253948A1 US7655229B2	2004-09-02	C07K16/18 G01N33/566 A61K39/395	C07K16/283 (EP,US) C07K16/468 (EP,US) C07K2317/24 (EP,US) C07K2317/56 (EP,US) C07K2317/565 (EP,US) C07K2317/76 (EP,US)	2007-11-01 2010-02-02	2007-11-01	036125803
251	Human monoclonal antibodies against CD20	JESSICA TEELING SIGRID RUULS MARTIN GLENNIE DE WINKEL JAN G J VAN PAUL PARREN JORGEN PETERSEN BAADSGAARD OLE D M HAICHUN HUANG TEELING JESSICA RUULS SIGRID GLENNIE MARTIN VAN DE WINKEL JAN G J PARREN PAUL PETERSEN JORGEN BAADSGAARD OLE HUANG HAICHUN	GENMAB AS [DK] GENMAB AS	AU2011202520A1 AU2011202520B2 AU2011202520C1	2003-10-17	C07K16/28 C07K16/42 C12N5/22 C12N5/24		2011-06-23 2013-01-17 2016-02-18	2011-06-23	045398470
252	SELECTIVE EXOSITE INHIBITION OF PAPP-A ACTIVITY AGAINST IGFBP-4	OXVIG CLAUS [DK] MIKKELSEN JAKOB HAUGE [DK] NIELSEN CLAUS GYRUP [DK]	UNIV AARHUS [DK]	KR101720760B1 KR20110005681A	2008-01-25	A61K38/17 C07K14/47 C07K16/18 C12N15/12	A61P11/00 (EP) A61P13/00 (EP) A61P13/08 (EP) A61P15/00 (EP) A61P19/00 (EP) A61P19/02 (EP) A61P19/10 (EP) A61P25/16 (EP) A61P25/24 (EP) A61P25/28 (EP) A61P25/32 (EP) A61P25/34 (EP) A61P3/04 (EP) A61P3/06 (EP) A61P3/10 (EP) A61P31/04 (EP) A61P31/10 (EP) A61P35/00 (EP) A61P35/02 (EP) A61P37/04 (EP) A61P43/00 (EP) A61P7/00 (EP) A61P7/02 (EP) A61P7/04 (EP) A61P9/00 (EP) A61P9/06 (EP) A61P9/10 (EP) A61…	2011-01-18 2017-03-28	2009-07-30	040521730
253	BI-AND TRI-FUNCTIONAL FUSION PROTEINS AND USES THEREOF	KUMAR RAVINDRA [US] PEARSALL ROBERT [US]	ACCELERON PHARMA INC [US]	WO2019241625A1 WO2019241625A9	2018-06-15	A61K38/00 A61P35/00 C07K14/71 C07K16/22 C07K16/28 C07K16/46 C07K19/00 C12N15/62	A61K39/3955 (EP) A61K45/06 (EP) A61P35/00 (EP,AU,US) C07K14/71 (EP,AU,US) C07K16/22 (EP,US) C07K16/24 (US) C07K16/2818 (AU,US) C07K16/2827 (AU,US) C07K16/2863 (US) C07K16/2896 (US) C07K19/00 (EP) A61K2039/505 (EP,US) A61K2039/545 (EP) A61K38/00 (EP,AU) C07K2319/30 (EP,AU,US) A61K38/179, A61K2300/00, INV (EP) A61K38/1796, A61K2300/00, INV (EP) A61K39/3955, A61K2300/00, INV (EP)	2019-12-19 2020-07-02	2019-12-19	068843191
254	IMPROVED METHODS FOR MONITORING IMMUNE STATUS OF A SUBJECT	BERENSON JAMES RICHARD [US]	BERENSON JAMES RICHARD [US]	WO2017201040A1	2016-05-16	G01N33/00 G01N33/487 G01N33/574	G01N33/564 (EP,US) G01N33/56988 (EP,US) G01N33/57426 (EP) G01N2800/52 (EP,US)	2017-11-23	2017-11-23	060326563
255	HUMAN MONOCLONAL ANTIBODIES AGAINST INTERLEUKIN 8 (IL-8)	TEELING JESSICA [NL] PARREN PAUL [NL] BAADSGAARD OLE [DK] HUDSON DEBRA [US] PETERSEN JORGEN [DK]	GENMAB AS [DK] TEELING JESSICA [NL] PARREN PAUL [NL] BAADSGAARD OLE [DK] HUDSON DEBRA [US] PETERSEN JORGEN [DK]	US2010303823A1 US8105588B2	2002-12-16	A61P1/00 A61P17/00 A61P17/06 A61P17/10 A61P29/00 A61P3/10 A61P31/12 A61P31/18 A61P31/22 A61P35/00 A61P35/04 A61P9/00 A61P9/10 A61K39/395 C07K16/24	A61K39/3955 (NO,US) A61K45/06 (NO,US) A61P1/00 (EP) A61P1/04 (EP) A61P1/16 (EP) A61P11/00 (EP) A61P11/06 (EP) A61P13/10 (EP) A61P13/12 (EP) A61P17/00 (EP) A61P17/02 (EP) A61P17/06 (EP) A61P17/10 (EP) A61P19/02 (EP) A61P19/10 (EP) A61P21/04 (EP) A61P25/00 (EP) A61P29/00 (EP) A61P3/10 (EP) A61P31/12 (EP) A61P31/16 (EP) A61P31/18 (EP) A61P31/22 (EP) A61P35/00 (EP) A61P35/04 (EP) A61P37/02 (EP) A61P3…	2010-12-02 2012-01-31	2004-07-15	032681965
256	CYANIDIN COMPOSITIONS AND THERAPEUTIC AND DIAGNOSTIC USES THEREFOR	VAN DE WINKEL JAN G J [NL]	MEDAREX INC [US] WINKEL JAN G J VAN DE [NL] VAN DE WINKEL JAN G J [NL]	WO9809647A2 WO9809647A3	1996-09-06	A61K39/00 A61K31/40 A61K31/7004 A61K31/7016 A61K39/00 A61K39/085 A61K39/21 A61K39/35 A61K39/395 A61K45/00 A61K45/06 A61K51/00 A61P31/04 A61P31/18 A61P35/00 A61P37/06 A61P37/08 A61P7/00 C07K14/735 G01N33/569 G01N33/68	A61K31/35 (EP,US) A61K31/40 (EP,US) A61K38/177 (EP,US) A61K39/385 (EP,US) A61K45/06 (EP,US) A61P31/04 (EP) A61P31/18 (EP) A61P35/00 (EP) A61P37/06 (EP) A61P37/08 (EP) A61P7/00 (EP) C07K14/70535 (EP,US) G01N33/56972 (EP,US) G01N33/6854 (EP,US) G01N2333/70535 (EP,US)	1998-03-12 1998-05-14	1998-03-12	024849741
257	Beta-hydroxy-gamma-aminophosphonates for Treating Immune Disorders	DE LA CRUZ CORDERO RICARDO ABRAHAM [MX] ROSADO LORIA JORGE LUIS [MX] DUARTE VAZQUEZ MIGUEL ANGEL [MX] ORDÓ EZ PALACIOS JOSÉ MARIO [MX] REYES ESPARZA JORGE ALBERTO [MX] DE LOURDES RODRIGUEZ FRAGOSO MARIA [MX] ORDÓÑEZ PALACIOS JOSÉ MARIO [MX]	NUCITEC SA DE CV [MX] NUCITES S A DE C V [MX]	US2014107079A1 US9492466B2	2012-06-14	A61K31/662 A61K45/06 C07F9/38 C07F9/40	A61K31/662 (EP,US) A61K45/06 (EP,US) C07F9/3808 (EP,US) C07F9/3834 (US) C07F9/4006 (EP,US) A61K31/662, A61K2300/00, INV (EP,US)	2014-04-17 2016-11-15	2014-04-17	050475876
258	α４β７インテグリンを標的とする環状ペプチド			JP2019503340A JP6961586B2	2015-11-11	A61K38/12 A61P1/00 A61P1/04 A61P1/14 A61P1/16 A61P1/18 A61P11/02 A61P11/06 A61P11/08 A61P15/14 A61P19/02 A61P19/10 A61P25/00 A61P25/04 A61P25/24 A61P25/28 A61P29/00 A61P3/04 A61P3/10 A61P31/12 A61P31/14 A61P31/18 A61P31/20 A61P35/00 A61P37/06 A61P7/00 A61P7/04 C07K7/06	A61P1/00 (EP,KR) A61P1/04 (EP,US) A61P1/14 (EP) A61P1/16 (EP) A61P1/18 (EP) A61P11/02 (EP) A61P11/06 (EP) A61P11/08 (EP) A61P15/14 (EP) A61P19/02 (EP) A61P19/10 (EP) A61P25/00 (EP) A61P25/04 (EP) A61P25/24 (EP) A61P25/28 (EP) A61P29/00 (EP,KR) A61P3/04 (EP) A61P3/10 (EP) A61P31/12 (EP) A61P31/14 (EP) A61P31/18 (EP) A61P31/20 (EP) A61P35/00 (EP) A61P37/06 (EP,KR) A61P7/00 (EP) A61P7/04 (EP) C07C27…	2019-02-07 2021-11-05	2017-05-18	058694457
259	MONOCLONAL ANTIBODIES	HANSEN GENEVIEVE [US]	HANSEN GENEVIEVE [US]	US2013071385A1	2008-09-04	A61K39/395 C07K16/30	A61K31/56 (US) A61K39/39558 (US) A61K45/06 (US) A61P35/00 (EP) A61P39/00 (EP) C07K14/70596 (US) C07K16/2887 (EP,US) C07K16/2893 (EP,US) C07K2317/24 (EP,US) C07K2317/34 (EP,US) C07K2317/565 (EP,US) C07K2317/567 (EP,US) C07K2317/73 (EP,US)	2013-03-21	2010-03-11	041797723
260	MODIFIED OLIGOMERIC COMPOUNDS COMPRISING TRICYCLO-DNA NUCLEOSIDES AND USES THEREOF	RENNER WOLFGANG ANDREAS [CH] DUGOVIC BRANISLAV [CH] BERTOLINI RETO [CH]	SYNTHENA AG [CH]	CA3059321A1	2017-04-20	A61K31/712 A61K31/7125 A61P25/00 C07H21/02 C07H21/04	A61K31/7028 (US) A61K31/711 (KR) A61K31/712 (KR) A61K31/7125 (EP) A61K47/544 (US) A61P21/00 (KR,US) A61P25/00 (EP) C07H21/02 (EP) C07H21/04 (EP,KR) C12N15/113 (US)	2018-10-25	2018-10-25	062092202
261	Antibodies to TNF alpha and use thereof	GARCIA-MARTINEZ LEON [MX] JENSEN ANNE ELISABETH CARVALHO [US] OLSON KATIE [US] DUTZAR BEN [US] OJALA ETHAN [US] LATHAM JOHN [US]	ALDER BIOPHARMACEUTICALS INC [US]	TW200911826A TWI501976B	2007-05-21	A61K39/395 A61K49/00 A61K51/00 C07K16/18 C12N1/19 C12N15/11	A61K47/68 (KR) A61P1/02 (EP) A61P1/04 (EP) A61P1/14 (EP) A61P11/06 (EP) A61P17/06 (EP) A61P19/02 (EP) A61P19/10 (EP) A61P25/00 (EP) A61P25/28 (EP) A61P29/00 (EP) A61P3/02 (EP) A61P3/04 (EP) A61P3/10 (EP) A61P35/00 (EP) A61P35/02 (EP) A61P43/00 (EP) A61P9/00 (EP) A61P9/10 (EP) C07K16/18 (KR) C07K16/22 (KR) C07K16/241 (EP,KR,US) C07K16/248 (EP,KR,US) C07K16/461 (EP,KR,US) C12N15/81 (KR) C07K2317/20…	2009-03-16 2015-10-01	2008-11-27	040122218
262	PHARMACEUTICAL COMBINATION COMPOSITION COMPRISING COMPLEX FORMULATIONS OF IVACAFTOR AND LUMACAFTOR AND THEIR SALTS AND DERIVATIVES, PROCESS FOR THEIR PREPARATION THEREOF AND PHARMACEUTICAL COMPOSITIONS CONTAINING THEM	KARPATI RICHARD BALAZS PATYI GERGO BASA-DENES ORSOLYA SZABONE ORDASI BETTI ANGI ERZSEBET REKA GLAVINAS HRISTOS FILIPCSEI GENOVEVA	DRUGGABILITY TECH IP HOLDCO LTD	CN109475546A	2016-04-25	A61K31/44 A61K31/443 A61K31/47 A61K47/10 A61K47/14 A61K47/22 A61K47/32 A61K47/34 A61K47/38 A61K9/00 A61K9/16 A61P1/00 A61P11/00 A61P19/00 A61P25/00 A61P3/06 A61P7/00	A61K31/44 (EP) A61K31/443 (EP) A61K31/47 (EP) A61K31/4709 (HU) A61K31/4747 (HU) A61K47/00 (HU) A61K47/32 (EP) A61K47/34 (EP) A61K47/38 (EP) A61K9/0053 (EP) A61K9/145 (HU) A61K9/146 (HU) A61K9/1635 (EP) A61K9/1641 (EP) A61K9/1652 (EP) A61P1/00 (EP) A61P1/10 (EP) A61P1/16 (EP) A61P1/18 (EP) A61P11/00 (EP) A61P11/02 (EP) A61P11/06 (EP) A61P13/02 (EP) A61P15/00 (EP) A61P17/00 (EP) A61P17/10 (EP) A61P…	2019-03-15	2017-10-30	058800862
263	生物活性フルベート画分の組成物及びその使用			JP2019506461A JP6921131B2	2016-02-26	A61K35/10 A61K38/02 A61K38/20 A61K38/21 A61K31/194 A61K38/18 A61P17/00 A61P17/02 A61P17/06 A61P43/00 A61K38/08 A61K38/10 A61P17/10	A61K31/194 (US) A61K31/352 (EP,US) A61K35/10 (EP,KR,US) A61K38/18 (KR) A61K45/06 (EP,KR,US) A61K8/36 (EP,KR,US) A61K8/64 (EP,KR,US) A61K8/965 (EP,KR,US) A61K9/0014 (US) A61P17/00 (EP) A61P17/02 (EP,KR) A61P17/06 (EP) A61P17/10 (EP,KR) A61P43/00 (EP) A61Q19/00 (EP,KR,US) A61Q19/08 (EP,KR,US) A61K2300/00 (KR) A61K2800/91 (EP,KR,US) A61K2800/92 (EP,KR,US) A61K31/352, A61K2300/00, INV (EP,US) A61K31/…	2019-03-07 2021-08-18	2017-08-31	059678361
264	HETEROARYL DERIVATIVES AS CFTR MODULATORS	HADIDA-RUAH SARA [US] MILLER MARK [US] ZHOU JINGLAN [US] BEAR BRIAN [US]	VERTEX PHARMA [US]	CA2716109A1 CA2716109C	2008-02-28	A61K31/435 A61K31/4965 A61K31/505 A61P25/00 A61P3/00 C07D213/75 C07D239/42 C07D241/20 G01N27/62 A61K31/443 A61P11/00 C07D405/12 G01N33/48	A61K31/443 (EP,CN,US) A61K31/4965 (CN) A61K31/497 (EP,CN,US) A61K31/501 (EP,CN,US) A61K31/506 (EP,CN,US) A61K31/513 (EP,US) A61K31/519 (EP,US) A61K45/06 (US) A61P1/02 (EP) A61P11/00 (EP) A61P13/12 (EP) A61P17/00 (EP) A61P19/00 (EP) A61P19/08 (EP) A61P21/00 (EP) A61P21/04 (EP) A61P25/00 (EP) A61P25/14 (EP) A61P25/16 (EP) A61P25/28 (EP) A61P27/02 (EP) A61P27/04 (EP) A61P29/00 (EP) A61P3/00 (EP) A61…	2009-09-03 2016-07-19	2009-09-03	040565305
265	The moduilation of hyaluronan synthesis and degradation in the treatment of disease	BROWN TRACEY JEAN BROWNLEE GARY RUSSELL	MEDITECH RES LTD [AU] ALCHEMIA ONCOLOGY PTY LTD	AU2004279475A1 AU2004279475B2	2003-10-10	A61K31/395 A61K31/7105 A61K31/711 A61K31/7115 A61K31/712 A61K31/7125 A61P35/00 C07H21/02 C07H21/04 C07K16/40		2005-04-21 2011-05-12	2005-04-21	036169002
266	CD37-BINDING MOLECULES AND IMMUNOCONJUGATES THEREOF	DECKERT JUTTA SETIADY JULIANTO PARK PETER U	IMMUNOGEN INC	CN105999293A CN105999293B	2011-04-01	A61P1/00 A61P1/04 A61P1/16 A61P11/00 A61P11/06 A61P13/12 A61P17/00 A61P17/06 A61P19/02 A61P19/08 A61P21/00 A61P21/02 A61P21/04 A61P25/28 A61P3/10 A61P31/18 A61P31/22 A61P35/00 A61P35/02 A61P37/02 A61P37/06 A61P43/00 A61P5/14 A61P7/00 A61P7/04 A61P7/06 A61P9/14 C12N5/00 A61K39/395 C07K16/28 A61K47/68	A61K39/395 (KR) A61K39/39541 (US) A61K39/3955 (CN) A61K47/6849 (EP,US) A61P1/00 (EP) A61P1/04 (EP) A61P1/16 (EP) A61P11/00 (EP) A61P11/06 (EP) A61P13/12 (EP) A61P17/00 (EP) A61P17/06 (EP) A61P19/00 (EP) A61P19/02 (EP) A61P19/08 (EP) A61P21/00 (EP) A61P21/02 (EP) A61P21/04 (EP) A61P25/00 (EP) A61P25/28 (EP) A61P27/02 (EP) A61P29/00 (EP) A61P3/10 (EP) A61P31/18 (EP) A61P31/22 (EP) A61P35/00 (EP) A6…	2016-10-12 2019-07-23	2012-10-04	046932414
267	SYSTEMS FOR DETECTING ANALYTES	NAYLOR STEPHEN [US] O'BRIEN JOHN F [US] BERGEN III H ROBERT [US]		US2002055184A1	1999-09-08	G01N33/558 G01N33/68 H01J49/04 G01N1/40	G01N33/6887 (EP) H01J49/0436 (EP) G01N1/405 (EP) G01N2333/79 (EP)	2002-05-09	2001-03-15	023546572
268	A GENE AND USES THEREFOR	COLLIER GREGORY ROYCE [AU] WALDER KENNETH RUSSELL [AU] BAYLES LYNDAL [AU]	AGT BIOSCIENCES LTD [AU] COLLIER GREGORY ROYCE [AU] WALDER KENNETH RUSSELL [AU] BAYLES LYNDAL [AU]	WO2005014634A1	2003-08-12	A61K38/17 A61P3/00 A61P35/00 C07K14/47 C12N15/12 A61K38/17 A61P3/00 A61P35/00 C07K14/47 C12N15/12	A61K38/1709 (EP) A61P3/00 (EP) A61P35/00 (EP) C07K14/47 (EP)	2005-02-17	2005-02-17	034135341
269	遺伝子組換えにより内在性ＦＯＸＰ３遺伝子の発現が安定化されたＣＤ４ Ｔ細胞を使用した自己免疫疾患の治療方法			JP2019533463A JP7069152B2	2016-10-31	A61K35/28 A61P1/04 A61P19/02 A61P25/00 A61P29/00 A61P3/10 A61P37/02 A61P37/06 A61P43/00 A61P5/00 C12N15/09 C12N15/12 C12N15/86 C12N5/10	A61K35/545 (US) A61K38/2013 (EP,US) A61K48/00 (EP,US) A61P37/06 (EP,US) C12N15/102 (EP,US) C12N15/52 (EP,US) C12N15/66 (EP,US) C12N15/85 (EP,US) C12N5/0647 (US)	2019-11-21 2022-05-17	2018-05-03	062023892
270	Primer combination and kit for simultaneous detection of 93 bovine genetic defect genes and lethal haplotypes	HUANG JINMING WANG XIUGE JIANG QIANG JU ZHIHUA ZHANG YAN LI JIANBIN YANG CHUNHONG WANG CHANGFA SUN YAN DAI YUNPING ZHONG JIFENG	DAIRY CATTLE RES CENTER OF SHANDONG ACADEMY OF AGRICULTURAL SCIENCES	CN107099607A CN107099607B	2017-06-12	C12Q1/68 C12N15/11 C12Q1/6858 C12Q1/6888	C12Q1/6858 (CN) C12Q1/6888 (CN) C12Q2600/124 (CN) C12Q2600/156 (CN) C12Q2600/16 (CN) C12Q1/6858, C12Q2531/113, C12Q2537/143, C12Q2521/525, C12Q2533/101, C12Q2565/627, INV (CN)	2017-08-29 2020-03-17	2017-08-29	059660216
271	MODIFIED OLIGOMERIC COMPOUNDS COMPRISING TRICYCLO-DNA NUCLEOSIDES AND USES THEREOF	RENNER WOLFGANG ANDREAS [CH] DUGOVIC BRANISLAV [CH] BERTOLINI RETO [CH]	SYNTHENA AG [CH]	WO2018193428A1	2017-04-20	A61K31/712 A61K31/7125 A61P25/00 C07H21/02 C07H21/04	A61K31/711 (EP) A61K31/712 (EP) A61P21/00 (EP) C07H21/04 (EP) C12N15/111 (EP) C12N15/113 (EP) C12N2310/11 (EP) C12N2310/315 (EP) C12N2310/3231 (EP) C12N2310/3515 (EP) C12N2320/33 (EP) C12N2320/52 (EP)	2018-10-25	2018-10-25	058701390
272	Crystalline Tripeptide Epoxy Ketone Protease Inhibitors	PHIASIVONGSA PASIT [US] SEHL LOUIS C [US]	ONYX THERAPEUTICS INC [US]	US2014024804A1 US9051353B2	2009-03-20	C07K5/097 A61K31/425 C07D277/20 C07D417/12	A61K31/427 (EP,US) A61P19/08 (EP) A61P19/10 (EP) A61P25/28 (EP) A61P29/00 (EP) A61P31/00 (EP) A61P31/04 (EP) A61P31/12 (EP) A61P33/00 (EP) A61P35/00 (EP) A61P35/02 (EP) A61P37/00 (EP) A61P37/02 (EP) A61P37/06 (EP) A61P37/08 (EP) A61P43/00 (EP) A61P7/00 (EP) A61P9/10 (EP) C07D277/56 (KR) C07D417/12 (EP,KR,US) C07K1/026 (KR,US) C07K5/0802 (US) C07K5/0804 (KR) C07K5/0821 (KR,US) Y02A50/30 (EP,US)	2014-01-23 2015-06-09	2010-03-22	042738216
273	1,3 Aclyated 24-keto-vitamin d3 compounds and methods of use thereof	ADORINI LUCIANO [IT] PENNA GIUSEPPE [IT] USKOKOVIC MILAN R [US] MAEHR HUBERT [US]	BIOXELL SPA [IT]	US2007032461A1	2003-04-30	A61K A61K31/59 A61K31/593 C07C401/00	C07C401/00 (EP,US)	2007-02-08	2004-11-18	033434967
274	Therapeutic molecules	COLLIER GREG WALDER KEN KERR-BAYLES LYNDAL	UNIV DEAKIN [AU] AUTOGEN RES PTY LTD [AU] AUTOGEN RES PTY LTD UNIV DEAKIN	AU2004210013A1 AU2004210013A2	2003-02-10	A61K38/18 A61P3/04 A61P5/04 C07K14/435 C07K14/52 A61P3/04 A61P5/04 C12N9/12 A61K38/18 C07K14/435 C07K14/52 A61K38/00	A61P1/00 (EP) A61P1/02 (EP) A61P1/04 (EP) A61P1/08 (EP) A61P1/14 (EP) A61P1/16 (EP) A61P11/00 (EP) A61P13/02 (EP) A61P13/12 (EP) A61P15/00 (EP) A61P15/08 (EP) A61P17/00 (EP) A61P17/12 (EP) A61P17/14 (EP) A61P19/00 (EP) A61P19/02 (EP) A61P19/04 (EP) A61P19/06 (EP) A61P19/10 (EP) A61P21/00 (EP) A61P21/04 (EP) A61P25/00 (EP) A61P25/02 (EP) A61P25/04 (EP) A61P25/06 (EP) A61P25/10 (EP) A61P25/14 (EP) …	2004-08-19	2004-08-19	032851024
275	METHODS FOR GENERATING HEMATOPOIETIC STEM CELLS AND COMPOSITIONS THEREOF	SHAH DHVANIT [US]	GARUDA THERAPEUTICS INC [US]	WO2022125947A1	2020-12-10	A61K35/28 C07K14/475 C12N5/00	A61K35/15 (EP) A61K35/17 (EP) A61K35/28 (EP) C07K14/4705 (EP) C12N5/0647 (EP) C07K14/7051 (EP) C07K2319/03 (EP) C12N2506/45 (EP) C12N2510/00 (EP) C12N2710/10343 (EP)	2022-06-16	2022-06-16	081973988
276	PEPTIDE INHIBITORS OF INTERLEUKIN-23 RECEPTOR AND THEIR USE TO TREAT INFLAMMATORY DISEASES	BHANDARI ASHOK [US] FREDERICK BRIAN TROY [US] SULLIVAN DAVID CLIFFORD [US]	PROTAGONIST THERAPEUTICS INC [US]	US11041000B2 US2021009638A1	2019-07-10	A61K38/00 C07K7/08	A61K38/00 (EP,IL,KR,US) A61P1/00 (EP,IL) A61P1/14 (KR) C07K14/54 (EP,IL) C07K14/5434 (EP,IL) C07K14/7155 (EP) C07K7/06 (EP,IL,KR) C07K7/08 (EP,IL,KR,US)	2021-01-14 2021-06-22	2021-01-14	074102939
277	Device for regulating and controlling concentration of GDP-mannose in living organism	JIA DA LIU ZHE	UNIV SICHUAN WEST CHINA 2ND UNIV HOSPITAL	CN112843234A CN112843234B	2021-01-20	A61K38/45 A61K45/00 A61P43/00 C12Q1/6883 G01N21/64 G01N31/10	A61K38/45 (CN) A61K45/00 (CN) A61P43/00 (CN) C12Q1/6883 (CN) G01N21/6428 (CN) G01N31/10 (CN) C12Q2600/156 (CN)	2021-05-28 2022-09-06	2021-05-28	076007720
278	NUCLEOBASE EDITORS AND USES THEREOF	LIU DAVID [US] KOMOR ALEXIS CHRISTINE [US] REES HOLLY A [US] KIM YONGJOO [US]	HARVARD COLLEGE [US]	SG10202104041PA	2015-10-23		A61P13/02 (EP,IL) A61P13/12 (EP,IL) A61P17/00 (EP,IL) A61P19/02 (EP,IL) A61P21/00 (EP,IL) A61P21/02 (EP,IL) A61P25/00 (EP,IL) A61P25/28 (EP,IL) A61P29/00 (EP,IL) A61P3/00 (EP,IL) A61P31/12 (EP,IL) A61P31/18 (EP,IL) A61P35/00 (EP,IL) A61P43/00 (EP,IL) A61P7/04 (EP,IL) A61P9/00 (EP,IL) C07K14/32 (EP,IL,KR,US) C12N15/11 (IL,US) C12N15/907 (IL,KR,US) C12N9/22 (EP,IL,KR,US) C12N9/2497 (EP,IL,KR,US) C1…	2021-06-29	2017-04-27	057249890
279	METHODS OF INDUCING PHENOTYPIC CHANGES IN MACROPHAGES	LAWRENCE TOBY [GB] GOOSSENS PIETER [NL] RODRIGUEZ VITA JUAN [DE]	INSERM (INSTITUT NATIONAL DE LA SANTÉ ET DE LA RECH MÉDICALE) [FR] UNIVERSITÉ D'AIX MARSEILLE [FR] CENTRE NATIONAL DE LA RECHERCHE SCIENT (CNRS) [FR] INST NAT SANTE RECH MED [FR] UNIV AIX MARSEILLE [FR] CENTRE NAT RECH SCIENT [FR]	WO2020169472A2 WO2020169472A3	2019-02-18	A61K45/00 A61P29/00 A61P35/00 C12N5/0786	A61K45/06 (EP) A61P29/00 (EP) A61P35/00 (EP) C12N5/0645 (EP) C12N2500/36 (EP) C12N2501/2304 (EP) C12N2501/24 (EP) C12N2501/385 (EP) C12N2501/599 (EP) C12N2501/999 (EP) C12N2502/30 (EP)	2020-08-27 2020-11-05	2020-08-27	065717941
280	PEPTIDE INHIBITORS OF INTERLEUKIN-23 RECEPTOR	SUN CHENGZAO [US] NEELAMKAVIL SANTHOSH [US] PATCH RAYMOND [US] BARROS STEPHANIE [US] SOMANI SANDEEP [US] HENDRICK CHARLES [US] ZHANG JING [US] BIANCHI ELISABETTA [IT] COSTANTE ROBERTO [IT] INGENITO RAFFAELE [IT] BRANCA DANILA [IT] BHANDARI ASHOK [US] FREDERICK BRIAN [US] DANIEL JAMES [US] TRAN TRAN TRUNG [US]	JANSSEN BIOTECH INC [US] PROTAGONIST THERAPEUTICS INC [US]	WO2023288028A2 WO2023288028A3	2021-07-14	A61K38/08 C07K7/08	A61K38/08 (EP) A61P29/00 (EP) A61P37/00 (EP) C07K7/08 (EP)	2023-01-19 2023-02-23	2023-01-19	084920532
281	Procedure to determine the degree of glycosylation of the transferrin and electrochemical equipment to carry out said procedure (Machine-translation by Google Translate, not legally binding)	ESCARPA MIGUEL JESÚS ALBERTO SIERRA GÓMEZ TANIA GONZÁLEZ CREVILLÉN AGUSTÍN	UNIV ALCALA HENARES [ES] UNIV NACIONAL DE EDUCACION A DISTANCIA UNED [ES]	ES2893261A1 ES2893261B2	2020-07-30	G01N27/447 G01N33/487 G01N33/49	G01N27/447 (ES) G01N33/48721 (ES) G01N33/49 (ES)	2022-02-08 2022-10-21	2022-02-08	080185075
282	GENETIC VARIANT PANELS AND METHODS OF GENERATION AND USE THEREOF	STONER RICHARD [US] STEINER JASON [US] MAURES TRAVIS [US] KELSO REED [US] GRIFFIN ALIESHA [US]	SYNTHEGO CORP [US]	WO2021061840A1	2019-09-23	C12N15/10 C12N5/10 C12Q1/02 G01N33/569	C12N15/102 (EP) C12N15/1075 (EP) C12N15/1082 (GB,US) C12N15/111 (US) C12N15/907 (US) C12N5/10 (GB) C12N9/22 (US) C12Q1/025 (GB) G01N33/5005 (EP,US) C12N2310/20 (EP,US)	2021-04-01	2021-04-01	075111396
283	DIFFERENTIAL EXPRESSION OF NUCLEIC ACID MOLECULES	COLLIER GREG ROYCE [AU] WALDER KEN RUSSELL [AU] SEGAL DAVID S [AU]	CHEMGENEX PHARMACEUTICALS LTD [AU] COLLIER GREG ROYCE [AU] WALDER KEN RUSSELL [AU] SEGAL DAVID S [AU]	WO2005003351A1	2003-07-08	A61K38/17 C07K14/47 C12N15/12 C07K14/47 C12N15/12 A61K38/00	C07K14/47 (EP) A61K38/00 (EP)	2005-01-13	2005-01-13	033564054
284	변형된 인터루킨 2 (IL-2) 폴리펩타이드, 컨쥬게이트 및 이의 용도	XU XIAO HUANG HAINING FENG YU MOGNOL GIULIANA JIN CAN GUIMET DIANA	CYTIMM THERAPEUTICS INC [US]	KR20220044834A	2019-08-15	A61K38/00 A61P31/00 A61P35/00 C07K14/55 C12N5/0783	A61K38/00 (IL,KR) A61K47/02 (US) A61K47/42 (US) A61K47/543 (US) A61P31/00 (KR) A61P35/00 (KR,US) C07K14/55 (EP,IL,KR,US) C12N5/0646 (KR,US) A61K38/00 (EP) Y02A50/30 (EP)	2022-04-11	2021-02-18	074571189
285	ANTAGONISM OF HUMAN FORMYL PEPTIDE RECEPTOR FOR TREATMENT OF DISEASE	BENSON JOHN D [US]	NIKAN PHARMACEUTICALS LLC [US]	EP2438047A2 EP2438047A4 EP2438047B1	2009-06-02	A61K31/549 A61P37/02 C07D259/00 C07D405/02 C07D405/04 C07D405/06	A61K31/549 (EP,US) A61K38/12 (KR) A61P1/00 (EP) A61P1/04 (EP) A61P11/00 (EP) A61P11/06 (EP) A61P17/00 (EP) A61P17/06 (EP) A61P17/10 (EP) A61P29/00 (EP) A61P37/00 (EP) A61P37/02 (EP) A61P37/08 (EP) A61P7/00 (EP) A61P9/10 (EP) C07D259/00 (EP,KR,US) C07D405/04 (EP,US) C07D405/06 (EP,US) C07K7/64 (KR)	2012-04-11 2012-11-28 2014-07-30	2010-12-09	043298477
286	IL-12/P40 BINDING PROTEIN	LACY SUSAN E FUNG EMMA BELK JONATHAN P DIXON RICHARD W ROGUSKA MICHAEL HINTON PAUL R KUMAR SHANKAR	ABBOTT LAB	JP2013177405A	2005-06-30	A61K39/395 A61P1/04 A61P1/14 A61P1/16 A61P11/00 A61P11/06 A61P13/12 A61P15/00 A61P17/00 A61P17/02 A61P17/04 A61P17/06 A61P17/14 A61P19/02 A61P25/04 A61P25/14 A61P25/16 A61P25/18 A61P25/24 A61P25/28 A61P25/32 A61P27/02 A61P29/00 A61P3/10 A61P31/00 A61P31/04 A61P31/10 A61P31/12 A61P31/14 A61P31/18 A61P31/20 A61P33/00 A61P35/00 A61P35/02 A61P37/02 A61P37/06 A61P37/08 A61P43/00 A61P5/00 A61P7/06 A61P…	A61K39/3955 (US) A61K45/06 (US) A61P1/04 (EP) A61P1/14 (EP) A61P1/16 (EP) A61P11/00 (EP) A61P11/06 (EP) A61P13/12 (EP) A61P15/00 (EP) A61P17/00 (EP) A61P17/02 (EP) A61P17/04 (EP) A61P17/06 (EP) A61P17/14 (EP) A61P19/02 (EP) A61P25/04 (EP) A61P25/14 (EP) A61P25/16 (EP) A61P25/18 (EP) A61P25/24 (EP) A61P25/28 (EP) A61P25/32 (EP) A61P27/02 (EP) A61P29/00 (EP) A61P3/10 (EP) A61P31/00 (EP) A61P31/04 (…	2013-09-09	2007-01-11	037605037
287	ADOPTIVE CELL TRANSFER METHODS	MARCUS STEPHEN [US]	CANTEX PHARMACEUTICALS INC [US]	US2016243168A1	2015-02-17	A61K31/727 A61K35/17 A61K35/28 C12N5/0789	A61K31/727 (EP,US) A61K35/17 (US) A61K35/28 (EP,US) A61K31/727, A61K2300/00, INV (EP,US)	2016-08-25	2016-08-25	056690257
288	IMMUNOREGULATION IN CANCER, CHRONIC INFLAMMATORY AND AUTOIMMUNE DISEASES	HAAKANSSON LEIF [SE] CLINCHY BIRGITTA [SE]	THERIM DIAGNOSTICA AB [SE] HAAKANSSON LEIF [SE] CLINCHY BIRGITTA [SE]	WO2006043891A1	2004-10-20	G01N A61K39/395 A61P29/00 A61P35/00 A61P37/04 A61P37/06 C07K16/18 G01N33/564 G01N33/574 G01N33/577 G01N33/68	A61P29/00 (EP) A61P35/00 (EP) A61P37/00 (EP) A61P37/04 (EP) A61P37/06 (EP) C07K16/18 (EP,US) G01N33/6842 (EP,US) G01N33/6851 (EP,US) G01N2333/70546 (EP,US) G01N2800/52 (EP,US)	2006-04-27	2006-04-27	033448664
289	C1 C1 ESTERASE INHIBITOR FUSION PROTEINS AND USES THEREOF	NORTON ANGELA PAN CLARK ISKENDERIAN ANDREA STRACK LOGUE BETTINA	SHIRE HUMAN GENETIC THERAPIES [US]	KR20170074244A	2014-10-31	A61K38/55 A61K47/50 C07K14/765 C07K14/81	A61K38/55 (KR) A61K47/6803 (KR) A61P17/02 (EP) A61P21/04 (EP) A61P25/00 (EP) A61P25/16 (EP) A61P27/02 (EP) A61P37/06 (EP) A61P43/00 (EP) A61P7/10 (EP) A61P9/00 (EP) C07K14/765 (CN,KR,US) C07K14/8121 (EP,CN,KR,US) C07K2317/52 (EP,KR) C07K2319/00 (EP,CN,KR) C07K2319/30 (CN,KR,US) C07K2319/31 (EP,CN,KR,US)	2017-06-29	2016-05-06	054548264
290	Pharmaceutical compositions of 3-(6-(1-(2,2-difluorobenzo[d][1,3]dioxol-5-yl)cyclopropanecarboxamido)-3-methylpyridin-2-yl)benzoic acid and administration thereof	VERWIJS MARINUS JACOBUS [NL] ALARGOVA ROSSITZA GUEORGUIEVA [US] KAUSHIK RITU ROHIT [IN] KADIYALA IRINA NIKOLAEVNA [US] YOUNG CHRISTOPHER [US]	VERTEX PHARMA [US]	TW201240992A TWI636051B	2011-04-07	A61K31/443 C07D405/10 C07D405/12 A61P11/00 A61P19/10		2012-10-16 2018-09-21	2012-10-16	047599970
291	COMPOSITIONS FOR THE DELIVERY OF tRNA AS NANOPARTICLES AND METHODS OF USE THEREWITH	THOMAS PHILIP J SIEGWART DANIEL J JOHNSON ARTHUR E TORRES MICHAEL J MILLER JASON B	THE BOARD OF REGENTS OF UNIV OF TEXAS	CN109414451A CN109414451B	2016-05-16	A61K31/7125 A61K47/20 A61K47/22 C07C321/14	A61K31/7088 (EP,US) A61K31/7105 (EP,US) A61K47/18 (US) A61K47/20 (US) A61K47/34 (US) A61K9/0019 (EP) A61K9/127 (EP,US) A61K9/5123 (EP,US) A61P21/04 (EP) A61P25/08 (EP) A61P35/00 (EP) A61P39/02 (EP) A61P43/00 (EP)	2019-03-01 2022-08-12	2017-11-23	060326616
292	Methods and compositions for treatment of glycogen storage diseases and glycogen metabolism disorders	ARMSTRONG DUSTIN D	VALERION THERAPEUTICS LLC [US]	AU2020200882A1	2014-06-13	A61K38/47 A61K39/395 A61P3/08 C07K14/47 C07K19/00	A61K38/465 (EP,US) A61K38/47 (EP,US) A61K47/6815 (EP,US) A61K47/6843 (EP,US) A61P3/08 (EP) C07K16/44 (EP,US) C12N9/16 (EP,US) C12N9/2408 (EP,US) C12N9/2428 (EP,US) C12Y301/03016 (EP,US) C12Y302/01003 (EP,US) C12Y302/0102 (EP,US) A61K2039/505 (EP,US) A61K38/00 (EP,US) C07K2317/24 (US) C07K2317/55 (EP,US) C07K2317/622 (EP,US) C07K2317/77 (EP,US) C07K2319/00 (EP,US) C07K2319/10 (EP,US) C07K2319/30 (…	2020-02-27	2015-12-17	054834463
293	Antibody Glycosylation Variants Having Increased Antibody-Dependent Cellular Cytotoxicity	UMAÑA PABLO [CH] JEAN-MAIRET JOËL [ES] BAILEY JAMES E [CH]	ROCHE GLYCART AG [CH]	US2015274837A1 US9321843B2	1998-04-20	A61K38/00 A61K39/395 A61P35/00 C07H21/04 C07K16/00 C07K16/18 C07K16/28 C07K16/30 C07K16/42 C07K19/00 C12N15/09 C12N15/12 C12N15/13 C12N15/54 C12N5/06 C12N5/10 C12N5/16 C12N5/20 C12N5/24 C12N9/10 C12P21/00 C12P21/06 C12P21/08 A61K39/00	A61K49/16 (KR) A61P35/00 (EP) C07K16/00 (EP,KR,US) C07K16/2887 (US) C07K16/2896 (EP,US) C07K16/30 (EP,US) C07K16/3038 (EP,US) C12N5/10 (KR) C12N9/1051 (EP,US) C12P21/005 (EP,US) A61K2039/505 (EP,US) C07K2317/14 (US) C07K2317/24 (EP,US) C07K2317/41 (EP,US) C07K2317/732 (EP,US) Y02P20/52 (US)	2015-10-01 2016-04-26	2003-02-13	023198536
294	Novel CRISPR-Cas12i system	ZHANG HAINAN KONG XIANGFENG CHEN QIJIA	HUIER SHANGHAI BIOTECHNOLOGY CO LTD	CN114015674A	2021-11-02	A61K38/46 A61K48/00 A61P13/12 A61P21/00 A61P25/00 A61P25/14 A61P25/16 A61P25/18 A61P25/24 A61P25/28 A61P25/36 A61P27/02 A61P27/06 A61P3/06 A61P31/18 A61P31/22 A61P35/00 A61P35/02 A61P43/00 A61P7/06 C12N15/113 C12N15/55 C12N15/65 C12N15/85 C12N5/10 C12N9/22 C12Q1/6816	A61K38/465 (CN) A61K48/005 (CN) A61P13/12 (CN) A61P21/00 (CN) A61P25/00 (CN) A61P25/14 (CN) A61P25/16 (CN) A61P25/18 (CN) A61P25/24 (CN) A61P25/28 (CN) A61P25/36 (CN) A61P27/02 (CN) A61P27/06 (CN) A61P3/06 (CN) A61P31/18 (CN) A61P31/22 (CN) A61P35/00 (CN) A61P35/02 (CN) A61P43/00 (CN) A61P7/06 (CN) C12N15/102 (US) C12N15/113 (CN) C12N15/65 (CN) C12N15/85 (CN) C12N5/0686 (CN) C12N9/22 (CN,US) C12Q…	2022-02-08	2022-02-08	080059877
295	Evaluating genetic disorders	CHINITZ JAMES [US] HATCHWELL ELI [US]	POPULATION DIAGNOSTICS [US]	GB2476007A	2006-05-03	G16B20/10 G16B20/20	C12N15/11 (GB) C12Q1/6813 (EP,CN,GB,US) C12Q1/6827 (GB) G01N33/48 (GB) G16B20/00 (EP,CN,GB,US) G16B20/10 (EP,CN,GB,US) G16B20/20 (EP,CN,GB,US) C12Q1/6813, C12Q2563/107, INV (CN)	2011-06-08	2007-11-08	038661611
296	ISOFORM-SELECTIVE ANTI-TGF-BETA ANTIBODIES AND METHODS OF USE	LIANG WEI-CHING [US] ARRON JOSEPH R [US] DEPIANTO DARYLE [US] HALPERN WENDY GREEN [US] LIN WEIYU [US] LUPARDUS PATRICK J [US] RAMALINGAM THIRUMALAI RAJAN [US] SESHASAYEE DHAYA [US] SUN TIANHE [US] TYAGI TULIKA [US] WU JIA [US] WU YAN [US] YIN JIAN PING [US]	GENENTECH INC [US]	WO2021188749A1	2020-03-19	A61P1/00 A61P11/00 A61P37/06 C07K16/22 C12Q1/68 G01N33/53	A61P1/00 (EP,IL,KR) A61P11/00 (EP,IL,US) A61P37/06 (EP,IL) C07K16/22 (EP,IL,KR,US) C07K16/464 (IL,US) G01N33/6872 (EP,IL,KR) A61K2039/505 (EP,IL,KR,US) A61K39/39533 (US) A61K39/39566 (US) C07K2317/24 (EP,IL,KR,US) C07K2317/31 (IL,US) C07K2317/33 (EP,IL) C07K2317/34 (EP,IL) C07K2317/41 (IL,US) C07K2317/565 (IL,US) C07K2317/76 (EP,IL,KR,US) C07K2317/92 (EP,IL,KR,US) C07K2317/94 (EP,IL,KR) G01N2333/…	2021-09-23	2021-09-23	075439564
297	Compounds and methods for modulating protein trafficking	CHRISTINE BULAWA [US] MICHAEL DEVIT [US]	FOLDRX PHARMACEUTICALS INC [US]	CN101410384A	2006-01-26	A61K31/015 A61K31/341 A61K31/428 A61P11/00 A61P3/10 C07D235/30 C07D263/58 C07D277/38 C07D277/82		2009-04-15	2009-04-15	040572751
298	HEPATITIS C VIRUS ASIALOGLYCOPROTEINS	RALSTON ROBERT O MARCUS FRANK THUDIUM KENT B GERVASE BARBARA A HALL JOHN A	CHIRON CORP [US]	IE913916A1	1990-11-08	A61K39/29 C12N15/09 C12P21/00 G01N33/543 A61K38/10 C07K14/18 A61K39/00	C07K14/005 (EP) A61K39/00 (EP) C12N2770/24222 (EP)	1992-05-20	1992-05-20	027086508
299	1,25-DIHYDROXY, 20-CYCLOPROPYL,26-27-DEUTEROALKYL VITAMIN D3 COMPOUNDS AND METHODS OF USE THEREOF	USKOKOVIC MILAN R [US] MARCZAK STANISLAW [US] JANKOWSKI PAWEL [US] ADORINI LUCIANO [IT]	BIOXELL SPA [IT]	US2009298800A1	2005-09-23	A61K31/59 A61P35/00 A61P37/00 C07C401/00	A61P35/00 (EP) A61P37/00 (EP) C07C401/00 (EP,US) C07C2601/02 (EP,US)	2009-12-03	2007-04-05	037900300
300	Method for treating B cell regulated autoimmune disorders	FOLEY KEVIN [US] BERTIN JOHN [US] GRANT ETHAN P [US]	SYNTA PHARMACEUTICALS CORP [US]	US2007032493A1	2005-05-26	A61K31/506 A61K31/53	A61K31/506 (EP) A61K31/53 (EP) A61K31/5377 (EP,US) C12Q1/6883 (US) G01N33/5308 (US) C12Q2600/106 (US) G01N2500/04 (US)	2007-02-08	2006-11-30	037452993
301	METHODS OF TREATING CARDIAC DISORDERS AND CONGESTIVE HEART FAILURE AND ADMINISTERING AAV VECTORS	O'CALLAGHAN MICHAEL W [US] ROBERTS MICHAEL L [GB] YANEZ-CUNA JORGE OMAR [GB] IGLESIAS GONZALEZ JUAN MANUEL [GB] EVRIPIOTI ANTONIA [GB] COOPER SINCLAIR [GB] SETHNA FERZIN [US] HAJJAR ROGER [US]	ASKLEPIOS BIOPHARMACEUTICAL INC [US] SYNPROMICS LTD [GB] OCALLAGHAN MICHAEL W [US] ROBERTS MICHAEL L [GB] YANEZ CUNA JORGE OMAR [GB] IGLESIAS GONZALEZ JUAN MANUEL [GB] EVRIPIOTI ANTONIA [GB] COOPER SINCLAIR [GB] SETHNA FERZIN [US] HAJJAR ROGER [US] TRETIAKOVA ANNA [US]	WO2022031914A2 WO2022031914A3	2020-08-05	A61K38/16 A61K48/00 A61P9/00 A61P9/04 C12N15/861	A61K48/005 (EP) A61K48/0058 (EP) C12N2750/14143 (EP) C12N2750/14151 (EP) C12N2830/008 (EP)	2022-02-10 2022-03-31	2022-02-10	080120133
302	근육 표적화 복합체 및 그의 용도	SUBRAMANIAN ROMESH R QATANANI MOHAMMED T WEEDEN TIMOTHY RHODES JASON P	DYNE THERAPEUTICS INC [US]	KR20210086602A	2018-08-02	A61K31/7088 A61K31/713 A61K47/68 A61P21/00 C07K16/28 C12N15/113 C12Q1/6883	A61K31/713 (KR) A61K47/549 (US) A61K47/6807 (EP,IL,KR,US) A61K47/6849 (EP,IL,KR,US) A61K47/6889 (EP,IL,KR) A61K9/0019 (US) A61P21/00 (KR,US) C07K16/2881 (KR,US) C12N15/113 (EP,IL,US) C12N15/1137 (KR,US) C12Q1/6883 (KR) C12Y207/11001 (EP,IL,KR) A61K2039/505 (KR) C07K2317/24 (KR) C07K2317/33 (KR) C07K2317/41 (KR) C07K2317/55 (KR) C07K2317/622 (KR) C07K2317/92 (KR) C07K2319/50 (KR) C12N2310/11 (EP,I…	2021-07-08	2020-02-06	069232332
303	METHOD FOR THE ANALYSIS OF PICOMOLE AMOUNTS OF CARBOHYDRATES	CALLEWAERT NICO LUC MARC [BE] CONTRERAS ROLAND HENRY [BE] MOLEMANS FRANCIS STEPHAAN JAN [BE]	VLAAMS INTERUNIV INST BIOTECH [BE] CALLEWAERT NICO LUC MARC [BE] CONTRERAS ROLAND HENRY [BE] MOLEMANS FRANCIS STEPHAAN JAN [BE]	WO0192890A1	2000-05-26	G01N33/66 G01N33/66	G01N33/66 (EP)	2001-12-06	2001-12-06	026072296
304	FUSOSOME COMPOSITIONS FOR HEMATOPOIETIC STEM CELL DELIVERY	VON MALTZAHN GEOFFREY A [US] RUBENS JACOB ROSENBLUM [US] SHAH JAGESH VIJAYKUMAR [US] RUZO MATIAS ALBERT [US] PUCCI FERDINANDO [US] MILWID JOHN MILES [US] MEE MICHAEL TRAVIS [US] GORDON NEAL FRANCIS [US]	FLAGSHIP PIONEERING INNOVATIONS V INC [US]	WO2020102485A1	2018-11-14	C12N15/88	A61K35/76 (US) A61P7/06 (US) C12N15/88 (EP,US) C12N5/0647 (US) A61K31/7105 (US)	2020-05-22	2020-05-22	068848407
305	Peptide inhibitors of interleukin-23 receptor and their use to treat inflammatory diseases	BOURNE GREGORY CHENG XIAOLI FREDERICK BRIAN TROY ZHANG JIE PATEL DINESH V LIU DAVID BHANDARI ASHOK	PROTAGONIST THERAPEUTICS INC [US]	AU2016293619A1 AU2016293619B2	2015-07-15	A61K38/20 C07K14/54 C07K7/06 C07K7/08 C07K7/64	A61K9/50 (EA,KR) A61P1/04 (EP,EA) A61P1/16 (EP,EA) A61P1/18 (EP,EA) A61P11/02 (EP,EA) A61P11/06 (EP,EA) A61P15/00 (EP,EA) A61P17/06 (EP,EA) A61P19/02 (EP,EA) A61P29/00 (EP,EA) A61P3/00 (EP,EA) A61P3/10 (EP,EA) A61P35/00 (EP,EA) A61P37/02 (EP,EA) A61P37/06 (EP,EA,KR) A61P7/00 (EP,EA) C07K7/06 (EP,EA,KR) C07K7/08 (EP,EA,KR) A61K38/00 (EA,KR)	2018-02-01 2021-02-25	2017-01-19	057757647
306	NUCLEIC ACID DUPLEXES	RENNER WOLFGANG [CH] EVÉQUOZ DAMIEN [CH]	ALPHA ANOMERIC SAS [FR]	WO2022106695A1	2020-11-23	C12N15/11 C12N15/113	C12N15/111 (EP) C12N15/113 (EP) C12N2310/11 (EP) C12N2310/315 (EP) C12N2310/3231 (EP) C12N2310/3233 (EP) C12N2310/346 (EP) C12N2320/52 (EP) C12N2310/321, C12N2310/3521, ADD (EP) C12N2310/321, C12N2310/3525, ADD (EP)	2022-05-27	2022-05-27	073544100
307	METHODS OF CONTROLLING CELL DIFFERENTIATION AND GROWTH USING A FUSION PROTEIN AND A DRUG	BLAU CARL ANTHONY [US] SPENCER DAVID M [US]	UNIV LELAND STANFORD JUNIOR [US] UNIV WASHINGTON [US]	EP1045702A1 EP1045702A4 EP1045702B1	1998-01-08	A61K48/00 C12N15/85 A01K67/027 C07K14/505 C07K14/705 C07K14/715 C12N15/62 C12N15/85 A61K48/00 A61K48/00	A01K67/0271 (EP,US) C07K14/505 (EP,US) C07K14/70503 (EP,US) C07K14/715 (EP,US) C12N15/62 (EP,US) C12N15/85 (EP,US) A61K48/00 (EP,US) C07K2319/00 (EP,US) C07K2319/033 (EP,US) C07K2319/42 (EP,US) C07K2319/715 (EP,US)	2000-10-25 2002-12-04 2008-03-12	1999-07-15	027371764
308	HUMAN MONOCLONAL ANTIBODIES AGAINST CD20	TEELING JESSICA [GB] GLENNIE MARTIN [GB] PARREN PAUL [NL] GERRITSEN ARNOUT F [NL] RUULS SIGRID [NL] GRAUS YVO [NL] VAN DE WINKEL JAN [NL]	GENMAB AS [DK]	EP1740946A2 EP1740946B1	2004-04-20	A61K39/395 A61K45/06 A61K47/48 A61K51/10 C07K16/28 G01N33/53	A61K39/395 (EP) A61K45/06 (EP) A61K51/1027 (EP) A61P1/00 (EP) A61P1/04 (EP) A61P11/00 (EP) A61P11/06 (EP) A61P11/08 (EP) A61P13/12 (EP) A61P17/00 (EP) A61P17/02 (EP) A61P17/04 (EP) A61P17/06 (EP) A61P19/02 (EP) A61P19/08 (EP) A61P21/04 (EP) A61P25/00 (EP) A61P25/02 (EP) A61P27/02 (EP) A61P29/00 (EP) A61P3/10 (EP) A61P31/12 (EP) A61P31/18 (EP) A61P35/00 (EP) A61P35/02 (EP) A61P37/02 (EP) A61P43/00…	2007-01-10 2013-11-06	2005-11-03	034967249
309	1,3-Diacylated, 26,27-Alkyl/Haloakyl Vitamin D3 Compounds and Methods of Use Thereof	USKOKOVIC MILAN R [US] ADORINI LUCIANO [IT] PENNA GIUSEPPE [IT] COLLI ENRICO [IT]	BIOXELL SPA [IT]	US2008064668A1	2003-09-24	A61K31/59 A61K31/593 A61P11/00 A61P13/00 A61P17/06 A61P19/02 A61P19/04 A61P25/28 A61P3/10 A61P35/00 A61P5/14 A61P7/02 A61P9/08 C07C401/00	A61P1/16 (EP) A61P11/00 (EP) A61P13/00 (EP) A61P13/08 (EP) A61P13/12 (EP) A61P17/00 (EP) A61P17/02 (EP) A61P17/06 (EP) A61P19/02 (EP) A61P19/04 (EP) A61P19/08 (EP) A61P19/10 (EP) A61P21/04 (EP) A61P25/00 (EP) A61P25/14 (EP) A61P25/16 (EP) A61P25/28 (EP) A61P27/02 (EP) A61P29/00 (EP) A61P3/02 (EP) A61P3/04 (EP) A61P3/10 (EP) A61P35/00 (EP) A61P35/02 (EP) A61P37/00 (EP) A61P37/06 (EP) A61P43/00 (EP…	2008-03-13	2005-04-07	039170491
310	Human monoclonal antibodies against CD20	TEELING JESSICA RUULS SIGRID GLENNIE MARTIN VAN DE WINKEL JAN G J PARREN PAUL PETERSEN JORGEN BAADSGAARD OLE HUANG HAICHUN	GENMAB AS [DK]	AU2019204903A1 AU2019204903B2	2012-12-21	C07K16/28 C07K16/42 C12N5/22 C12N5/24		2019-07-25 2021-07-08	2015-08-13	054013709
311	修飾ペプチドおよび関連する使用方法			JP2022535086A	2019-06-05	A61K38/08 A61K38/10 A61P1/16 A61P25/00 A61P31/12 A61P35/00 A61P35/02 A61P37/04 A61P43/00 A61P7/00 A61P9/00 C07K7/06 C12N1/15 C12N1/19 C12N1/21 C12N15/11 C12N15/12 C12N15/63 C12N5/10	A61P25/28 (EP,CN) A61P31/12 (EP,CN) A61P35/00 (EP,CN) C07K7/06 (EP,CN,US) C07K7/08 (EP,CN,US) C12N9/12 (CN) C12Y207/11011 (EP,CN) A61K38/00 (EP,CN,US) C12N9/12 (EP)	2022-08-04	2020-12-10	073652670
312	METHODS	BONNER MELISSA [US] HOBAN MEGAN [US]	BLUEBIRD BIO INC [US]	WO2022099083A1 WO2022099083A8	2020-11-06	A61K35/28 A61K39/395 C07K16/28	A61K31/395 (EP) A61K31/675 (EP) A61K35/28 (EP) A61K38/48 (EP) A61K39/39541 (EP) A61K39/39558 (EP) A61K45/06 (EP) A61P7/00 (EP) C07K16/2803 (EP) A61K2039/505 (EP) A61K2039/507 (EP) A61K31/395, A61K2300/00, INV (EP) A61K31/675, A61K2300/00, INV (EP) A61K38/48, A61K2300/00, INV (EP) A61K39/39541, A61K2300/00, INV (EP) A61K39/39558, A61K2300/00, INV (EP)	2022-05-12 2022-07-14	2022-05-12	081457441
313	항-CD38 항체, 이의 항원 결합 단편, 및 제약 용도	YE XIN SUN LE SONG MINGJUAN FU BEIBEI WANG XIAOHUA ZHANG LEI TAO WEIKANG	JIANGSU HENGRUI MEDICINE CO [CN] SHANGHAI HENGRUI PHARMACEUTICAL CO LTD [CN]	KR20210057752A	2018-09-11	A61K39/00 A61P19/02 A61P35/00 C07K16/28 G01N33/68	A61P19/02 (KR) A61P35/00 (EP,KR,US) A61P37/00 (EP) C07K16/2896 (EP,KR,US) G01N33/573 (EP) G01N33/57492 (US) G01N33/6857 (KR) A61K2039/505 (EP,KR,US) C07K2317/24 (EP,KR,US) C07K2317/565 (KR,US) C07K2317/567 (US) C07K2317/72 (EP) C07K2317/732 (US) C07K2317/734 (EP,US) C07K2317/76 (EP) C07K2317/92 (EP,US) C07K2317/94 (EP) G01N2333/70596 (EP,US) G01N2333/91148 (EP)	2021-05-21	2020-03-19	069777131
314	КОМБИНИРОВАННАЯ ТЕРАПИЯ ДЛЯ ЛЕЧЕНИЯ СВЯЗАННЫХ С BCMA РАКОВЫХ ЗАБОЛЕВАНИЙ И АУТОИММУННЫХ РАССТРОЙСТВ			RU2019128662A RU2019128662A3	2017-02-17	A61K31/55	A61K31/192 (US) A61K31/216 (US) A61K31/417 (US) A61K31/4245 (EP,KR,US) A61K31/55 (EP) A61K31/5513 (EP,US) A61K35/17 (EP) A61K39/3955 (KR) A61K39/39558 (EP,KR) A61K45/06 (EP,KR) A61K9/0053 (US) A61P35/00 (EP,KR,US) A61P35/02 (EP) A61P37/00 (EP,KR) A61P37/02 (EP) C07K14/475 (US) C07K14/52 (US) C07K14/70578 (EP) C07K16/2878 (EP,KR,US) C07K16/2887 (US) C07K16/40 (US) A61K2039/505 (KR) A61K2039/507 (K…	2021-03-17 2021-06-18	2018-08-23	061692042
315	ALK7 ANTAGONISTS AND USES THEREOF	KNOPF JOHN [US] KUMAR RAVINDRA [US] GRINBERG ASYA [US] PEARSALL ROBERT SCOTT [US] SAKO DIANNE S [US] CASTONGUAY ROSELYNE [US] LI GANG [US] DAGON YOSSI [US]	ACCELERON PHARMA INC [US]	WO2017177013A1	2016-04-06	A61K38/16 A61P1/16 A61P13/12 A61P3/00 A61P3/04 A61P3/06 A61P3/10 A61P35/00	A61K38/1709 (EP,US) A61K38/177 (EP,US) A61P1/16 (EP) A61P13/12 (EP) A61P3/00 (EP) A61P3/04 (EP) A61P3/06 (EP) A61P3/10 (EP) A61P35/00 (EP) C07K14/71 (EP,US) C07K16/2863 (US) C12N9/1205 (EP,US) C07K2317/76 (US) C07K2319/00 (EP,US) C07K2319/10 (US) C07K2319/20 (EP,US) C07K2319/30 (EP,US) C07K2319/35 (US) C07K2319/70 (EP,US) C07K2319/74 (US) Y02A50/30 (EP)	2017-10-12	2017-10-12	060001461
316	METHODS AND COMPOSITIONS FOR STIMULATING THE PROLIFERATION OR DIFFERENTIATION OF STEM CELLS WITH SUBSTANCE P OR AN ANALOG THEREOF	SIEGEL HAL [US] BENSON KASEY L [US]	IMMUNEREGEN BIOSCIENCES INC [US]	CA2694696A1	2007-07-27	A01N65/00 A61K38/08 A61P7/06 C12N5/0789	A61K38/08 (EP,US) A61P1/16 (EP) A61P17/02 (EP) A61P19/02 (EP) A61P21/04 (EP) A61P25/16 (EP) A61P25/28 (EP) A61P27/16 (EP) A61P29/00 (EP) A61P3/10 (EP) A61P35/00 (EP) A61P35/02 (EP) A61P37/02 (EP) A61P43/00 (EP) A61P7/00 (EP) A61P7/06 (EP) C12N5/0647 (EP,US) C12N2501/83 (EP,US)	2009-02-05	2009-01-29	040295571
317	PEPTIDE INHIBITORS OF INTERLEUKIN-23 AND THEIR USE TO TREAT INFLAMMATORY DISEASES	BHANDARI ASHOK [US] CHENG XIAOLI [US] MATTHEAKIS LARRY C [US]	PROTAGONIST THERAPEUTICS INC [US]	US2019270786A1	2016-07-27	A61K38/16 A61K47/60 A61K9/00 A61P1/00 A61P17/06 C07K14/54 C07K19/00	A61K38/16 (US) A61K47/60 (US) A61K9/0019 (US) A61K9/0053 (US) A61P1/00 (EP,US) A61P17/06 (EP,US) C07K14/00 (US) C07K14/54 (EP,US) C07K19/00 (US) A61K38/00 (EP,US)	2019-09-05	2018-02-01	061016881
318	HEPATITIS C VIRUS ASIALOGLYCOPROTEINS	RALSTON ROBERT O [US] THUDIUM KENT B [US] HALL JOHN A [US] BERGER KIM M [US] CHOO QUI-LIM [US] HOUGHTON MICHAEL [US] KUO GEORGE [US] GERVASE BARBARA A [US] MARCUS FRANK [US]	CHIRON CORP [US]	CA2190265A1	1990-11-08	A61K39/29 C07K1/22 C07K14/18 C12N15/51 G01N33/576 A61K35/16 A61K38/00 A61K38/10 A61K39/29 A61P1/16 A61P31/12 C07K14/18 C12N1/19 C12N15/09 C12N15/51 C12N5/10 C12P21/02 C12P21/04 G01N33/576 A61K39/00	A61P1/16 (EP) A61P31/12 (EP) C07K14/005 (EP,US) A61K39/00 (EP,US) C12N2770/24222 (EP,US) Y10S530/82 (EP,US) Y10S530/826 (EP,US) Y10S977/802 (EP,US) Y10S977/803 (EP,US) Y10S977/804 (EP,US) Y10S977/915 (EP,US) Y10S977/918 (EP,US)	1995-12-07	1995-12-07	022945252
319	HEPARANASE MEDIATED CELL ADHESION AND USES THEREOF	VLODAVSKY ISRAEL [IL] ZECHARIA EYAL [IL] GOLDSHMIDT ORIT [IL] ILAN NETA [IL]	HADASIT MED RES SERVICE [IL] VLODAVSKY ISRAEL [IL] ZECHARIA EYAL [IL] GOLDSHMIDT ORIT [IL] ILAN NETA [IL]	WO2004048558A2 WO2004048558A3	2002-11-24	C12N9/00 A61K38/47 C12N15/56 C12N9/24 C12N9/26 A61L31/00 C12N15/56 C12N9/24 C12Q1/34 A61K38/00	A61L31/005 (EP) C12N9/2402 (EP) C12Q1/34 (EP) C12Y302/01031 (EP) C12Y302/01166 (EP) A61K38/00 (EP) G01N2333/924 (EP) G01N2500/10 (EP)	2004-06-10 2004-07-22	2004-06-10	030011950
320	Methods and Compositions for the Treatment of Cytoplasmic Glycogen Storage Disorders	KISHNANI PRIYA [US] SUN BAODONG [US] KOEBERL DWIGHT D [US]	UNIV DUKE [US]	US2022040126A1	2015-09-18	A61K31/05 A61K31/12 A61K31/137 A61K31/155 A61K31/167 A61K31/192 A61K31/198 A61K31/216 A61K31/277 A61K31/352 A61K31/355 A61K31/385 A61K31/436 A61K31/522 A61K31/5415 A61K31/55 A61K31/575 A61K31/7016 A61K33/00 A61K38/46 A61K38/47 A61P3/00	A61K31/05 (EP,US) A61K31/12 (EP,US) A61K31/137 (EP,US) A61K31/155 (EP,US) A61K31/167 (EP,US) A61K31/192 (EP,US) A61K31/198 (EP,US) A61K31/216 (EP,US) A61K31/277 (EP,US) A61K31/352 (EP,US) A61K31/355 (EP,US) A61K31/385 (EP,US) A61K31/436 (EP,US) A61K31/522 (EP,US) A61K31/5415 (EP,US) A61K31/55 (EP,US) A61K31/575 (EP,US) A61K31/7016 (EP,US) A61K33/00 (EP,US) A61K38/465 (EP,US) A61K38/47 (EP,US) A61…	2022-02-10	2017-03-23	058289696
321	ヒト造血細胞へのウイルス遺伝子導入を増強させるための化合物および方法			JP2017529075A JP6795493B2	2014-09-18	A61K35/14 A61K35/28 A61K35/51 A61K48/00 A61P3/00 A61P43/00 A61P7/00 A61P7/06 C12N15/09 C12N15/64 C12N15/86	A61K35/28 (EP,US) A61K48/00 (EP,US) A61P3/00 (EP) A61P43/00 (EP) A61P7/00 (EP) A61P7/06 (EP) C07D487/04 (EP,US) C07D519/00 (EP,US) C07K5/0806 (EP,US) C12N15/86 (EP,US) C12N15/87 (EP,US) C12N5/0647 (EP,US) C12N2501/999 (EP,US) C12N2510/00 (EP,US) C12N2740/15043 (EP,US)	2017-10-05 2020-12-02	2016-03-24	055532390
322	BASE EDITORS AND USES THEREOF	LIU DAVID [US] KOBLAN LUKE [US] WILSON CHRISTOPHER [US] DOMAN JORDAN [US]	BROAD INST INC [US] HARVARD COLLEGE [US]	WO2019226953A1	2018-05-23	C12N9/22	A61K31/713 (EP) C07K14/4702 (US) C12N9/22 (EP,US) C12N9/78 (EP,US) C12Y305/04004 (EP) C12Y305/04005 (EP) C07K2319/09 (EP,US) C12Y305/04004 (US) C12Y305/04005 (US)	2019-11-28	2019-11-28	066867802
323	트리아자사이클로도데칸설폰아미드 (＂TCD＂)계 단백질 분비 저해제	JOHNSON HENRY	KEZAR LIFE SCIENCES [US]	KR20200133238A	2018-03-16	A61K31/4523 A61P19/02 A61P29/00 A61P35/00 A61P37/00 C07D255/02 C07D401/12	A61K31/4523 (KR) A61P19/02 (KR) A61P29/00 (KR) A61P35/00 (KR,US) A61P37/00 (KR) C07D255/02 (EP,IL,KR,US) C07D401/12 (KR,US) C07D401/14 (US) C07D403/12 (US) C07D413/14 (US)	2020-11-26	2019-09-19	066041635
324	-20 HIGHLY CONCENTRATED PHARMACEUTICAL FORMULATIONS COMPRISING ANTI-CD20 ANTIBODY	ADLER MICHAEL [DE] MAHLER HANNS CHRISTIAN [DE] STAUCH OLIVER BORIS [DE]	HOFFMANN LA ROCHE [CH]	KR101782301B1 KR20170034441A	2009-09-11	A61K38/47 A61K39/395 A61K47/10 A61K47/18 A61K47/20 A61K47/22 A61K47/26 A61K47/42 A61K9/00 A61K9/08 A61K9/19	A61K38/47 (EP,EA,US) A61K39/3955 (EA,US) A61K39/39591 (KR) A61K45/06 (EA,KR,US) A61K47/10 (EP,EA,US) A61K47/12 (KR) A61K47/183 (EP,EA,US) A61K47/20 (EP,EA,US) A61K47/22 (EA,KR,US) A61K47/26 (EP,EA,KR,US) A61K47/42 (EA,US) A61K9/0019 (EP,EA,US) A61K9/0021 (KR) A61K9/19 (EP,EA,US) A61P35/00 (EP,KR) A61P37/02 (EP) A61P43/00 (EP) C07K16/2887 (EA,US) C07K16/3061 (EA,US) A61K2039/505 (EA,KR,US) A61K203…	2017-03-28 2017-09-26	2011-03-17	043732866
325	INHIBITORS OF THE MAP KINASE PATHWAY	BLENIS JOHN [US] MURPHY LEON O [US]	HARVARD COLLEGE [US] BLENIS JOHN [US] MURPHY LEON O [US]	WO2005007090A2 WO2005007090A3	2003-07-03	A61K A61K G01N33/50 G01N33/574 G01N33/68 C12N15/00 C12N5/00	A61K47/62 (EP) G01N33/5011 (EP) G01N33/5041 (EP) G01N33/57496 (EP) G01N33/6893 (EP) G01N2333/91205 (EP) G01N2500/02 (EP)	2005-01-27 2009-04-09	2005-01-27	034079069
326	METHODS FOR ACTIVATING T CELLS USING AN INDUCIBLE CHIMERIC POLYPEPTIDE	FOSTER AARON EDWARD [US] SPENCER DAVID [US] COLLINSON-PAUTZ MATTHEW ROBERT [US] SLAWIN KEVIN [US]	BELLICUM PHARMACEUTICALS INC [US]	WO2015123527A1	2014-02-14	A61K35/14	A61K35/14 (EP,US) A61P1/06 (EP) A61P17/14 (EP) A61P19/00 (EP) A61P25/00 (EP) A61P31/04 (EP) A61P31/06 (EP) A61P31/12 (EP) A61P31/18 (EP) A61P33/02 (EP) A61P33/06 (EP) A61P35/00 (EP) A61P35/02 (EP) A61P37/02 (EP) A61P37/04 (EP) A61P7/00 (EP) A61P7/06 (EP) C07K14/00 (EP,US) C07K14/4705 (US) C07K14/70578 (EP,US) C07K16/18 (US) A61K38/00 (EP,US) C07K2317/622 (US) C07K2319/30 (US) C07K2319/33 (US) Y02…	2015-08-20	2015-08-20	053800657
327	ANTI-CD37 ANTIBODY AND BCR PATHWAY ANTAGONIST COMBINATION THERAPY FOR TREATMENT OF B-CELL MALIGNANCIES AND DISORDERS	STROMATT SCOTT [US]	STROMATT SCOTT [US]	WO2014143807A2 WO2014143807A3	2013-03-15	A61K39/395 C12M1/34 G01N27/30 G01N33/50	A61K39/39558 (EP) C07K16/2809 (EP) C07K16/2887 (EP) C07K16/2896 (EP) A61K2039/505 (EP) A61K2039/507 (EP) C07K2317/31 (EP) A61K39/39558, A61K2300/00, INV (EP)	2014-09-18 2014-12-18	2014-09-18	051538275
328	CAL-T CONSTRUCTS AND USES THEREOF	PAKYARI MOHAMMADREZA [US] CETRULO CURTIS [US] WONG WILSON [US] OKUMA ATSUSHI [JP]	UNIV BOSTON [US] MASSACHUSETTS GEN HOSPITAL [US]	WO2021076887A1	2019-10-18	A61K38/17 C07K16/28	A61K38/16 (IL,US) A61K39/001 (EP,IL) C07K14/7051 (EP,IL,US) C07K14/70539 (EP,IL) C07K14/70596 (EP,IL) C12N15/102 (IL,US) A61K2039/5156 (EP,IL) A61K38/00 (EP) C07K2319/00 (EP,IL) C07K2319/02 (IL,US) C07K2319/03 (EP,IL) C07K2319/33 (EP,IL) C07K2319/73 (IL,US) C07K2319/81 (IL,US) Y02A50/30 (EP)	2021-04-22	2021-04-22	075492397
329	ANTI-CD37 ANTIBODY AND ANTI-CD20 ANTIBODY COMBINATION THERAPY FOR TREATMENT OF B-CELL MALIGNANCIES AND DISORDERS	STROMATT SCOTT [US] GORDON BRIAN [US]	EMERGENT PRODUCT DEV SEATTLE [US]	WO2015116729A2 WO2015116729A3	2014-01-28	A61K39/395 C07K16/00	A61K39/39558 (EP) C07K16/2809 (EP) C07K16/2896 (EP) A61K2039/507 (EP) C07K2317/31 (EP) C07K2317/734 (EP) A61K39/39558, A61K2300/00, INV (EP)	2015-08-06 2015-11-05	2015-08-06	053757910
330	LIPIDATED PEPTIDE INHIBITORS OF INTERLEUKIN-23 RECEPTOR	NEELAMKAVIL SANTHOSH [US] SUN CHENGZAO [US] SOMANI SANDEEP [US] BARROS STEPHANIE [US] PATCH RAYMOND [US] ZHANG JING [US] RIEXINGER DOUGLAS [US] HENDRICK CHARLES [US] BIANCHI ELISABETTA [IT] COSTANTE ROBERTO [IT] ROSOLIA FEDERICA [IT] LOLLOBRIGIDA MARTINA [IT] DEL RIZZO SONIA [IT] BRANCA DANILA [IT] BHANDARI ASHOK [US] DANIEL JAMES [US] TRAN TRAN TRUNG [US] FREDERICK BRIAN [US]	JANSSEN BIOTECH INC [US] PROTAGONIST THERAPEUTICS INC [US]	WO2023288019A2 WO2023288019A3	2021-07-14	A61K38/08 C07K7/08 A61K38/10 C07K14/715 C07K7/64 C12N15/12 A61K38/00 C07K7/00	A61K38/08 (EP) A61P29/00 (EP) A61P37/00 (EP) C07K7/08 (EP)	2023-01-19 2023-03-02	2023-01-19	084920513
331	METHODS FOR OBTAINING A SEQUENCE	PUSHKAREV DMITRY [US] QUAKE STEPHEN R [US] VOSKOBOYNIK AYELET [US] KERTESZ MICHAEL [US]	PUSHKAREV DMITRY [US] QUAKE STEPHEN R [US] VOSKOBOYNIK AYELET [US] KERTESZ MICHAEL [US] UNIV LELAND STANFORD JUNIOR [US]	US2013157870A1 US9725765B2	2011-09-09	C12Q1/68	B01L3/5027 (GB) C12Q1/6806 (US) C12Q1/6855 (GB) C12Q1/6869 (EP,GB,US) C12Q1/6874 (US) Y02A50/30 (US) C12Q1/6869, C12Q2527/146, C12Q2535/122, INV (EP,US)	2013-06-20 2017-08-08	2013-03-14	047137164
332	Methods for controlling T cell proliferation	SPENCER DAVID FOSTER AARON EDWARD SLAWIN KEVIN	BELLICUM PHARMACEUTICALS INC [US]	AU2014236726A1	2013-03-14	A61K39/00	A61P19/00 (EP) A61P3/00 (EP) A61P31/04 (EP) A61P31/06 (EP) A61P31/14 (EP) A61P31/16 (EP) A61P31/18 (EP) A61P31/20 (EP) A61P31/22 (EP) A61P33/02 (EP) A61P33/04 (EP) A61P33/06 (EP) A61P35/00 (EP) A61P35/02 (EP) A61P37/02 (EP) A61P37/04 (EP) A61P7/00 (EP) A61P7/06 (EP) C07K14/7051 (EP,US) C07K14/70521 (EP,US) C07K14/70578 (EP,US) C07K16/3069 (EP,US) C07K2317/24 (EP,US) C07K2317/622 (EP,US) C07K2317/…	2015-09-17	2014-09-25	051569299
333	NOVEL α4β7 PEPTIDE DIMER ANTAGONISTS	BHANDARI ASHOK PATEL DINESH V MATTHEAKIS LARRY C	PROTAGONIST THERAPEUTICS INC [US]	KR20160011625A	2013-04-02	A61K38/10 A61K38/17 C07K14/705 C07K7/08 C07K7/64	A61P1/00 (EP) A61P1/04 (EP) A61P1/16 (EP) A61P1/18 (EP) A61P11/00 (EP) A61P11/02 (EP) A61P11/06 (EP) A61P15/00 (EP) A61P29/00 (EP) A61P3/10 (EP) A61P35/00 (EP) A61P37/06 (EP) A61P43/00 (EP) C07K14/70546 (EP,US) C07K7/08 (EP,US) A61K38/00 (EP,US)	2016-02-01	2014-10-02	051621089
334	HOMODETIC CYCLIC PEPTIDES TARGETING A4S7 1NTEGRIN	VAZQUEZ MANUEL PEREZ [CA] MORSHED MONZUR M [CA] KAFAL ADAM PAUL [CA] ROUGHTON ANDREW [CA] HICKEY JENNIFER L [CA]	ENCYCLE THERAPEUTICS INC [CA]	CA3062385A1	2017-05-10	A61K38/12 A61P29/00 A61P37/06 C07K7/00 C07K7/50 C07K7/54 C07K7/64	A61K38/00 (IL,KR) A61P29/00 (EP,IL,KR,US) A61P37/06 (EP,IL,KR,US) C07K7/56 (EP,IL,KR,US) C07K7/64 (EP,IL,KR,US) A61K38/00 (EP,US) Y02A50/30 (EP)	2018-11-15	2018-11-15	064104122
335	BMP-ALK3 ANTAGONIST AND USE FOR PROMOTING BONE GROWTH	JASBIR SEEHRA	ACCELERON PHARMA INC	JP2019146568A	2009-03-30	A61K31/565 A61K31/59 A61K31/663 A61K33/06 A61K38/22 A61K38/23 A61K38/29 A61K38/43 A61K39/395 A61K45/00 A61K47/64 A61K47/68 A61P19/08 A61P19/10 A61P35/00 A61P35/04 A61P43/00 C07K14/705 C07K19/00 C12N15/12 C12N15/62 C12N5/10 C12P21/02 G01N33/15 G01N33/50	A61K38/00 (KR) A61K39/00 (KR) A61K39/395 (KR) A61P1/02 (EP) A61P19/00 (EP) A61P19/08 (EP) A61P19/10 (EP) A61P35/00 (EP) A61P35/04 (EP) A61P43/00 (EP) C07K14/51 (EP,KR,US) C07K14/71 (EP,US) C07K16/22 (KR,US) C07K16/2863 (US) C07K19/00 (KR) C12N15/09 (KR) C12N15/62 (KR) C12N15/63 (KR) C12N9/12 (EP,US) A61K2039/505 (US) A61K38/00 (EP,US) A61K39/00 (US) C07K2319/30 (EP,US) C12Y207/1103 (EP,US)	2019-09-05	2010-10-07	042828671
336	Glycosylation-deficient hepatocyte growth factor	KAZUHIRO NAKAMURA TOSHIKAZU MA [JP]	NAKAMURA TOSHIKAZU [JP]	CN1894280A	2003-12-16	A61K31/711 A61K48/00 A61P1/04 A61P1/16 A61P7/00 A61P9/00 C07K14/52 C12N15/19 C12P21/02		2007-01-10	2007-01-10	037598225
337	Prenatal and postnatal screening and treatment of critical monosaccharide deficiencies for neurologic and immunologic function	SZABO JOANNE [US]		US2011053889A1	2008-09-02	A61K31/198 A61K31/70 A61K31/7004 A61K31/7012 A61P25/00 A61P3/02 G06F17/18 G06F19/00 G06N5/02	A23L33/10 (EP,US) A23L33/30 (EP,US) A23L33/40 (EP,US) A61P25/00 (EP) A61P3/02 (EP)	2011-03-03	2011-03-03	043625756
338	LIVER PROGENITOR CELLS EXPRESSING HLA-G, AND METHOD FOR OBTAINING THESE CELLS COMPOSITIONS COMPRISING SAID CELLS AND THEIR USE	SOKAL ETIENNE [BE] MAZZA GIUSEPPE [GB] CORRITORE ELISA [BE] BELMONTE NATHALIE [FR] NAJIMI MUSTAPHA [BE] LOMBARD CATHERINE [BE]	PROMETHERA BIOSCIENCES S A /N V [BE]	WO2020120666A1	2018-12-14	C12N5/071	C12N5/0672 (EP) C12N2501/2301 (EP) C12N2501/231 (EP) C12N2501/24 (EP) C12N2501/25 (EP)	2020-06-18	2020-06-18	064900877
339	METHODS AND PRODUCTS RELATED TO THE IMPROVED ANALYSIS OF CARBOHYDRATES	GANDHE PANKAJ [US] RAGURAM SASI [US] BOSQUES CARLOS [US] KEISER NISHLA [US] SRINIVASAN ARAVIND [US] SASISEKHARAN RAM [US]	MASSACHUSETTS INST TECHNOLOGY [US] MOMENTA PHARMACEUTICALS INC [US]	US2010136599A1 US8000904B2	2004-04-15	G01N33/53 G01N33/68 G01N31/00	G01N33/6803 (EP,US) G01N33/6842 (EP,US) G01N33/6851 (EP,US) G01N2400/10 (EP,US) Y10T436/143333 (EP,US)	2010-06-03 2011-08-16	2005-11-24	034981344
340	CELL COMPOSITION COMPRISING LIVER PROGENITOR CELLS EXPRESSING HLA-E	TCHELINGERIAN JEAN-LEON [FR] CORRITORE ELISA [BE] MAZZA GIUSEPPE [GB] BELMONTE NATHALIE [FR] SOKAL ETIENNE [BE]	PROMETHERA BIOSCIENCES S A /N V [BE]	WO2020120664A1	2018-12-14	C12N5/071	A61K35/407 (KR,US) A61P1/16 (KR) C12N5/0672 (EP,IL,KR,US) C12N2501/2301 (EP,IL,KR,US) C12N2501/231 (EP,IL,KR,US) C12N2501/24 (EP,IL,KR,US) C12N2501/25 (EP,IL,KR,US)	2020-06-18	2020-06-18	064900876
341	ANTI-IL-2 ANTIBODIES AND COMPOSITIONS AND USES THEREOF	RONDON ISAAC J [US] CRELLIN NATASHA K [US] BESSETTE PAUL [US] TROTTA ELEANORA [US] BLUESTONE JEFFREY A [US]	PFIZER [US] UNIV CALIFORNIA [US]	WO2015109212A1	2014-01-17	A61K39/395 C07K16/24	C07K16/246 (EP) A61K2039/505 (EP) C07K2317/21 (EP) C07K2317/33 (EP) C07K2317/622 (EP) C07K2317/75 (EP) C07K2317/76 (EP) C07K2317/92 (EP)	2015-07-23	2015-07-23	052444647
342	GEMINI VITAMIN D3 COMPOUNDS AND METHODS OF USE THEREOF	ADORINI LUCIANO [IT] MAEHR HUBERT [US] USKOKOVIC MILAN R [US] PENNA GUISEPPE [IT] LI YAN CHUN [US]	BIOXELL SPA [IT] UNIV CHICAGO [US]	CA2524026A1	2003-04-30	A01N45/00 C07C1/00 A61K A01N45/00 C07C1/00	A61P1/04 (EP) A61P1/16 (EP) A61P11/00 (EP) A61P13/00 (EP) A61P13/08 (EP) A61P13/10 (EP) A61P13/12 (EP) A61P15/06 (EP) A61P17/00 (EP) A61P17/12 (EP) A61P19/00 (EP) A61P19/02 (EP) A61P19/04 (EP) A61P19/08 (EP) A61P19/10 (EP) A61P21/04 (EP) A61P25/00 (EP) A61P25/14 (EP) A61P25/16 (EP) A61P25/28 (EP) A61P27/02 (EP) A61P29/00 (EP) A61P3/02 (EP) A61P3/10 (EP) A61P35/00 (EP) A61P35/02 (EP) A61P37/00 (EP…	2004-11-18	2004-11-18	033434966
343	TRIPEPTIDE EPOXY KETONE PROTEASE INHIBITORS	MCMINN DUSTIN JOHNSON HENRY BOWERS SIMEON MOEBIUS DAVID C	ONYX THERAPEUTICS INC [US]	KR102365509B1 KR20150131275A	2013-03-14	A61K31/336 A61K31/404 C07D303/32 C07D405/12 C07D409/12 C07D413/12 C07K5/083	A61K38/06 (US) A61P1/00 (EP) A61P1/04 (EP) A61P11/00 (EP) A61P11/06 (EP) A61P13/12 (EP) A61P17/00 (EP) A61P17/06 (EP) A61P19/02 (EP) A61P21/04 (EP) A61P25/00 (EP) A61P29/00 (EP,US) A61P3/10 (EP) A61P31/04 (EP) A61P31/06 (EP) A61P37/00 (EP) A61P37/02 (EP) A61P37/08 (EP) A61P43/00 (EP) A61P5/00 (EP) A61P7/00 (EP) A61P7/06 (EP) A61P9/10 (EP) C07D303/32 (EP,US) C07D405/12 (EP,US) C07D407/12 (EP,US) C…	2015-11-24 2022-02-21	2015-11-24	080474996
344	PEPTIDE INHIBITORS OF INTERLEUKIN-23 RECEPTOR AND THEIR USE TO TREAT INFLAMMATORY DISEASES	BHANDARI ASHOK [US] FREDERICK BRIAN TROY [US] SULLIVAN DAVID CLIFFORD [US]	PROTAGONIST THERAPEUTICS INC [US]	US2022251142A1	2018-07-12	C07K7/56	C07K7/02 (EP) C07K7/08 (EP) C07K7/56 (US) A61K38/00 (EP,US)	2022-08-11	2020-01-16	069142073
345	NOVEL CYCLIC MONOMER AND DIMER PEPTIDES HAVING INTEGRIN ANTAGONIST ACTIVITY	BHANDARI ASHOK [US] PATEL DINESH V [US] ZEMEDE GENET [US]	PROTAGONIST THERAPEUTICS INC [US]	WO2016054445A1	2014-10-01	A61K38/00 C07K7/18	A61K47/542 (US) A61K47/545 (US) A61K47/60 (US) A61P1/00 (EP,US) A61P29/00 (EP,US) A61P37/00 (EP,US) C07K14/70546 (EP,US) C07K14/7055 (US) C07K7/06 (US) C07K7/08 (EP,US) A61K38/00 (EP,US)	2016-04-07	2016-04-07	055631563
346	2-OXOPIPERIDIN-3-YL DERIVATIVES AND USE THEREOF	PASCUAL GILABERT MARTA [ES] PÉREZ OZCÁRIZ SERGIO [ES] LÓPEZ GÓMEZ CRISTINA [ES] ALONSO FERNÁNDEZ JAVIER [ES] CASTELLS BOLIART JOSEP [ES]	INST UNIV CIENCIA I TECNOLOGIA [ES]	EP3587416A1	2018-06-29	C07D211/76 C07D401/12 C07D401/14 C07D409/12 C07D409/14 C07D413/12 C07D413/14	C07D211/76 (EP) C07D401/12 (EP) C07D401/14 (EP) C07D409/12 (EP) C07D409/14 (EP) C07D413/12 (EP) C07D413/14 (EP)	2020-01-01	2020-01-01	062842046
347	Anti-interleukin-33 antibodies and uses thereof	HASS PHILIP E [US] HAZEN MEREDITH [US] HSIAO YI-CHUN [TW] KHOSLA RAJITA [US] NAKAMURA GERALD R [US] SESHASAYEE DHAYA [US] VAN LOOKEREN-CAMPAGNE MENNO [NL] XI HONGKANG [US] ZHAI WENWU [US] BEVERS JACK [US] CHIANG NANCY [US] HSIAO YI CHUN [TW]	GENENTECH INC [US]	TW201625683A TWI705976B	2014-11-10	A61K39/395 A61K45/06 C07K16/24 C07K16/28	A61K39/3955 (US) A61P1/04 (EP) A61P1/16 (EP) A61P11/02 (EP) A61P11/06 (EP) A61P11/08 (EP) A61P17/04 (EP) A61P17/06 (EP) A61P19/02 (EP) A61P25/00 (EP) A61P25/04 (EP) A61P25/28 (EP) A61P27/02 (EP) A61P27/06 (EP) A61P29/00 (EP) A61P3/10 (EP) A61P31/00 (EP) A61P31/04 (EP) A61P31/12 (EP) A61P31/16 (EP) A61P33/00 (EP) A61P33/02 (EP) A61P35/00 (EP) A61P37/00 (EP) A61P37/08 (EP) A61P43/00 (EP) A61P9/00 (…	2016-07-16 2020-10-01	2016-05-19	054608970
348	CELL-TO-CELL DELIVERY OF RNA CIRCUITS	HORNS RICHARD [US] ELOWITZ MICHAEL [US] MARTINEZ JOE [US]	CALIFORNIA INST OF TECHN [US]	WO2023023528A1	2021-08-17	C12N15/62 C12N15/63 C12N15/86 C12N15/87 C12N5/0783	C07K14/005 (US) C07K14/705 (EP) C12N15/625 (EP,US) C12N15/86 (EP,US) C12N15/88 (EP,US) A61K48/0041 (EP) C07K2319/00 (EP) C07K2319/85 (US) C12N2740/13022 (EP,US) C12N2740/13023 (EP) C12N2740/13042 (EP,US) C12N2740/16022 (EP,US) C12N2740/16023 (EP) C12N2740/16042 (EP,US) Y02A50/30 (EP)	2023-02-23	2023-02-23	085239846
349	Super chip, preparation method and application thereof	CAO HONGZHI CHEN SHENGPEI JIANG HUI SUN JING WANG JUN WANG JIAN YANG HUANMING	BGI SHENZHEN CO LTD BGI SHENZHEN	CN103890189A CN103890189B	2011-10-14	C12Q1/68	C12Q1/6874 (US) C12Q1/6883 (EP,CN,US) C12Q1/6869 (EP,US) C12Q2600/156 (EP,CN,US)	2014-06-25 2017-07-07	2012-01-25	045481837
350	LIPID PRODRUGS OF MYCOPHENOLIC ACID AND USES THEREOF	BONNER DANIEL KENNETH [US] KARANAM KETKI [US] HAN SIFEI [AU] HU LUOJUAN [AU] PORTER CHRISTOPHER JOHN HAMILTON [AU] QUACH TIM [AU] SHYAM RISHAB R [US] SIMPSON JAMIE [US] TREVASKIS NATALIE [AU]	PURETECH LYT INC [US] UNIV MONASH [AU]	US11304954B2 US2020390777A1	2017-12-19	A61K31/5377 A61K47/54 A61P37/06 C07D413/12	A61K31/5377 (EP,US) A61K45/06 (EP) A61K47/542 (EP,US) A61P37/06 (EP,US) C07D307/88 (EP) C07D413/12 (EP,US) Y02A50/30 (EP)	2020-12-17 2022-04-19	2020-12-17	081127217
351	HIGH-EFFICIENCY RECONSTITUTION OF RNA MOLECULES	BACHMANN LUKAS CHRISTOPH [US] PFAFF SAMUEL LAWRENCE [US]	SALK INST FOR BIOLOGICAL STUDI [US]	US2022145347A1	2019-03-29	C12N15/86 C12P19/34 C12Q1/6813	A61K48/005 (EP) C07K14/4708 (EP) C07K14/4716 (EP) C07K14/705 (EP) C07K14/755 (EP) C12N15/63 (EP) C12N15/86 (EP,US) C12P19/34 (US) C12P21/02 (EP) C12Q1/6813 (US) A61K48/0083 (EP) C12N2310/16 (EP) C12N2750/14111 (US) C12N2750/14143 (EP) C12N2800/40 (EP) C12N2830/42 (EP) C12N2840/445 (EP)	2022-05-12	2020-10-08	072667049
352	COMPOUNDS AND METHODS FOR REGULATING INTEGRIN CD11B/CD18	GUPTA VINEET [US]	ADHAERE PHARAMACEUTICALS INC [US] ADHAERE PHARMACEUTICALS INC [US]	CA2924494A1 CA2924494C	2010-07-08	A61K31/427 A61K49/00 A61L27/54 A61L31/16 A61P29/00 A61P9/10 G01N33/48	A61K31/427 (CN) A61K31/5377 (CN) A61P1/04 (EP) A61P11/06 (EP) A61P13/12 (EP) A61P17/00 (EP) A61P17/02 (EP) A61P17/06 (EP) A61P19/02 (EP) A61P19/04 (EP) A61P25/00 (EP) A61P25/28 (EP) A61P29/00 (EP) A61P3/04 (EP) A61P3/06 (EP) A61P3/10 (EP) A61P31/18 (EP) A61P33/06 (EP) A61P35/00 (EP) A61P35/02 (EP) A61P37/00 (EP) A61P37/02 (EP) A61P37/08 (EP) A61P43/00 (EP) A61P7/00 (EP) A61P9/00 (EP) A61P9/10 (EP…	2012-01-12 2019-01-08	2012-01-12	045439028
353	20-CYCLOALKYL,26,27-ALKYL/HALOALKYL VITAMIN D3 COMPOUNDS ANDMETHODS OF USE THEREOF	MARCZAK STANISLAW [US] USKOKOVIC MILAN R [US] COLLI ENRICO [IT] PENNA GUISEPPE [IT] ADORINI LUCIANO [IT]	BIOXELL SPA [IT]	CA2580962A1	2004-09-24	A61K31/351 C07D309/04	A61P1/04 (EP) A61P1/16 (EP) A61P11/00 (EP) A61P13/10 (EP) A61P13/12 (EP) A61P15/06 (EP) A61P17/00 (EP) A61P17/06 (EP) A61P19/02 (EP) A61P19/08 (EP) A61P19/10 (EP) A61P21/00 (EP) A61P21/04 (EP) A61P25/00 (EP) A61P25/16 (EP) A61P25/28 (EP) A61P27/02 (EP) A61P29/00 (EP) A61P3/02 (EP) A61P3/10 (EP) A61P3/12 (EP) A61P31/18 (EP) A61P31/22 (EP) A61P35/00 (EP) A61P37/00 (EP) A61P37/06 (EP) A61P43/00 (EP)…	2006-04-06	2006-04-06	036119461
354	PEPTIDE INHIBITORS OF INTERLEUKIN-23 RECEPTOR AND THEIR USE TO TREAT INFLAMMATORY DISEASES	BHANDARI ASHOK [US] BOURNE GREGORY THOMAS [AU]	PROTAGONIST THERAPEUTICS INC [US]	US2020207822A1	2017-01-18	C07K14/47 C07K7/08 C07K7/64	A61P1/00 (EP) C07K14/4703 (US) C07K14/7155 (EP) C07K7/08 (EP,US) C07K7/64 (US) A61K38/00 (EP,US)	2020-07-02	2018-07-26	062908287
355	ANTIBODY-MEDIATED DELIVERY OF CAS9 TO MAMMALIAN CELLS	CORN JACOB [CH] DEWITT MARK [US] SHAMS ARIK [US] FOSS DANA V [US]	UNIV CALIFORNIA [US]	WO2019051428A1	2017-09-11	C07K14/705 C12N15/09 C12N15/11 C12N15/113 C12N15/63 C12N15/85 C12N15/87 C12N5/10 C12N5/16 C12N9/22	C07K16/2809 (US) C07K16/3015 (US) C07K16/3069 (US) C12N15/09 (EP) C12N15/102 (EP) C12N15/11 (US) C12N15/111 (EP) C12N15/63 (EP) C12N15/907 (US) C12N5/0636 (EP) C12N9/22 (EP,US) C07K2319/00 (EP) C07K2319/09 (EP,US) C07K2319/33 (EP,US) C07K2319/80 (EP) C12N2310/20 (EP,US) C12N2310/3513 (EP,US) C12N2320/32 (EP,US) C12N2501/515 (EP) C12N2800/80 (US)	2019-03-14	2019-03-14	065634523
356	SCAFFOLDS FOR ENHANCING NEUTROPHILS AND USES THEREOF	SHAH NISARG [US] KERR MATTHEW [US] MOONEY DAVID [US]	HARVARD COLLEGE [US] UNIV CALIFORNIA [US]	WO2022099093A1 WO2022099093A8	2020-11-06	A61K38/17 A61K38/39 A61L27/36	A61K31/728 (EP) A61K38/193 (EP) A61K45/06 (EP) A61L27/36 (EP) A61P35/00 (EP) A61K31/728, A61K2300/00, INV (EP) A61K38/193, A61K2300/00, INV (EP)	2022-05-12 2022-06-30	2022-05-12	081457451
357	ALBUMIN-FUSED KUNITZ DOMAIN PEPTIDE	HAUSER HANS-PETER WEIMER THOMAS ROMBERG VAL KEE SCOTT M SLEEP DARRELL LADNER ROBERT CHARLES LEY ARTHUR C	NOVOZYMES BIOPHARMA UK LTD DYAX CORP	JP2010046076A	2002-02-07	A61K38/00 A61K38/55 A61K39/00 A61K39/395 A61K47/48 A61K48/00 A61K9/00 A61P1/00 A61P1/04 A61P1/18 A61P11/00 A61P11/06 A61P17/02 A61P17/06 A61P19/04 A61P27/02 A61P29/00 A61P3/12 A61P31/10 A61P31/18 A61P35/00 A61P37/02 A61P37/04 A61P39/02 A61P7/00 A61P7/04 A61P7/10 A61P9/02 A61P9/10 C07K14/16 C07K14/47 C07K14/76 C07K14/765 C07K14/78 C07K14/81 C07K19/00 C12N1/15 C12N1/19 C12N1/21 C12N15/09 C12N15/62 …	A61K31/7088 (EP,US) A61K38/38 (KR) A61K38/39 (EP,US) A61K39/0005 (EP,US) A61K47/643 (EP,US) A61K9/0019 (EP,US) A61P1/00 (EP) A61P1/04 (EP) A61P1/18 (EP) A61P11/00 (EP) A61P11/06 (EP) A61P17/00 (EP) A61P17/02 (EP) A61P17/06 (EP) A61P19/02 (EP) A61P19/04 (EP) A61P27/02 (EP) A61P29/00 (EP) A61P3/12 (EP) A61P31/10 (EP) A61P31/18 (EP) A61P35/00 (EP) A61P37/02 (EP) A61P37/04 (EP) A61P39/02 (EP) A61P7/0…	2010-03-04	2003-08-14	027734531
358	ｉＰＳＣのＨＬＡによってインデックスされたリポジトリおよびｉＰＳＣ由来の幹細胞、ならびに関連するシステムおよび方法			JP2020515246A	2017-03-14	C12N5/074 C12N5/10 C12Q1/6881 G16B20/00	A61K35/545 (US) C07K14/70539 (US) C12N5/0696 (US) G06F15/0283 (US) G06F16/22 (EP,US) G06F16/2474 (US) G06F16/2477 (US) G16B35/20 (US) G16H50/70 (US) A61K35/28 (EP)	2020-05-28	2018-09-20	063523644
359	ANTI-VSTM5 ANTIBODIES AND THE USE THEREOF IN THERAPY AND DIAGNOSIS	LEVINE ZURIT [IL] ROTMAN GALIT [IL] DASSA LIAT [IL] LEVY OFER [IL] COJOCARU GAD S [IL] TOPORIK AMIR [IL] KLIGER YOSSEF [IL] POW ANDREW [US] LIANG SPENCER [US]	COMPUGEN LTD [IL]	WO2015037005A1	2013-09-11	A61K39/395 C07K16/18 C07K16/30 G01N33/564 G01N33/569 G01N33/574	A61K31/664 (EP,US) A61K38/00 (EP,US) A61K39/0011 (EP,US) A61K39/3955 (EP,US) A61K39/39558 (EP,US) A61K45/06 (US) A61P31/00 (EP) A61P35/00 (EP) C07K14/705 (EP,US) C07K16/28 (US) C07K16/2803 (EP,US) C07K16/2818 (US) C07K16/30 (US) G01N33/564 (EP,US) G01N33/57492 (EP,US) A61K2039/505 (US) A61K2039/507 (US) A61K2039/5154 (US) C07K2317/21 (EP,US) C07K2317/33 (US) C07K2317/51 (US) C07K2317/515 (US) C07…	2015-03-19	2015-03-19	052665165
360	células-tronco isoladas do fìgado	SOKAL ETIENNE NAJIMI MUSTAPHA	UNIV LOUVAIN [BE]	BRPI0620049A2	2005-12-21	C12N5/074		2011-11-01	2011-11-01	044851542
361	心不全を処置するための組成物および方法			JP2020506944A JP7144428B2	2017-02-06	A61K31/7088 A61K38/17 A61K39/395 A61K45/00 A61K47/68 A61K48/00 A61P1/18 A61P11/00 A61P11/06 A61P13/02 A61P43/00 A61P7/04 A61P9/00 A61P9/12 A61P9/10 C07K14/47 C07K16/00 C07K19/00 C12N15/12 C12N15/13 C12N15/62 C12N15/85 C12N5/10 C12P21/02 A61K38/18 A61P9/04	A61K38/179 (EP) A61K38/1875 (EP) A61P9/00 (EP) C07K14/4703 (US) C07K14/51 (EP,US) C07K14/70596 (EP) C07K14/71 (EP) C07K19/00 (US) C12N9/12 (EP) A61K38/00 (US) A61K38/1875 (US) A61K45/06 (US) A61P9/04 (US) C07K14/70596 (US) C07K14/71 (US) C07K16/22 (US) C07K2317/41 (US) C07K2317/76 (US) C07K2319/30 (EP,US)	2020-03-05 2022-09-29	2018-08-09	063040130
362	造血幹細胞を生成するための方法			JP2023504573A	2019-12-09	A61K35/12 A61P17/00 A61P25/00 A61P3/00 A61P35/00 A61P35/02 A61P37/02 A61P43/00 A61P7/00 A61P7/06 C12N5/0789	A61K35/28 (EP,IL,KR,US) A61K38/00 (IL,KR) C07K14/705 (EP,IL,KR) C07K14/70596 (EP,IL) C12N15/85 (KR) C12N5/0647 (EP,IL,KR,US) A61K38/00 (EP) C12N2506/11 (EP,IL,US) C12N2506/28 (KR,US) C12N2506/45 (EP,IL,KR,US) C12N2527/00 (US)	2023-02-03	2021-06-17	076330487
363	GLYCOSYLATED PROTEIN EXPRESSION IN PROKARYOTES	DELISA MATTHEW [US] GUARINO CASSANDRA [US] MANSELL THOMAS [US] FISHER ADAM [US]	CORNELL RES FOUNDATION INC [US]	EP2240595A2 EP2240595A4 EP2240595B1 EP2240595B2	2008-01-03	C12P19/18 C07K16/12 C12N9/10 C12P21/00	C07K16/1278 (EP,CN,US) C12N15/70 (US) C12N9/1048 (EP,US) C12N9/1051 (EP,US) C12N9/14 (EP,US) C12P21/005 (EP,CN,US) C07K2317/21 (EP,CN,US) C07K2317/41 (EP,CN,US) C12Y204/01132 (EP,US) C12Y204/01142 (EP,US) C12Y204/01255 (EP,US) C12Y204/01257 (EP,US) C12Y204/99018 (EP,US) C12Y306/03001 (EP,US)	2010-10-20 2011-06-29 2015-12-16 2019-07-24	2009-07-16	040853723
364	ALLOGENEIC CAR-T PLATFORM USING HLA-MATCHED BANK OF IPSCS, AND RELATED COMPOSITIONS, SYSTEMS, AND METHODS	SMITH ROBIN Y [US] GLICKSMAN MARCIE A [US]	ORIG3N INC [US]	WO2019045774A1	2017-09-01	A61K35/17 C07K14/705 C07K14/725 C07K16/30 C12N5/0783	A61K35/17 (EP,KR,US) A61K35/545 (US) A61P35/00 (KR) A61P37/02 (EP,KR) C07K14/7051 (EP,KR,US) C12N15/102 (KR) C12N15/113 (KR) C12N5/0636 (EP,KR) C12N9/22 (KR) G06F15/0283 (US) G06F17/18 (US) C07K14/70539 (US) C12N2310/20 (KR) C12N2501/50 (US) C12N2506/45 (EP,KR) C12N2510/00 (EP) G06F2219/00 (US)	2019-03-07	2019-03-07	065527687
365	ANTI-CXCR5 ANTIBODIES AND COMPOSITIONS AND USES THEREOF	GROTH RACHEL [US] SNYDER WILLIAM [US] CAO XIANJUN [US] DUNN ROBERT [US] DAL PORTO JOSEPH [US] KARIN MICHAEL [US]	PFIZER [US] UNIV CALIFORNIA [US]	WO2019108639A1	2017-12-01	C07K16/28	A61P19/02 (EP,IL,KR,US) A61P37/06 (EP,IL,KR,US) C07K16/24 (IL,US) C07K16/2866 (EP,IL,KR,US) C07K16/40 (IL,US) C12N15/62 (EP,IL,KR,US) A61K2039/505 (KR) A61K2039/54 (EP,IL,KR,US) A61K2039/545 (EP,IL,KR,US) C07K2317/24 (EP,IL,KR,US) C07K2317/30 (IL,US) C07K2317/33 (EP,IL,KR,US) C07K2317/41 (EP,IL,KR,US) C07K2317/565 (IL,US) C07K2317/732 (EP,IL,KR,US) C07K2317/92 (EP,IL,KR,US) C07K2317/94 (EP,IL,KR,…	2019-06-06	2019-06-01	064734144
366	ANTIBODIES AGAINST HUMAN CD38	DE WEERS MICHEL [NL] WALSETH TIM [US] VAN DE WINKEL JAN [NL] VINK TOM [NL] PARREN PAUL [NL]	GENMAB AS [DK]	US2016237161A1 US9944711B2	2010-06-09	A61K39/395 A61K45/06 C07K16/28 G01N33/573 C07K16/30	A61K39/3955 (US) A61K45/06 (US) A61P19/02 (EP) A61P29/00 (EP) A61P35/00 (EP) A61P35/02 (EP) C07K16/2878 (US) C07K16/2896 (EP,US) G01N33/573 (US) C07K2317/21 (EP,US) C07K2317/33 (US) C07K2317/34 (EP,US) C07K2317/51 (US) C07K2317/515 (US) C07K2317/56 (US) C07K2317/565 (EP,US) C07K2317/732 (EP,US) C07K2317/734 (US) C07K2317/75 (EP,US) C07K2317/76 (EP,US) G01N2333/91148 (US)	2016-08-18 2018-04-17	2011-12-15	044454551
367	LIPID PRODRUGS OF MYCOPHENOLIC ACID AND USES THEREOF	BONNER DANIEL KENNETH [US] KARANAM KETKI [US] HAN SIFEI [AU] HU LUOJUAN [AU] PORTER CHRISTOPHER JOHN HAMILTON [AU] QUACH TIM [AU] SHYAM RISHAB R [US] SIMPSON JAMIE [US] TREVASKIS NATALIE [AU]	ARIYA THERAPEUTICS INC [US] UNIV MONASH [AU]	WO2019126378A1	2017-12-19	A61K31/138 A61K31/167 A61K31/27	A61K31/5377 (US) A61K45/06 (EP) A61K47/542 (EP,US) A61P37/06 (US) C07D307/88 (EP) C07D413/12 (US)	2019-06-27	2019-06-27	066994291
368	LIPID PRODRUGS OF GLUCOCORTICOIDS AND USES THEREOF	BOLEN JOSEPH [US] BONNER DANIEL KENNETH [US] KARANAM KETKI [US] PORTER CHRISTOPHER JOHN [AU] SIMPSON JAMIE [US] TREVASKIS NATALIE [AU] ZHENG DAN [AU] LEONG NATHANIA [AU] SHARMA GARIMA [AU] MCINERNEY MITCHELL [AU] QUACH TIM [AU] HAN SIFEI [AU]	PURETECH LYT INC [US] UNIV MONASH [AU]	WO2020176856A1	2019-02-28	A61K31/02 A61K31/047 A61K31/121 A61K31/327 C07C33/05 C07C409/02	A61K45/06 (EP) A61K47/543 (EP) C07J1/0011 (EP) C07J1/0022 (EP) C07J1/0025 (EP) C07J1/0037 (EP) C07J1/007 (EP) C07J1/0074 (EP) C07J1/0096 (EP) C07J11/00 (EP) C07J15/00 (EP) C07J17/00 (EP) C07J17/005 (EP) C07J21/003 (EP) C07J31/006 (EP) C07J41/005 (EP) C07J41/0083 (EP) C07J41/0094 (EP) C07J5/0053 (EP) C07J5/0076 (EP) C07J51/00 (EP) C07J53/004 (EP) C07J53/008 (EP) C07J7/002 (EP) C07J7/0055 (EP) C07J…	2020-09-03	2020-09-03	072238674
369	COMPOSITION AND METHOD FOR TREATING KIDNEY DISEASE	RAVINDRA KUMAR LI GANG	ACCELERON PHARMA INC	JP2022084709A	2016-10-05	A61K38/17 A61K38/45 A61K39/395 A61K45/00 A61K47/54 A61K47/55 A61K47/60 A61K47/64 A61K47/65 A61K47/68 A61P13/02 A61P13/04 A61P13/12 A61P17/00 A61P19/06 A61P19/08 A61P29/00 A61P3/00 A61P3/02 A61P3/06 A61P3/10 A61P35/00 A61P35/02 A61P37/06 A61P43/00 A61P7/02 A61P7/04 A61P7/06 A61P7/10 A61P9/00 A61P9/10	A61K38/16 (EP) A61K38/179 (EP) A61K47/68 (EP) A61P13/12 (EP,US) C07K14/71 (EP,US) C07K14/715 (US) C07K16/22 (EP,US) C07K16/2863 (EP) A61K2039/505 (EP) A61K38/00 (US) C07K2317/76 (EP,US) C07K2317/92 (US) C07K2319/00 (EP,US) C07K2319/02 (EP) C07K2319/30 (EP,US) C07K2319/32 (EP,US) Y02A50/30 (EP)	2022-06-07	2018-04-12	061831201
370	Modified caspase polypeptides and uses thereof	SPENCER DAVID CHANG WEI-CHUN	BELLICUM PHARMACEUTICALS INC [US] BELLICUM PHARMACEUTICALS INC	AU2014249417A1 AU2014249417B2	2013-03-10	A01N65/00 A61K31/4545 A61K35/14 C12N5/00 C12N9/64 C12P21/00	A61K31/4545 (EP,US) A61K38/4873 (EP,US) A61K38/52 (EP,US) A61P1/04 (EP) A61P17/00 (EP) A61P19/08 (EP) A61P3/00 (EP) A61P3/06 (EP) A61P35/00 (EP) A61P37/06 (EP) A61P43/00 (EP) A61P5/00 (EP) A61P7/00 (EP) A61P7/06 (EP) C12N9/6472 (EP,US) C12N9/90 (EP,US) C12Y304/22062 (EP,US) C12Y502/01008 (EP,US)	2015-09-17 2017-07-13	2014-09-11	051488078
371	LFA3 VARIANTS AND COMPOSITIONS AND USES THEREOF	CRELLIN NATASHA [US] ELY LAUREN [US] REYES JASON [US] HO CHIA [US] BLUESTONE JEFFREY [US] TROTTA ELEONORA [US] TANG QIZHI [US]	PFIZER [US] UNIV CALIFORNIA [US]	WO2019190984A1	2018-03-29	C07K14/705	A61K38/00 (KR) A61K39/001129 (US) A61P17/06 (KR) A61P3/10 (KR) C07K14/70528 (EP,IL,KR,US) C12N15/62 (KR) C12N15/63 (US) G01N33/505 (US) G01N33/68 (US) C07K2317/732 (KR) C07K2319/30 (EP,IL,KR,US) G01N2333/70507 (US)	2019-10-03	2019-10-03	066049729
372	ANTI-KIR ANTIBODIES FOR THE TREATMENT OF INFLAMMATORY AND AUTOIMMUNE DISORDERS	ROMAGNE FRANCOIS [FR] ANDRE PASCALE [FR]	ROMAGNE FRANCOIS [FR] ANDRE PASCALE [FR] INNATE PHARMA SA [FR]	US2012328615A1 US9067997B2	2011-05-25	A61K35/12 A61K39/44 A61P29/00 A61P37/00 A61K39/395 C07K16/28 A61K39/00	A61K39/395 (KR) A61P29/00 (EP) A61P37/00 (EP) A61P37/02 (EP) A61P37/06 (EP) C07K16/28 (KR) C07K16/2803 (EP,IL,US) A61K2039/505 (EP,IL,US) C07K2317/21 (IL,US) C07K2317/24 (IL,US) C07K2317/31 (IL,US) C07K2317/565 (IL,US) C07K2317/622 (IL,US) Y02A50/30 (EP,US)	2012-12-27 2015-06-30	2012-11-29	046785768
373	ANUCLEATED CELLS FOR THE TREATMENT OF DISEASES	HETT SUNITA R [US] WEISINGER KAREN [US] PENG YANG [US] MCLAUGHLIN KYLE P [US] PETERS CHRISTIAN G [US] ZUKAUSKAS ANDREW R [US] SMITH BRENDEN W [US] GIANNINI SILVIA [US] LEE PO-SHUN [US]	PLATELET BIOGENESIS INC [US]	US2021299181A1	2020-03-27	A61K35/19 A61P37/06 C12N5/078 G01N33/564	A61K35/19 (EP,US) A61P37/06 (EP,US) C12N5/0644 (EP,US) G01N33/564 (US) G01N2800/24 (US) Y02A50/30 (EP)	2021-09-30	2021-09-30	077856978
374	NEW BIOSTIMULATION AGENT AND USES THEREOF	CAMAILLE MANON [FR] CLEMENT CHRISTOPHE [FR] AIT BARKA ESSAID [FR] FABRE NICOLAS [FR] SANHAJI GHISLAIN [FR]	AGRO INDUSTRIE RECH ET DEVELOPPEMENTS A R D [FR] UNIV REIMS CHAMPAGNE ARDENNE [FR]	EP4141103A1	2021-08-31	A01N63/20 A01P21/00 C12N1/20 C12R1/01	A01N63/20 (EP) A01P21/00 (EP) C12N1/20 (EP) C12N1/205 (EP) C12R2001/01 (EP)	2023-03-01	2023-03-01	078212257
375	ActRII proteins and uses in treatment of post capillary pulmonary hypertension	LI GUANGJIE KUMAR RAVINDRA LU JASON T JOSHI SHAILESH ANDRE PATRICK	ACCELERON PHARMA INC	CN115867306A	2020-04-28	A61K38/18	A61K38/179 (EP,AU,IL,KR) A61K45/06 (EP,IL,KR) A61P11/00 (EP,IL,KR) A61P9/12 (EP,AU,IL,KR) C07K14/71 (EP,AU,IL,KR) C07K2319/30 (AU)	2023-03-28	2021-11-04	078332188
376	CD20 ANTIBODIES AND USES THEREOF	DECKERT JUTTA [US] TAVARES DANIEL J [US] PARK PETER U [US]	IMMUNOGEN INC [US] DECKERT JUTTA [US] TAVARES DANIEL J [US] PARK PETER U [US]	US2011195022A1 US9175086B2	2010-02-10	A61K49/00 A61K51/00 A61P1/00 A61P11/00 A61P11/06 A61P17/02 A61P19/02 A61P29/00 A61P3/10 A61P31/12 A61P35/00 A61P37/00 C07H21/04 C07K14/435 C07K17/02 C12N15/63 C12N5/02 C12N5/10 A61K39/395 A61K47/48 A61K51/10 C07K16/28 C07K16/30 G01N33/574 A61K39/00	A61K39/39541 (EP,US) A61K47/6817 (EP,US) A61K47/6819 (EP,US) A61K47/6849 (EP,US) A61K51/1027 (EP,US) A61P1/00 (EP) A61P11/00 (EP) A61P11/06 (EP) A61P17/02 (EP) A61P19/02 (EP) A61P29/00 (EP) A61P3/10 (EP) A61P31/12 (EP) A61P35/00 (EP) A61P37/00 (EP) C07K16/2887 (EP,US) G01N33/57426 (EP,US) A61K2039/505 (EP,US) C07K2317/21 (US) C07K2317/24 (EP,US) C07K2317/30 (EP,US) C07K2317/565 (EP,US) C07K2317/6…	2011-08-11 2015-11-03	2011-08-11	044353890
377	CD20 ANTIBODIES AND USES THEREOF	DECKERT JUTTA [US] RUI LINGYUN [US] PARK PETER U [US]	IMMUNOGEN INC [US] DECKERT JUTTA [US] RUI LINGYUN [US] PARK PETER U [US]	US2011195021A1 US9173961B2	2010-02-10	A61K49/00 A61K51/00 A61P35/00 C07H21/04 C07K16/00 C12N15/63 C12N5/00 C12N5/02 A61K39/395 A61K47/48 A61K51/10 C07K16/28 C07K16/30 G01N33/574 A61K39/00	A61K39/39541 (EP,KR,US) A61K47/6817 (EP,KR) A61K47/6819 (EP,KR) A61K47/6849 (EP,KR) A61K51/1027 (EP,KR,US) A61P1/00 (EP) A61P1/04 (EP) A61P1/16 (EP) A61P11/00 (EP) A61P11/06 (EP) A61P13/12 (EP) A61P17/00 (EP) A61P17/06 (EP) A61P19/02 (EP) A61P21/00 (EP) A61P21/04 (EP) A61P25/00 (EP) A61P27/02 (EP) A61P29/00 (EP) A61P3/10 (EP) A61P31/18 (EP) A61P31/22 (EP) A61P35/00 (EP) A61P35/02 (EP) A61P37/00 (…	2011-08-11 2015-11-03	2011-08-11	044353889
378	COMPOUNDS FOR INDUCING TISSUE FORMATION AND USES THEREOF	ZOUANI OMAR F [CH]	HISTIDE AG [CH]	SG10201913070UA	2015-08-25		A61K35/28 (US) A61K8/64 (EP,KR,US) A61P19/00 (EP,US) A61Q19/08 (EP,KR,US) A61Q5/00 (KR) A61Q7/00 (EP,US) C07K14/51 (EP,KR,US) C07K7/64 (EP,KR,US) C12N5/0663 (US) A61K38/00 (EP,KR,US) Y02A50/30 (US)	2020-03-30	2017-03-02	056855431
379	Modulators of atp-binding cassette transporters	ANNA HAZLEWOOD [US]	VERTEX PHARMA [US]	CN101312722A	2005-10-06	A61K31/404 A61P25/00 A61P25/16 A61P3/06 A61P3/10 A61P35/00 A61P5/14 A61P5/18 A61P7/00	A61K31/403 (EP,US) A61K31/404 (EP,KR,US) A61K31/4045 (US) A61P11/00 (EP) A61P13/02 (EP) A61P13/12 (EP) A61P19/08 (EP) A61P21/04 (EP) A61P25/00 (EP) A61P25/14 (EP) A61P25/16 (EP) A61P25/28 (EP) A61P27/02 (EP) A61P3/06 (EP) A61P3/10 (EP) A61P35/00 (EP) A61P43/00 (EP) A61P5/14 (EP) A61P5/18 (EP) A61P7/00 (EP) C07D209/12 (EP,US) C07D209/30 (EP,US) C07D209/42 (EP,US)	2008-11-26	2007-04-19	037770668
380	METHODS FOR DETERMINING AND MONITORING GASTROINTESTINAL INFLAMMATION	CHENG XIAOLI [US] TARANATH ROOPA [US]	PROTAGONIST THERAPEUTICS INC [US]	WO2018089693A2 WO2018089693A3	2016-11-09	C12Q1/68 G01N30/72 A61K39/395 A61P1/00 A61P29/00 C07K16/18 C07K16/24 G01N33/566	A61P1/00 (EP) A61P29/00 (EP) C12Q1/6883 (EP) G01N30/72 (EP) G01N33/6869 (US) C12Q2600/158 (EP) C12Q2600/178 (EP) G01N2030/8813 (EP) G01N2800/06 (US) G01N2800/52 (US)	2018-05-17 2019-06-13	2018-05-17	062110464
381	COSTIMULATION OF CHIMERIC ANTIGEN RECEPTORS BY MYD88 AND CD40 POLYPEPTIDES	SPENCER DAVID [US] FOSTER AARON EDWARD [US] SLAWIN KEVIN [US]	BELLICUM PHARMACEUTICALS INC [US]	WO2016036746A1	2014-09-02	C12N15/86	A61K39/0011 (EP,US) A61K39/001104 (EP,US) A61K39/001106 (EP,US) A61K39/001112 (EP,US) A61K39/001124 (EP,US) A61K39/001168 (EP,US) A61K39/00117 (EP,US) A61K39/001171 (EP,US) A61K39/001188 (EP,US) A61K39/001189 (EP,US) A61K39/001193 (EP,US) A61K39/001195 (EP,US) A61P35/00 (EP) A61P35/02 (EP) A61P37/04 (EP) A61P43/00 (EP) A61P7/00 (EP) C07K14/4702 (EP,US) C07K14/70578 (EP,US) C12N9/6472 (EP,US) C12N…	2016-03-10	2016-03-03	055401279
382	20-ALKYL, GEMINI VITAMIN D3 COMPOUNDS AND METHODS OF USE THEREOF	JANKOWSKI PAWEL [US] USKOKOVIC MILAN R [US] ADORINI LUCIANO [IT]	BIOXELL SPA [IT]	CA2601914A1	2005-03-23	A61K31/593 C07C401/00	A61P1/04 (EP) A61P1/16 (EP) A61P11/16 (EP) A61P13/00 (EP) A61P13/08 (EP) A61P13/10 (EP) A61P13/12 (EP) A61P15/06 (EP) A61P17/02 (EP) A61P17/06 (EP) A61P17/12 (EP) A61P19/02 (EP) A61P19/10 (EP) A61P21/00 (EP) A61P21/04 (EP) A61P25/00 (EP) A61P25/14 (EP) A61P25/16 (EP) A61P25/28 (EP) A61P27/02 (EP) A61P29/00 (EP) A61P3/10 (EP) A61P35/00 (EP) A61P35/02 (EP) A61P37/02 (EP) A61P37/06 (EP) A61P5/14 (EP…	2006-09-28	2006-09-28	037024174
383	MULTISPECIFIC ANTI-CD37 ANTIBODIES AND RELATED COMPOSITIONS AND METHODS	TAN PHILIP [US] BLANKENSHIP JOHN [US]	EMERGENT PRODUCT DEV SEATTLE [US]	WO2014151438A1	2013-03-15	C07H21/04 C12P21/06 C12P21/08	C07K16/2809 (EP) C07K16/2896 (EP) C07K2317/31 (EP) C07K2317/41 (EP) C07K2317/52 (EP) C07K2317/524 (EP) C07K2317/622 (EP) C07K2317/64 (EP) C07K2317/71 (EP)	2014-09-25	2014-09-25	051580957
384	Natural killer cell products and methods	BAYLE JOSEPH HENRI WANG XIAOMEI SPENCER DAVID MICHAEL CHANG WEI-CHUN	BELLICUM PHARMACEUTICALS INC [US]	AU2019267458A1	2018-05-07	C07K14/005 C07K14/705	A61K35/17 (US) C07K14/5443 (US) C07K14/705 (EP) C07K14/7051 (US) C07K14/70578 (EP) C12N5/0646 (EP) A61K2039/5156 (EP) A61K2039/5158 (EP) C07K14/7051 (EP) C07K2319/03 (EP) C12N2501/04 (EP) C12N2501/2302 (EP) C12N2501/2315 (EP) C12N2501/48 (EP) C12N2501/998 (EP) C12N2510/00 (EP) C12N2740/13043 (EP)	2020-11-26	2019-11-14	068467569
385	Methods for inducing partial apoptosis using caspase polypeptides	SLAWIN KEVIN SPENCER DAVID FOSTER AARON EDWARD	BELLICUM PHARMACEUTICALS INC [US] BELLICUM PHARMACEUTICALS INC	AU2014274916A1 AU2014274916B2	2013-06-05	A61K48/00 C12N15/85 C12N5/00	A61K35/17 (EP,US) A61K35/28 (EP,US) A61K35/30 (EP,US) A61K35/545 (EP,US) A61K38/16 (EP,US) A61K38/177 (EP,US) A61K38/4873 (EP,US) A61K39/0005 (US) A61K48/005 (EP,US) A61P1/04 (EP) A61P17/00 (EP) A61P17/14 (EP) A61P19/00 (EP) A61P19/08 (EP) A61P21/04 (EP) A61P25/00 (EP) A61P27/02 (EP) A61P3/00 (EP) A61P35/00 (EP) A61P37/02 (EP) A61P37/04 (EP) A61P37/06 (EP) A61P43/00 (EP) A61P5/00 (EP) A61P7/00 (E…	2015-12-24 2019-10-31	2014-12-11	052008744
386	COMPOUNDS FOR INDUCING TISSUE FORMATION AND USES THEREOF	ZOUANI OMAR F [CH]	HISTIDE AG [CH]	SG10201913012UA	2015-08-25		A61K38/00 (KR) A61K8/64 (EP,KR,US) A61P19/00 (EP,US) A61Q19/08 (EP,KR,US) A61Q7/00 (EP,KR,US) C07K14/51 (EP,KR,US) C07K7/64 (EP,KR,US) A61K38/00 (EP,US) Y02A50/30 (KR,US)	2020-03-30	2017-03-02	056889045
387	THIAZOLE DERIVATIVES AS PROTEIN SECRETION INHIBITORS	MCMINN DUSTIN [US] RAO MEERA [US]	KEZAR LIFE SCIENCES [US]	WO2020176863A1	2019-02-28	A61K31/427 A61P35/00 C07D277/18 C07D401/06 C07D413/14 C07D417/12 C07D417/14	A61K31/4439 (KR) A61K31/444 (KR) A61P25/28 (KR) A61P29/00 (KR) A61P35/00 (EP,IL,KR) A61P37/00 (KR) C07D277/18 (EP,IL) C07D401/06 (EP,IL) C07D413/14 (EP,IL) C07D417/12 (EP,IL) C07D417/14 (EP,IL,KR,US)	2020-09-03	2020-09-03	070057287
388	CD20 BINDING SINGLE DOMAIN ANTIBODIES	TAVERNIER JAN [BE] CAUWELS ANJE [BE] VAN DER HEYDEN JOSÉ [BE]	VIB VZW [BE] UNIV GENT [BE]	WO2017153402A1	2016-03-07	A61K31/00 A61K38/00 A61K39/395 C07K14/715 C07K16/28 C07K16/30	A61K31/704 (EP,US) A61K33/243 (EP,US) A61K39/001124 (US) A61K39/3955 (EP,US) A61K45/06 (EP,US) A61P35/00 (EP,US) A61P37/06 (EP,US) C07K14/56 (EP,US) C07K14/7156 (US) C07K16/2887 (EP,US) C07K16/3061 (EP,US) A61K2039/505 (EP,US) A61K38/00 (EP,US) C07K2317/33 (EP,US) C07K2317/569 (EP,US) C07K2319/00 (EP,US) A61K31/704, A61K2300/00, INV (EP,US) A61K33/243, A61K2300/00, INV (EP,US) A61K39/3955, A61K23…	2017-09-14	2017-09-14	058231643
389	Methods of Detecting Autoimmune or Immune-Related Diseases or Conditions	KASSIS AMIN I [US]	HARVARD COLLEGE [US]	US11111537B2 US2016153984A1	2010-07-23	C12Q1/68 G01N33/564 C12Q1/6883 C12Q1/02 G01N33/564	C12Q1/6883 (EP,US) G01N33/564 (EP) C12Q1/02 (US) C12Q2600/106 (US) C12Q2600/118 (US) C12Q2600/136 (EP,US) C12Q2600/156 (EP,US) C12Q2600/158 (EP,US) C12Q2600/16 (EP,US) C12Q2600/178 (EP,US) G01N2500/10 (US) G01N2800/24 (US) G01N2800/50 (US) G01N2800/52 (US) G01N33/564 (US)	2016-06-02 2021-09-07	2012-01-26	045497478
390	OPIOID AGONIST PEPTIDES AND USES THEREOF	ANANDAN SAMPATH KUMAR [US] ZHANG JIE [AU] BHANDARI ASHOK [US] BOURNE GREGORY THOMAS [AU] FREDERICK BRIAN TROY [US] MATTHEAKIS LARRY C [US] LIU DAVID [US] MEHROTRA MUKUND M [US]	PROTAGONIST THERAPEUTICS INC [US]	CA3073806A1	2017-09-11	A61K38/00 C07K7/02 C07K7/06	A61K31/4045 (EP,US) A61K38/08 (EP,US) A61K38/38 (EP,US) A61P1/00 (EP,US) A61P29/00 (EP,US) C07K7/06 (EP)	2019-03-14	2019-03-14	065630175
391	PROTEIN SECRETION INHIBITORS	MCMINN DUSTIN [US] RAO MEERA [US]	KEZAR LIFE SCIENCES [US]	CA3190441A1	2020-08-31	A61K31/4439 A61P29/00 A61P35/00 C07D417/14 C07D471/04 C07D487/04	A61P29/00 (EP) A61P35/00 (EP) C07D417/14 (EP) C07D471/04 (EP) C07D487/04 (EP)	2022-03-03	2022-03-03	078087485
392	Pyridazinone compounds and methods for the treatment of cystic fibrosis	COLE BRIDGET M NUGENT RICHARD A KOLODZIEJ ANDREW HANDLEY KAREN BARSUKOV YEVGEN	FLATLEY DISCOVERY LAB	CN105307655A CN105307655B	2013-03-13	A61K31/50 C07D237/00	A61K31/38 (EP,US) A61K31/4245 (EP,US) A61K31/443 (EP,US) A61K31/47 (EP,US) A61K31/502 (US) A61K31/5025 (EP,US) A61K31/506 (EP,US) A61K31/519 (EP,US) A61K31/5377 (EP,US) A61K45/06 (EP,US) A61P11/00 (EP,US) A61P13/02 (EP) A61P19/08 (EP) A61P21/00 (EP) A61P21/04 (EP) A61P25/00 (EP) A61P25/16 (EP) A61P25/28 (EP) A61P3/00 (EP) A61P3/06 (EP) A61P3/10 (EP) A61P37/00 (EP) A61P5/14 (EP) A61P5/18 (EP) A61P…	2016-02-03 2019-05-03	2014-09-18	051529901
393	Methods for controlled activation or elimination of therapeutic cells	SPENCER DAVID M BAYLE JOSEPH HENRI FOSTER AARON EDWARD SLAWIN KEVIN M MOSELEY ANNEMARIE COLLINSON-PAUTZ MATTHEW R DUONG MYLINH	BELLICUM PHARMACEUTICALS INC [US]	AU2021229189A1	2014-12-15	A61K48/00 C12N15/62 C12N5/0783 C12N5/10	A61K31/436 (US) A61K31/4545 (US) A61K35/17 (US) A61P1/04 (EP) A61P17/00 (EP) A61P19/08 (EP) A61P25/28 (EP) A61P3/00 (EP) A61P35/00 (EP) A61P37/02 (EP) A61P37/04 (EP) A61P43/00 (EP) A61P5/00 (EP) A61P7/00 (EP) A61P7/06 (EP) C07K14/4747 (EP,US) C07K14/705 (EP,US) C07K14/70578 (EP,US) C12N15/1055 (EP) C12N15/85 (US) C12N5/0636 (US) C07K2319/70 (EP,US)	2021-10-07	2016-06-23	055135522
394	Binding proteins recognizing HA-1 antigen and uses thereof	NAYAR RIBHU MACBEATH GAVIN JANGALWE SONAL JUREWICZ MOLLIE M BASINSKI ANDREW S XU QIKAI BOUDOT ANTOINE J KULA TOMASZ	TSCAN THERAPEUTICS INC [US]	AU2022241563A1	2020-11-06	A61P35/00 C07K14/705 C12N5/0783	A61P35/00 (EP) C07K14/7051 (EP) C07K16/2833 (EP) A61K2039/505 (EP) A61K2039/55 (EP)	2022-11-03	2022-05-12	081458633
395	トリプトファン異化のモジュレーター			JP2021525810A	2018-06-01	A61K31/17 A61K31/341 A61K31/343 A61K31/381 A61K31/4155 A61K31/4178 A61K31/4192 A61K31/42 A61K31/428 A61K31/4439 A61K31/4465 A61P1/04 A61P11/06 A61P17/02 A61P17/06 A61P19/02 A61P21/00 A61P25/00 A61P25/08 A61P25/14 A61P25/16 A61P25/24 A61P25/28 A61P27/02 A61P29/00 A61P31/12 A61P31/18 A61P31/22 A61P35/00 A61P35/02 A61P37/02 A61P37/06 A61P37/08 A61P43/00 C07C275/26 C07C275/28 C07C275/30 C07C275/42 C0…	A61K45/06 (EP,US) A61P25/24 (EP) A61P27/12 (EP) A61P35/00 (EP) A61P37/00 (EP) C07C275/24 (EP) C07C275/28 (EP) C07C275/30 (EP,US) C07C275/32 (US) C07C275/40 (EP) C07D211/26 (EP) C07D213/36 (EP) C07D213/56 (US) C07D231/12 (EP) C07D231/16 (EP,US) C07D231/56 (EP) C07D233/28 (EP) C07D241/12 (EP) C07D261/08 (EP) C07D263/32 (EP) C07D263/56 (EP) C07D277/28 (EP) C07D277/34 (US) C07D277/56 (US) C07D285/14 …	2021-09-27	2019-12-05	062872870
396	PEPTIDE INHIBITORS OF INTERLEUKIN-23 RECEPTOR AND THEIR USE TO TREAT INFLAMMATORY DISEASES	BHANDARI ASHOK [US] FREDERICK BRIAN TROY [US] TRAN TRAN TRUNG [US] BOURNE GREGORY THOMAS [AU]	PROTAGONIST THERAPEUTICS INC [US]	US2023129095A1	2020-01-15	A61P1/00 C07K7/08	A61P1/00 (US) C07K7/06 (EP) C07K7/08 (EP,US) A61K38/00 (EP,US)	2023-04-27	2021-07-22	076864717
397	BINDING PROTEINS RECOGNIZING HA-2 ANTIGEN AND USES THEREOF	NAYAR RIBHU [US] MACBEATH GAVIN [US] JANGALWE SONAL [US] JUREWICZ MOLLIE [US] BASINSKI ANDREW [US] XU QIKAI [US] BOUDOT ANTOINE [US] KULA TOMASZ [US]	TSCAN THERAPEUTICS INC [US] NAYAR RIBHU [US] MACBEATH GAVIN [US] JANGALWE SONAL [US] JUREWICZ MOLLIE M [US] BASINSKI ANDREW S [US] XU QIKAI [US] BOUDOT ANTOINE J [US] KULA TOMASZ [US]	WO2022221478A1	2021-04-14	A61K35/17 A61P31/12 C07K14/725	A61K45/06 (EP) A61P31/12 (EP) A61P35/00 (EP) C07K14/7051 (EP) C07K14/70539 (EP) C07K16/18 (EP) C12N5/0636 (EP) G01N33/56977 (EP) G01N33/57426 (EP) A61K35/17 (EP) C07K2317/34 (EP) C12N2501/22 (EP) C12N2501/2302 (EP) C12N2501/2304 (EP) C12N2501/2307 (EP) C12N2501/231 (EP) C12N2501/2312 (EP) C12N2501/2315 (EP) C12N2501/2321 (EP) C12N2501/25 (EP) C12N2502/11 (EP) C12N2502/30 (EP) C12N2502/99 (EP) C12…	2022-10-20	2022-10-20	083640691
398	ADENO-ASSOCIATED VIRUS VARIANT CAPSIDS AND METHODS OF USE THEREOF	KIRN DAVID H [US] KOTTERMAN MELISSA [US] SCHAFFER DAVID [US]	4D MOLECULAR THERAPEUTICS INC [US]	SG11202002276VA	2017-09-20	A61K48/00 C12N15/861	A61K38/1719 (US) A61K38/44 (US) A61K38/47 (US) A61K48/00 (KR,RU) A61P21/00 (KR,US) C07K14/005 (EP,KR,US) C07K14/05 (RU) C12N15/86 (EP,KR,US) C12N15/861 (RU) C12N15/8645 (US) C12N7/00 (RU,US) C12N9/1051 (US) C12Y116/03001 (US) C12Y204/01001 (US) C12Y302/0102 (US) C12Y302/01022 (US) A61K48/00 (US) A61K9/0019 (US) C12N2750/14121 (EP,KR,US) C12N2750/14122 (EP,US) C12N2750/14133 (US) C12N2750/14143 (E…	2020-04-29	2019-03-28	065810888
399	BICYCLIC PEPTIDE INHIBITORS OF INTERLEUKIN-23 RECEPTOR	SUN CHENGZAO [US] NEELAMKAVIL SANTHOSH [US] PATCH RAYMOND [US] SOMANI SANDEEP [US] BARROS STEPHANIE [US] ZHANG JING [US] HENDRICK CHARLES [US] BIANCHI ELISABETTA [IT] COSTANTE ROBERTO [IT] INGENITO RAFFAELE [IT] BRANCA DANILA [IT] BHANDARI ASHOK [US] FREDERICK BRIAN [US] TRAN TRAN TRUNG [US] ZHANG JIE [US]	JANSSEN BIOTECH INC [US] PROTAGONIST THERAPEUTICS INC [US]	WO2023288017A2 WO2023288017A3	2021-07-14	C07K7/50 A61P19/02 C07K7/54 A61K38/12	A61K38/00 (EP) A61P29/00 (EP) A61P37/00 (EP) C07K7/06 (EP) C07K7/08 (EP) C07K7/56 (EP)	2023-01-19 2023-03-09	2023-01-19	084920518
400	METHODS FOR CONTROLLED ELIMINATION OF THERAPEUTIC CELLS	SPENCER DAVID M [US] FOSTER AARON EDWARD [US] BAYLE JOSEPH HENRI [US] SLAWIN KEVIN M [US] COLLINSON-PAUTZ MATTHEW R [US]	BELLICUM PHARMACEUTICALS INC [US]	CA2966234A1	2014-12-15	A61K48/00 C12N15/62 C12N5/0783 C12N5/10	A61K31/439 (US) A61K31/4545 (US) A61K35/17 (US) A61K35/28 (US) A61K38/1774 (US) A61K38/4873 (US) A61K38/52 (US) A61P35/00 (EP) A61P37/02 (EP) A61P7/00 (EP) A61P7/06 (EP) C07K14/70503 (EP,US) C07K14/7051 (EP,US) C12N15/85 (US) C12N9/6472 (EP,US) C12N9/90 (EP,US) C12Y304/22062 (EP,US) C12Y502/01008 (EP,US)	2016-06-23	2016-06-16	055071193
401	COMPOSITIONS AND METHODS FOR TREATMENT OF PAIN	COLLIER R JOHN CHIU ISAAC PENTELUTE BRADLEY L	HARVARD COLLEGE MASSACHUSETTS INST TECHNOLOGY	CN108350039A	2015-08-27	C07K14/195	A61K38/00 (KR) A61K39/07 (US) A61K39/08 (US) A61K47/6415 (KR) A61P29/00 (EP,KR,US) C07K14/21 (KR) C07K14/25 (KR) C07K14/28 (KR) C07K14/32 (EP,KR,US) C07K14/33 (EP,KR,US) C07K14/34 (KR) C07K14/415 (KR) C12N9/50 (US) C12N9/52 (EP,KR,US) C07K2319/01 (KR,US) C07K2319/50 (KR) C07K2319/55 (EP,KR,US) Y02A50/30 (EP)	2018-07-31	2017-03-02	058101095
402	DUAL CONTROLS FOR THERAPEUTIC CELL ACTIVATION OR ELIMINATION	BAYLE JOSEPH [US] DUONG MYLINH [US] COLLINSON-PAUTZ MATTHEW [US] FOSTER AARON [US] SPENCER DAVID [US]	BELLICUM PHARMACEUTICALS INC [US]	SG11201804694SA	2015-12-14	A61K48/00 C07K14/47 C07K14/705 C12N5/0783	A61K35/17 (KR,US) A61K39/0005 (KR,US) A61K48/00 (KR) A61P35/00 (EP) A61P37/02 (EP) A61P37/04 (EP) A61P37/06 (EP) A61P43/00 (EP) C07K14/4705 (KR,US) C07K14/70578 (EP,KR,US) C12N5/0636 (EP,KR,US) C12N9/12 (EP,KR,US) C12N9/6472 (EP,KR,US) C12N9/90 (EP,KR,US) C12Y207/11001 (EP,US) C12Y304/22062 (EP,US) C12Y502/01008 (EP,US) A61K2039/515 (US) A61K2039/57 (US) A61K38/00 (EP,US) C07K2319/70 (EP,KR,US) C…	2018-07-30	2017-06-15	057799788
403	METHODS FOR CHARACTERIZING ALTERNATIVELY OR ABERRANTLY SPLICED MRNA ISOFORMS	BERGSMA ATZE JACOBUS [NL] VAN DER WAL ERIK [NL] PIJNAPPEL WILHELMUS WENCESLAUS MATTHIAS [NL] VAN DER PLOEG ANTJE TJITSKE [NL] REUSER ARNOLDUS [NL]	UNIV ERASMUS MEDICAL CT [NL]	WO2015190921A2 WO2015190921A3	2014-06-10	C12Q1/68 A61K48/00 C12N15/11	C12N15/111 (EP,US) C12N15/113 (US) C12Q1/6846 (EP,US) C12Q1/6851 (EP,US) C12Q1/6876 (US) C12Q1/6883 (EP,US) C12N2310/11 (EP,US) C12N2320/33 (EP,US) C12N2330/30 (US) C12N2330/50 (US) C12N2330/51 (EP,US) C12Q2600/136 (US) C12Q2600/156 (US)	2015-12-17 2016-03-03	2015-12-17	053496917
404	インターロイキン２３受容体のペプチド阻害剤および炎症性疾患を治療するためのその使用			JP2023511552A	2020-01-15	A61K38/12 A61K47/38 A61P1/04 A61P1/16 A61P1/18 A61P11/00 A61P11/02 A61P11/06 A61P15/14 A61P17/06 A61P19/02 A61P29/00 A61P3/10 A61P35/00 A61P37/06 A61P43/00 C07K7/08 C12N15/63	A61K38/00 (IL) A61P1/00 (KR) A61P17/06 (KR) C07K14/7155 (EP,IL) C07K7/08 (EP,IL) C07K7/64 (IL,KR,US) A61K38/00 (EP,KR,US) C07K7/08 (KR)	2023-03-20	2021-07-22	076864704
405	COILED COIL AND/OR TETHER CONTAINING PROTEIN COMPLEXES AND USES THEREOF	CHRISTENSEN ERIN H [US] EATON DAN L [US] VENDEL ANDREW C [US] WRANIK BERND [US]	GENENTECH INC [US]	SG10201408401RA	2009-09-16		C07K16/283 (EP,US) C07K16/2863 (EP,KR,US) C07K16/32 (EP,US) C07K16/468 (EP,US) C07K2317/31 (US) C07K2317/51 (US) C07K2317/53 (EP,US) C07K2317/73 (EP,KR,US) C07K2317/92 (EP,KR,US) C07K2319/00 (EP,KR,US) C07K2319/73 (EP,KR,US)	2015-01-29	2011-03-24	043759225
406	PEPTIDE INHIBITORS OF INTERLEUKIN-23 RECEPTOR AND THEIR USE TO TREAT INFLAMMATORY DISEASES	BHANDARI ASHOK [US] FREDERICK BRIAN TROY [US] SULLIVAN DAVID CLIFFORD [US]	PROTAGONIST THERAPEUTICS INC [US]	WO2021007433A1	2019-07-10	A61P1/00 C07K14/54 C07K7/00 C07K7/02 C07K7/08 C07K7/56 C12N15/11	A61P1/00 (EP) C07K14/54 (EP) C07K14/5434 (EP) C07K7/06 (EP) C07K7/08 (EP) A61K38/00 (EP)	2021-01-14	2021-01-14	074114779
407	PEPTIDE INHIBITORS OF INTERLEUKIN-23 RECEPTOR AND THEIR USE TO TREAT INFLAMMATORY DISEASES	BHANDARI ASHOK [US] BOURNE GREGORY [AU] CHENG XIAOLI [US] FREDERICK BRIAN TROY [US] ZHANG JIE [AU] PATEL DINESH V [US] LIU DAVID [US]	PROTAGONIST THERAPEUTICS INC [US] PROTAGANIST THERAPEUTICS INC [US]	US10787490B2 US2019300590A1	2015-07-15	A61P1/04 C07K14/47 A61K38/00 A61K38/08 A61K38/12 A61K38/18 A61K47/54 A61K47/60 A61K47/64 A61P1/00 A61P29/00 A61P37/00 C07K14/54 C07K7/02 C07K7/06 C07K7/08 C07K7/50 C07K7/56 C07K7/64	A61P1/04 (EP,US) C07K14/4703 (US) A61K38/00 (EP,US)	2019-10-03 2020-09-29	2019-10-03	068054785
408	インターロイキン２３受容体のペプチド阻害剤及び炎症性疾患を治療するためのその使用			JP2023511551A	2020-01-15	A61K38/12 A61K47/54 A61K47/60 A61P1/04 A61P1/16 A61P1/18 A61P11/00 A61P11/02 A61P11/06 A61P15/00 A61P17/06 A61P19/02 A61P29/00 A61P3/10 A61P35/00 A61P37/06 A61P43/00 C07K7/50 C12N15/11 C12N15/63	A61K47/60 (US) A61P1/00 (KR) A61P17/06 (KR) C07K14/4703 (US) C07K14/7155 (EP) C07K7/08 (EP) C07K7/64 (KR) A61K38/00 (EP,KR,US) C07K7/08 (KR)	2023-03-20	2021-07-22	076864693
409	GENETICALLY MODIFIED CELLS FOR ALLOGENEIC CELL THERAPY	SCHREPFER SONJA [US]	SANA BIOTECHNOLOGY INC [US]	WO2023019226A1	2021-08-11	A61K35/12 C07K14/705 C07K14/74 C12N15/85	A61K31/436 (EP) A61K31/675 (EP) A61K35/28 (EP) A61K35/30 (EP) A61K35/36 (EP) A61K35/39 (EP) A61K35/44 (EP) A61K35/545 (EP) A61K38/13 (EP) A61K45/06 (EP) A61P29/00 (EP) C07K14/70539 (EP) C12N15/907 (EP) C07K14/70596 (EP) C12N2502/99 (EP) C12N2510/00 (EP) C12N2740/16043 (EP) C12N9/22 (EP) A61K31/436, A61K2300/00, INV (EP) A61K31/675, A61K2300/00, INV (EP) A61K38/13, A61K2300/00, INV (EP)	2023-02-16	2023-02-16	083598595
410	GENETICALLY MODIFIED CELLS FOR ALLOGENEIC CELL THERAPY TO REDUCE COMPLEMENT-MEDIATED INFLAMMATORY REACTIONS	SCHREPFER SONJA [US]	SANA BIOTECHNOLOGY INC [US]	WO2023019227A1	2021-08-11	A61K35/44 A61K35/545 A61P37/06 C12N15/113 C12N5/071 C12N5/074	A61K35/44 (EP) A61K35/545 (EP) A61P37/06 (EP) C12N5/069 (EP) C12N5/0696 (EP) C12N2510/00 (EP)	2023-02-16	2023-02-16	083283150
411	GENETICALLY MODIFIED CELLS FOR ALLOGENEIC CELL THERAPY TO REDUCE INSTANT BLOOD MEDIATED INFLAMMATORY REACTIONS	SCHREPFER SONJA [US]	SANA BIOTECHNOLOGY INC [US]	WO2023019225A2 WO2023019225A3	2021-08-11	A61K35/39 A61K35/44 A61K35/545 A61P37/06 C12N15/113 C12N5/071 C12N5/074	A61K31/198 (EP) A61K31/397 (EP) A61K31/721 (EP) A61K31/727 (EP) A61K35/17 (EP) A61K35/28 (EP) A61K35/36 (EP) A61K35/39 (EP) A61K35/407 (EP) A61K35/44 (EP) A61K35/545 (EP) A61K38/13 (EP) A61P37/06 (EP) C07K14/70503 (EP) C07K14/70539 (EP) C07K14/70578 (EP) C07K14/70596 (EP) C12N5/0696 (EP) A61K2039/5156 (EP) A61K39/0011 (EP) C12N2506/45 (EP) C12N2510/00 (EP) A61K31/198, A61K2300/00, INV (EP) A61K31…	2023-02-16 2023-03-23	2023-02-16	083270950
412	MATERIALS AND METHODS OF MAKING OR USING IL-23R BINDING PROTEINS	CHEN QIANG [US] CHI ELLEN [US] EDWARDS WILSON [US] LACOMBE ANN [US] GREVING CARRIE [US] LI XINYI [US] LIN WAI [US]	JANSSEN BIOTECH INC [US]	WO2023009891A2 WO2023009891A3	2021-07-30	A61K39/395 A61K49/16 A61K51/10 C12P21/08	C12N9/22 (EP)	2023-02-02 2023-04-13	2023-02-02	085088251
413	CRISPR-RELATED METHODS AND COMPOSITIONS	GLUCKSMANN ALEXANDRA [US] PALESTRANT DEBORAH [US] TARTAGLIA LOUIS ANTHONY [US] MATA-FINK JORDI [US] CZECHOWICZ AGNIESZKA DOROTZ [US]	EDITAS MEDICINE INC [US]	WO2015048577A2 WO2015048577A3	2013-09-27	A61K48/00 A61K38/43 A61K38/47 C07H21/02 C12N15/00 C12N9/52	A61K38/465 (EP,US) A61K47/549 (EP,US) A61K48/005 (EP,US) C12N15/11 (US) C12N15/8216 (US) C12N15/85 (US) C12N15/902 (US) C12N15/907 (EP,US) C12N9/22 (EP,US) C12N9/96 (EP,US) C12N2310/3513 (US) C12N2320/33 (US) C12Y301/00 (EP,US) Y02A50/30 (EP,US)	2015-04-02 2015-05-21	2015-04-02	052744720
414	USE OF HUMAN CRISPR SEQUENCES IN DIAGNOSTICS	LOUWEN ROGIER PETRUS LEONARDUS [NL] VAN DER SPEK PETRUS JOHANNES [NL] SAHA CHINMOY [NL]	UNIV ERASMUS MED CT ROTTERDAM [NL]	WO2018111104A1	2016-12-14	C12Q1/68	C12Q1/6883 (EP) C12Q2600/158 (EP)	2018-06-21	2018-06-21	057614426
415	Molecular Vaccines for Infectious Disease	SCHOELLER JOERGEN [DK] PEDERSEN HENRIK [DK] BRIX LISELOTTE [DK] SCHØLLER JØRGEN [DK]	SCHOELLER JOERGEN [DK] PEDERSEN HENRIK [DK] BRIX LISELOTTE [DK] DAKO DENMARK AS [DK]	US10369204B2 US2012258126A1	2008-10-02	A61K39/02 A61P31/04 A61P31/18 A61K39/21 A61K39/00 A61K39/12 A61K47/61 A61K47/64 C07K14/74 A61K38/00	A61K39/00 (EP,US) A61K39/12 (EP,US) A61K39/21 (EP,US) A61K47/61 (EP,US) A61K47/646 (EP,US) A61P31/04 (EP) A61P31/18 (EP) C07K14/70539 (EP,US) A61K2039/5154 (EP,US) A61K2039/54 (EP,US) A61K2039/545 (EP,US) A61K2039/55505 (EP,US) A61K2039/55516 (EP,US) A61K2039/55583 (EP,US) A61K2039/6087 (EP,US) A61K2039/625 (EP,US) A61K38/00 (EP,US) C12N2740/16134 (EP,US) C12N2740/16234 (EP,US) Y02A50/30 (EP,US)	2012-10-11 2019-08-06	2010-04-08	041469541
