# Supplementary material for: Congenital disorders of glycosylation: narration of a story through its patents
Source: Orphanet J Rare Dis. 2023 Aug 29;18:247. doi: 10.1186/s13023-023-02852-w (PMC10466741; doi:10.1186/s13023-023-02852-w)
Supplement: Supplementary file 5 — Supplementary Material 5 [file 13023_2023_2852_MOESM5_ESM.xlsx]

## Sheet: Foglio1
No	Title	Inventors	Applicants	Publication number	Earliest priority	IPC	CPC	Publication date	Earliest publication	Family number
14	Verwendung von Mannose zur Bekämpfung der Proteinverlust-Enteropathie	MARQUARDT THORSTEN [DE]	MARQUARDT THORSTEN DR MED [DE] SHS GES FUER KLINISCHE ERNAEHR [DE] MARQUARDT THORSTEN [DE]	DE19758059A1 DE19758059C2	1997-12-29	A61K31/70 A61K31/7004 A61P1/12 A61K31/70 A61K31/7004 A61P1/12 A61P3/00	A61K31/7004 (EP) A61P1/12 (EP) A61P3/00 (EP)	1999-07-08 2001-10-04	1999-07-08	007853490
50	TREATMENT OF CONGENITAL DISORDERS OF GLYCOSYLATION (CDG) USING MANNOSE	MARQUARDT THORSTEN [DE] THIEM JOACHIM [DE] RUTSCHOW SYNKE [DE]	MARQUARDT THORSTEN [DE] SHS GES FUER KLINISCHE ERNAEHR [DE]	EP1521761A2 EP1521761B1	2002-06-07	A61K31/70 C07H11/04 C07H13/04 C07H11/04 C07H13/06 C07H15/04 A61K31/70 C07H13/04	C07H11/04 (EP) C07H13/06 (EP) C07H15/04 (EP)	2005-04-13 2006-01-11	2003-12-18	029594345
92	Drug composition, useful as cellular sources of mannose-1-phosphate against carbohydrate deficient glycoprotein type I syndrome, comprises excipient and active ingredient e.g. mono(alpha-D-mannopyranosyl-1) phosphates	GRAVIER PELLETIER CHRISTINE HARDRE RENAUD KHALED AMIRA LE MERRER YVES	ORPHAN EUROP SARL [FR] UNIV PARIS DESCARTES [FR] CENTRE NAT RECH SCIENT [FR]	FR2897779A1 FR2897779B1	2006-02-24	A61K31/7004 A61K31/7016 A61K31/702 A61P25/00	A61K31/7024 (EP,US) A61P25/00 (EP) A61P3/00 (EP) A61P43/00 (EP) C07H11/04 (EP,US) Y02P20/55 (EP,US)	2007-08-31 2009-04-17	2007-08-30	036956014
29	BENZOISOTHIAZOLONES AS INHIBITORS OF PHOSPHOMANNOSE ISOMERASE	COSFORD NICHOLAS D P [US] FREEZE HUDSON H [US] DAHL RUSSELL [US] BRAVO YALDA [US] SHARMA VANDANA [US] ICHIKAWA MIE [US]	SANFORD BURNHAM MED RES INST [US] COSFORD NICHOLAS D P [US] FREEZE HUDSON H [US] DAHL RUSSELL [US] BRAVO YALDA [US] SHARMA VANDANA [US] ICHIKAWA MIE [US]	WO2011116355A2 WO2011116355A3	2010-03-19	A61K31/428 A61P25/00 C07D275/04	A61P1/16 (EP) A61P13/12 (EP) A61P25/00 (EP) A61P27/10 (EP) A61P3/10 (EP) A61P31/00 (EP) A61P31/04 (EP) C07D275/04 (EP,US)	2011-09-22 2012-03-01	2011-09-22	044649860
7	COMPOUNDS FOR TREATING CONGENITAL DISORDERS OF GLYCOSYLATION	PÉREZ GONZÁLEZ MARIA BELÉN [ES] GÁMEZ ABASCAL MARIA ALEJANDRA [ES] YUSTE CHECA PATRICIA [ES] BRASIL SANDRA [ES] UGARTE PÉREZ MAGDALENA [ES] MARTÍNEZ RUIZ AURORA [NO] UNDERHAUG JARL [NO]	UNIV AUTÓNOMA DE MADRID [ES] UNIV OF BERGEN [NO]	EP3275863A1	2016-07-29	C07C275/30 C07D213/75	C07C275/30 (EP) C07D213/75 (EP)	2018-01-31	2018-01-31	056609840
2	METHODS FOR TREATING CONGENITAL DISORDERS OF GLYCOSYLATION	PERLSTEIN ETHAN OREN [US] LAO JESSICA [US] SAM FEBA [US] DIPRIMIO NINA [US] PARTON ZACHARY [US] TSANG HILLARY [US] MURTHY KAUSALYA [US] IYER SANGEETHA VENKATRAMAN [US] MAST JOSHUA [US] PORTILLO RODRIGUEZ TAMY MAY SHARLY [US] PRANGLEY MADELEINE [US]	PERLARA PBC [US] MAGGIES PMM2 CDG CURE LLC [US]	WO2020040831A1	2018-08-20	A61K31/231 A61K31/235 A61K31/255 A61K31/335 A61P3/00 A61P35/00 A61P37/00 C07D213/60 C07D213/75 C07D275/00	A61K31/085 (EP) A61K31/122 (EP) A61K31/136 (EP) A61K31/137 (EP) A61K31/185 (EP) A61K31/192 (US) A61K31/198 (EP) A61K31/277 (EP) A61K31/352 (EP) A61K31/353 (EP) A61K31/426 (US) A61P3/00 (EP) A61P35/00 (EP) A61P37/00 (EP) A61K45/06 (US)	2020-02-27	2020-02-27	069591425
10	INHIBITORS OF ALDOSE REDUCTASE	WASMUTH ANDREW [US]	APPLIED THERAPEUTICS INC [US]	US2022017535A1	2019-04-01	A61P9/00 C07D495/04 C07H15/26	A61K31/5025 (KR) A61K9/0014 (KR) A61P17/00 (KR) A61P3/10 (KR) A61P9/00 (US) A61P9/10 (KR) C07D487/04 (EP,IL) C07D495/04 (EP,IL,KR,US) C07H15/26 (EP,IL,US)	2022-01-20	2020-10-08	070416582
12	ALDOSE REDUCTASE INHIBITORS FOR TREATMENT OF PHOSPHOMANNOMUTASE 2 DEFICIENCY	PERFETTI RICCARDO [US] SHENDELMAN SHOSHANA [US]	APPLIED THERAPEUTICS INC [US]	CA3153108A1	2019-10-08	A61K31/231 A61K31/235 A61K31/255	A61K31/5025 (EP,IL,US) A61P25/00 (EP,IL)	2021-04-15	2021-04-15	075437528
10	Use of cannabidiol in the treatment of seizures associated with rare epilepsy syndromes related to genetic abnormalities	DANIEL ADAM CHECKETTS [GB] KEVIN JAMES CRAIG [GB]	GW RES LTD [GB]	GB2597315A	2020-07-20	A61K31/05 A61K31/185 A61P25/08		2022-01-26	2022-01-26	072338980
1	MEANS AND METHODS FOR DIAGNOSING AND TREATING CDG CAUSED BY A DEFICIENCY OF PGM1	MARQUARDT THORSTEN [DE] RUST STEPHAN [DE] TEGTMEYER LAURA [DE] FINGERHUT RALPH [CH]	WESTFÄLISCHE WILHELMS UNIVERSITÄT MÜNSTER [DE] UNIV MUENSTER WESTFAELISCHE WILHELMS [DE]	EP2905621A1 EP2905621B1	2014-02-05	G01N33/66	G01N33/66 (EP)	2015-08-12 2018-05-02	2015-08-12	050070284
9	TREATMENT OF GLYCOSYLATION DEFICIENCY DISEASES	VON BORSTEL REID W	WELLSTAT THERAPEUTICS CORPORTION [US]	WO2016028894A1	2014-08-19	A61K31/7072 A61P21/00	A61K31/7004 (EP,US) A61K31/7008 (EP,US) A61K31/7012 (EP,US) A61K31/7072 (EP,US) A61K45/06 (EP,US) A61P21/00 (EP,US) A61P43/00 (EP,US) A61K31/7004, A61K2300/00, INV (EP,US) A61K31/7008, A61K2300/00, INV (EP,US) A61K31/7012, A61K2300/00, INV (EP,US) A61K31/7072, A61K2300/00, INV (EP,US)	2016-02-25	2016-02-25	055351228
5	METHODS AND MATERIALS FOR TREATING GLYCOSYLATION DISORDERS	MORAVA-KOZICZ EVA [US] KOZICZ TAMAS [US] GHESQUIÈRE BART [BE]	MAYO FOUND MEDICAL EDUCATION & RES [US] VIB VZW [BE] KATHOLIEKE UNIV LEUVEN K U LEUVEN R&D [BE]	EP3806866A1 EP3806866A4 EP3806866B1	2018-06-14	A61K31/7004 A61K31/7008 A61K31/7012 A61K31/7072 A61K45/06 A61P21/00	A61K31/7072 (EP,KR,US) A61P21/00 (EP,KR,US) A61K2300/00 (KR) A61K31/7072, A61K2300/00, INV (EP)	2021-04-21 2021-09-08 2022-11-16	2019-12-19	068842334
196	COMPOSITIONS AND METHODS FOR TREATING PGM1 DEFICIENCY	LAI KENT [US] BALAKRISHNAN BIJINA [US]	UNIV UTAH RES FOUND [US]	WO2022272056A2 WO2022272056A3	2021-06-24	A61K48/00 C12N15/86 C12N15/88 A61K35/12 A61P25/00 A61P3/00	A01K67/0275 (EP) A61K38/00 (EP) A61K48/005 (EP) C12N15/86 (EP) C12N9/90 (EP) A01K2217/075 (EP) A01K2217/203 (EP) A01K2217/206 (EP) A01K2227/105 (EP) A01K2267/0306 (EP) A01K2267/0362 (EP) C12N2750/14143 (EP) C12N2800/22 (EP) C12N2830/48 (EP) C12N2830/50 (EP)	2022-12-29 2023-01-26	2022-12-29	084543939
226	N-ACETYL MANNOSAMINE FOR THE TREATMENT OF A KIDNEY-DISEASE	HUIZING MARJAN [US] GAHL WILLIAM A [US] MANOLI IRINI [US] KLOOTWIJK ENRIKO [GB]	THE GOVERNMENT OF THE US SECRETARY OF THE DEPT OF HEALTH AND HUMAN SERVICES [US] THE GOVERNMENT OF THE UNITED STATES OF AMERICA AS REPRESENTED BY THE SECRETARY OF THE DEPT OF HEALTH [US]	EP3175859A1 EP3175859B1	2007-05-31	A61K31/7008 A61P13/12 A61P21/00	A61K31/7008 (EP,IL,US) A61K31/7012 (EP,IL,US) A61P13/12 (EP,IL) A61P21/00 (EP,IL,US) A61P21/04 (EP,IL) A61P3/10 (EP,IL,US) A61P43/00 (EP,IL) A61P9/12 (IL,US)	2017-06-07 2020-09-23	2008-12-11	039952249
351	Method and formulation for treating sialic acid deficiencies	KAKKIS EMIL D	ULTRAGENYX PHARMACEUTICAL INC	CN104271125A	2012-01-18	A61K31/16 A61K31/195 A61K31/196 A61K31/27 A61K9/20 A61K9/22	A61K31/7012 (EP,CN) A61K9/0002 (CN) A61K9/205 (EP,CN) A61K9/2054 (EP,CN) A61P21/00 (EP)	2015-01-07	2013-07-25	048799814
19	MONOSACCHARIDE PHOSPHORAMIDATE PRODRUGS	THOMAS STEPHEN [US] CRUTCHER PATRICK [US] PERTUSATI FABRIZIO [GB] SEDLAKOVA JANA [CZ] BRANCALE ANDREA [GB]	CERECOR INC [US]	WO2019118486A1	2017-12-11	A61K31/70 A61K31/7024 C07H11/04	C07H11/04 (EP)	2019-06-20	2019-06-20	066820602
264	Increasing functional glycosylation of alpha-dystroglycan in the treatment of muscle degeneration	CAMPBELL KEVIN P [US] BARRESI RITA [US]	CAMPBELL KEVIN P [US] BARRESI RITA [US] UNIV IOWA RES FOUND [US]	US2006276376A1 US8119766B2	2005-06-02	A61K38/16 A61K48/00 C07H21/02 C07H21/04 C07K1/00	A61K38/1709 (EP,US) C07K14/4707 (EP,US) C12N9/1048 (EP,US) A61K48/00 (EP,US)	2006-12-07 2012-02-21	2006-12-07	037494885
153	ジストログリカンおよびラミニン２に対する特異性を有する多特異性結合性分子			JP2020510416A	2017-02-17	A61K38/02 A61K39/395 A61K9/08 A61P21/00 C07K19/00 C12N1/15 C12N1/19 C12N1/21 C12N15/13 C12N15/62 C12N15/63 C12N5/10 C12P21/08	A61P21/00 (EP,KR,US) C07K16/18 (EP,KR,US) C07K16/28 (EP,KR,US) C12N15/11 (US) C12N15/63 (US) A61K2039/505 (EP,KR,US) C07K2317/24 (EP,KR,US) C07K2317/31 (EP,KR,US) C07K2317/34 (US) C07K2317/35 (EP,KR,US) C07K2317/524 (US) C07K2317/526 (US) C07K2317/55 (EP,KR,US) C07K2317/56 (EP,KR,US) C07K2317/565 (US) C07K2317/624 (EP,KR,US) C07K2317/66 (US) C07K2317/92 (EP,KR,US)	2020-04-09	2018-08-23	061656333
27	COMPOSITIONS AND METHODS FOR TREATING MUSCULAR DYSTROPHY AND OTHER DISORDERS	LU QI LONG [US]	THE CHARLOTTE MECKLENBURG HOSPITAL AUTHORITY D/B/A ATRIUM HEALTH [US] THE CHARLOTTE MECKLENBURG HOSPITAL AUTHORITY [US]	US10456367B2 US2019054037A1	2016-12-16	A61K31/047 A61P21/00 A61K31/47 A61K31/7004	A61K31/047 (US) A61K31/7004 (EP,US) A61P21/00 (EP,US)	2019-02-21 2019-10-29	2018-06-21	062557093
94	Small-compound enhancers for functional O-mannosylation of alpha-dystroglycan, and uses thereof	WU XIAOHUA [US]	WU XIAOHUA [US]	US10221168B1	2015-02-18	C07D409/14 C07D413/14 C07D417/14 C07D495/04 C07D513/04	C07D409/14 (EP,US) C07D413/14 (EP,US) C07D417/14 (EP,US) C07D495/04 (EP,US) C07D513/04 (EP,US)	2019-03-05	2019-03-05	065495843
44	Methods and Compositions for Treating Dystroglycanopathy Disorders	LU QI LONG [US] XIAO XIAO [US]	THE CHARLOTTE-MECKLENBURG HOSPITAL AUTHORITY D/B/A CAROLINAS HEALTHCARE SYSTE [US] UNIV NORTH CAROLINA CHAPEL HILL [US] THE CHARLOTTE MECKLENBURG HOSPITAL AUTHORITY [US]	US10350305B2 US2017368199A1	2015-02-27	A01K67/027 A61K38/17 A61K48/00 C07K14/47 C12N15/86 C12N9/10 A61K38/00	A01K67/0275 (US) A61K38/1719 (EP,US) A61K48/0058 (EP,US) A61P21/00 (EP) C07K14/4707 (EP,US) C12N15/86 (US) C12N9/10 (EP,US) A01K2217/052 (US) A01K2227/105 (US) A61K38/00 (EP,US) C12N2750/14143 (EP,US) C12N2800/22 (EP,US) C12N2830/008 (EP,US)	2017-12-28 2019-07-16	2016-09-01	056789100
64	NOVEL POLYNUCLEOTIDES ENCODING A HUMAN FKRP PROTEIN	RICHARD ISABELLE GICQUEL-ZOUIDA EVELYNE	GENETHON UNIV DEVRY VAL DESSONNE INSERM INSTITUT NAT DE LA SANTE ET DE LA RECH MEDICALE	CN110944656A	2017-07-07	A61K38/00 A61K48/00 C07K14/47	A61K48/005 (EP,US) A61P21/00 (EP,US) C07K14/4707 (EP,US) C12N15/86 (EP,US) A01K2227/105 (EP) A61K38/00 (EP,US) C12N2750/14143 (EP)	2020-03-31	2019-01-10	059363068
273	GENE THERAPY EXPRESSION SYSTEM ALLEVIATING CARDIAC TOXICITY OF FKRP	GICQUEL EVELYNE [FR] RICHARD ISABELLE [FR]	GENETHON [FR] UNIV DEVRY VAL DESSONNE [FR] INST NAT SANTE RECH MED [FR]	WO2021053124A1	2019-09-19	A61K38/17 A61K48/00 C07K14/47 C12N15/861	A61K38/1719 (EP,CN) A61K48/0008 (CN,US) A61K48/005 (EP) A61K48/0058 (CN,US) A61K9/0019 (CN,US) A61P21/00 (CN,US) A61P25/00 (CN) A61P27/02 (CN) C07K14/4707 (EP,CN) C12N15/86 (EP,CN) C12N9/1048 (EP,CN) C12N9/12 (EP,CN) A01K2217/075 (EP) A01K2227/105 (EP) A01K2267/0306 (EP) A61K48/0058 (EP) C12N2750/14143 (EP,CN) C12N2750/14171 (EP,CN)	2021-03-25	2021-03-25	068655460
111	OPTIMIZED FUKUTIN-RELATED PROTEINS (FKRP) AND METHODS OF USE	XIAO XIAO [US] QIAO CHUNPING [US]	UNIV NORTH CAROLINA CHAPEL HILL [US]	WO2022147490A1	2021-01-04	A01K67/027 A61K38/00 A61P37/06 C07K14/47 C12N15/86	A61K48/005 (EP) A61P37/06 (EP) C12N15/52 (EP) C12N15/86 (EP) C12N9/1081 (EP) A01K2217/072 (EP) A01K2227/105 (EP) A01K2267/03 (EP) C12N2310/141 (EP) C12N2750/14143 (EP) C12N2800/22 (EP) C12N2830/008 (EP) C12N2830/15 (EP) C12N2830/42 (EP) C12N2830/50 (EP)	2022-07-07	2022-07-07	082258689
107	THERAPEUTIC ADENO-ASSOCIATED VIRUS DELIVERY OF FUKUTIN RELATED PROTEIN (FKRP) FOR TREATING DYSTROGLYCANOPATHY DISORDERS INCLUDING LIMB GIRDLE 2I (LGMD2I)	CHILDERS MARTIN K [US] YANEZ-CUNA JORGE OMAR [GB] IGLESIAS GONZALEZ JUAN MANUEL [GB] COOPER SINCLAIR [GB] EVRIPIOTI ANTONIA [GB] ROBERTS MICHAEL L [GB] TRETIAKOVA ANNA [US] SUAREZ LESTER [US] NGUYEN ANH [US] LOW SIEWHUI [US] XIAO XIAO [US]	ASKLEPIOS BIOPHARMACEUTICAL INC [US] SYNPROMICS LTD [GB] THE UNIV OF NORTH CAROLINA CHAPEL HILL [US] CHILDERS MARTIN K [US] YANEZ CUNA JORGE OMAR [GB] IGLESIAS GONZALEZ JUAN MANUEL [GB] COOPER SINCLAIR [GB] EVRIPIOTI ANTONIA [GB] ROBERTS MICHAEL L [GB] TRETIAKOVA ANNA [US] SUAREZ LESTER [US] NGUYEN ANH [US] LOW SIEWHUI [US] XIAO XIAO [US]	WO2022076556A2 WO2022076556A3	2020-10-07	A61K38/17 A61K48/00 C07K14/47 C12N15/864	A61K48/005 (EP) C12N15/86 (EP) C12N9/1288 (EP) C12Y207/08 (EP) A01K2207/15 (EP) A01K2217/072 (EP) A01K2227/105 (EP) A01K2267/0306 (EP) A61K48/0058 (EP) C12N2750/14143 (EP) C12N2830/008 (EP)	2022-04-14 2022-05-19	2022-04-14	081127135
13	Assay for glycosylation deficiency disorders	BEAN PAMELA [US] TERRYBERRY JEFF W [US]	SPECIALTY LAB INC [US]	US5432059A	1994-04-01	C12N9/10 C12Q1/48 C12Q1/54 G01N21/64 C12Q1/48 G01N33/68	C12Q1/48 (EP,US) G01N33/68 (EP,US) G01N33/6842 (EP,US) Y10S436/80 (EP,US) Y10S436/811 (EP,US) Y10S530/829 (EP,US) Y10S530/83 (EP,US)	1995-07-11	1995-07-11	022832137
22	Capillary electrophoresis of transferrin glycoforms	LANDERS JAMES P [US] PRASAD RAJANI [US] ODA ROBERT P [US] STOUT ROBERT L [US]		US5993626A	1997-01-24	G01N27/26 G01N27/447 G01N27/447 G01N33/90	G01N27/447 (EP,US) G01N27/44747 (EP,US) G01N33/90 (EP,US) G01N2333/79 (EP,US)	1999-11-30	1999-11-30	025144137
267	SYSTEMS FOR DETECTING ANALYTES	NAYLOR STEPHEN [US] O'BRIEN JOHN F [US] BERGEN III H ROBERT [US]		US2002055184A1	1999-09-08	G01N33/558 G01N33/68 H01J49/04 G01N1/40	G01N33/6887 (EP) H01J49/0436 (EP) G01N1/405 (EP) G01N2333/79 (EP)	2002-05-09	2001-03-15	023546572
199	ANALYTICAL METHOD FOR THE IDENTIFICATION OF AT LEAST ONE GLYCOFORM OF THE TRANSFERRIN PROTEIN	DE PALO ELIO FRANCO [IT] TAGLIARO FRANCO [IT] SORIO DANIELA [IT] BORTOLOTTI FEDERICA [IT]	UNIVERSITÀ DEGLI STUDI DI VERONA [IT] UNIV DEGLI STUDI DI VERONA [IT]	EP3117217A1 EP3117217B1	2014-03-12	G01N33/58 G01N33/68 G01N33/90	C07K14/79 (RU) G01N33/58 (RU) G01N33/582 (EP,CN) G01N33/6893 (EP,CN) G01N33/90 (EP,CN) G01N2333/79 (EP,CN)	2017-01-18 2018-07-18	2015-09-17	050693818
11	DIAGNOSIS OF HUMAN GLYCOSYLATION DISORDERS	MARTH JAMEY D [US] FREEZE HUDSON H [US]	UNIV CALIFORNIA [US] BURNHAM INST [US] MARTH JAMEY D [US] FREEZE HUDSON H [US]	WO0033076A1 WO0033076A9	1998-12-02	A01K67/00 A01K67/033 G01N33/53 G01N33/555 G01N33/567 C12N9/10 G01N33/68	C12N9/1081 (EP,US) G01N33/68 (EP,US) G01N33/6842 (EP,US) A01K2217/075 (EP,US) G01N2400/02 (EP,US) Y10S436/827 (EP,US) Y10T436/143333 (EP,US)	2000-06-08 2001-02-01	2000-06-08	027380899
303	METHOD FOR THE ANALYSIS OF PICOMOLE AMOUNTS OF CARBOHYDRATES	CALLEWAERT NICO LUC MARC [BE] CONTRERAS ROLAND HENRY [BE] MOLEMANS FRANCIS STEPHAAN JAN [BE]	VLAAMS INTERUNIV INST BIOTECH [BE] CALLEWAERT NICO LUC MARC [BE] CONTRERAS ROLAND HENRY [BE] MOLEMANS FRANCIS STEPHAAN JAN [BE]	WO0192890A1	2000-05-26	G01N33/66 G01N33/66	G01N33/66 (EP)	2001-12-06	2001-12-06	026072296
39	Assay for protein isoforms	RYE PHILIP D [NO]	AXIS SHIELD ASA [NO]	US2006216766A1	2003-02-06	C12Q1/37 G01N33/53 G01N33/68	G01N33/68 (EP,US) G01N33/6842 (EP,US) G01N33/6848 (EP,US) G01N2333/948 (EP,US) G01N2400/00 (EP,US)	2006-09-28	2004-08-19	009952561
13	HYPOSIALYLATION DISORDERS	HUIZING MARJAN [US] GAHL WILLIAM A [US] CARRILLO-CARRASCO NURIA [US] HE MIAO [US] LI XUELI [US] JIANG RONG [US]	HUIZING MARJAN [US] GAHL WILLIAM A [US] CARRILLO-CARRASCO NURIA [US] HE MIAO [US] LI XUELI [US] JIANG RONG [US] UNIV EMORY [US] US OF AMERICA AS REPRESENTED BY THE SECRETARY DEPT OF HEALTH AND HUMAN SERVC [US] US OF AMERICA AS REPRESENTATED BY THE SECRETARY DEPT OF HEALTH AND HUMAN SERVICES [US] US HEALTH [US]	US2014271615A1 US9341619B2	2013-03-14	G01N33/53 G01N33/68	A61K45/06 (US) G01N33/5308 (US) G01N33/6893 (EP,US) G01N2800/04 (EP,US)	2014-09-18 2016-05-17	2014-09-18	050680134
218	DETECTION OF DYSTROGLYCAN	RODRIGUEZ HECTOR M [US]	ML BIO SOLUTIONS INC [US]	US2022291236A1	2021-02-26	C07K16/18 G01N33/68	A61P21/00 (EP) C07K16/18 (US) G01N33/6893 (EP,US) C07K16/44 (EP) G01N2333/47 (US) G01N2333/78 (EP,US) G01N2440/38 (EP) G01N2800/2878 (EP)	2022-09-15	2022-09-15	083195766
8	CARBOHYDRATE-DEFICIENT GLYCOPROTEIN SYNDROME TYPE I	MATTHIJS GERT [BE]	GENZYME LTD [GB] MATTHIJS GERT [BE] MATTHIJS GERT [GB]	WO9849324A2 WO9849324A3	1997-04-30	A01K67/027 A61K38/52 A61K39/395 C12N15/61 C12N9/90 C12Q1/68 G01N33/68 C12N15/61 C12N9/90 A61K38/00	C12N9/90 (EP) A01K2217/05 (EP) A61K38/00 (EP)	1998-11-05 1999-02-11	1998-11-05	026311468
112	ENZYMES INVOLVED IN GLYCOPROTEIN AND GLYCOLIPID METABOLISM	LAL PREETI G [US] YUE HENRY [US] LU DYUNG AINA M [US] GANDHI AMEENA R [US] THANGAVELU KAVITHA [US] WALIA NARINDER K [US] BAUGHN MARIAH R [US] CHAWLA NARINDER K [US]	INCYTE GENOMICS INC [US] LAL PREETI G [US] YUE HENRY [US] LU DYUNG AINA M [US] GANDHI AMEENA R [US] THANGAVELU KAVITHA [US] WALIA NARINDER K [US] BAUGHN MARIAH R [US] CHAWLA NARINDER K [US]	WO0236757A2 WO0236757A3	2000-11-02	C12N9/00 C12N9/10 C12N9/24 C12N9/10 C12N9/24	C12N9/1051 (EP) C12N9/2402 (EP) C12Y302/01018 (EP)	2002-05-10 2004-02-26	2002-05-10	022927099
21	SUGAR CHAIN SYNTHASE GENE	NAKAYAMA KENICHI [JP] ISHII TOMOKO [JP] JIGAMI YOSHIHUMI [JP]	NAT INST OF ADVANCED IND SCIEN [JP] NAKAYAMA KENICHI [JP] ISHII TOMOKO [JP] JIGAMI YOSHIHUMI [JP]	WO2004015110A1	2002-08-07	A61K38/45 C12N1/15 C12N1/19 C12N1/21 C12N15/54 C12N5/10 C12N9/10 C12N1/15 C12N1/19 C12N1/21 C12N15/54 C12N9/10	A61P3/08 (EP) C12N9/1051 (EP,US)	2004-02-19	2004-02-19	031711673
209	METHODS AND AGENTS FOR REGULATING CELLULAR INTERACTIONS AND DEVELOPMENT	HILTON DOUGLAS J [AU] ALEXANDER WARREN S [AU] KILE BENJAMIN T [AU] GREIG KYLIE T [AU] ANTONCHUK JENNIFER L R [SE] METCALF DONALD [AU] ZHANG JIAN-GUO [AU] KREBS DANIELLE L [AU] MORGAN PHILLIP O [AU]	EARCH THE WALTER AND ELIZA HAL [AU] HILTON DOUGLAS J [AU] ALEXANDER WARREN S [AU] KILE BENJAMIN T [AU] GREIG KYLIE T [AU] ANTONCHUK JENNIFER L R [SE] METCALF DONALD [AU] ZHANG JIAN-GUO [AU] KREBS DANIELLE L [AU] MORGAN PHILLIP O [AU]	WO2006094344A1	2005-03-07	A61K38/52 A61K48/00 A61P15/08 A61P7/00	A61K38/02 (EP) A61K38/52 (EP) A61P15/08 (EP) A61P7/00 (EP) C12Q1/25 (EP) A61K48/00 (EP) G01N2500/04 (EP) G01N2800/22 (EP) G01N2800/367 (EP)	2006-09-14	2006-09-14	036952866
3	POLYOL BIOMARKERS FOR CONGENITAL DISORDERS OF GLYCOSYLATION	MORAVA-KOZICZ EVA [US] KOZICZ TAMAS [US] OGLESBEE DEVIN [US] RAYMOND KIMIYO M [US]	MAYO FOUND MEDICAL EDUCATION & RES [US]	WO2022103815A1	2020-11-10	A61K45/06 A61P3/00 C07K14/47	A61K31/4188 (EP) A61K31/426 (EP) A61K31/502 (EP) A61P3/00 (EP) C12N9/90 (EP) C12Y504/02008 (EP) G01N33/50 (EP) G01N2440/38 (EP)	2022-05-19	2022-05-19	081601651
92	B4GALT1 VARIANTS AND USES THEREOF	MONTASSER MAY VAN HOUT CRISTOPHER SHULDINER ALAN GATTA GIUSY DELLA HEALY MATTHEW PUURUNEN MARJA	REGENERON PHARMA UNIV MARYLAND	CN110997906A	2017-06-05	C12N9/10	C12N15/86 (US) C12N9/1051 (EP,KR,US) C12Y204/01133 (EP,KR,US)	2020-04-10	2018-12-06	062705750
1	PHARMACEUTICAL PREPARATION OF CARBOHYDRATES FOR THERAPEUTIC USE	RAFALKO AGNES [US] CHERNENKO TATYANA [US]	GLYCOMINE INC [US]	RS62641B1	2013-09-16	A61K31/7028 A61K9/127	A61K31/7028 (EP,US) A61K9/127 (EP,US) A61K9/1271 (EP,US)	2021-12-31	2015-04-16	052813726
2	LIPOSOMAL FORMULATIONS, AND METHODS OF USING AND PREPARING THEREOF	RAFALKO AGNES SHIRAKURA TEPPEI GREENBERG SAMUEL ERIC	GLYCOMINE INC	CN113873998A	2019-03-29	A61K31/7004 A61K47/10 A61K47/24 A61K9/127 A61P3/10	A61K31/7004 (EP,IL,KR) A61K31/7032 (US) A61K47/10 (US) A61K47/24 (KR) A61K9/0019 (EP,IL,KR) A61K9/1271 (EP,IL,KR) A61K9/1272 (US) A61P3/00 (US) A61P3/10 (EP,IL,KR)	2021-12-31	2020-10-08	072666933
73	APPARATUS FOR AUTO-PRETREATING SUGAR CHAIN	NISHIMURA SHINICHIRO [JP] SHINOHARA YASURO [JP] MIURA YOSHIAKI [JP] YAMAZAKI HIROSHI [JP] HORIUCHI MICHIO [JP] MOTOKI HIROAKI [JP] KURODA TOSHIHARU [JP] KITA YOKO [JP] NAKANO MIKA [JP]	UNIV HOKKAIDO NAT UNIV CORP [JP] SYSTEM INSTRUMENTS CO LTD [JP] SHIONOGI & CO [JP] NISHIMURA SHINICHIRO [JP] SHINOHARA YASURO [JP] MIURA YOSHIAKI [JP] YAMAZAKI HIROSHI [JP] HORIUCHI MICHIO [JP] MOTOKI HIROAKI [JP] KURODA TOSHIHARU [JP] KITA YOKO [JP] NAKANO MIKA [JP] SUMITOMO BAKELITE CO [JP]	US2011111443A1 US8877454B2	2007-10-05	C12M1/34 C12P19/00 C40B60/14 C12Q1/37 G01N33/68 G01N30/72 H01J49/00	G01N27/623 (KR) G01N30/7233 (KR) G01N33/50 (KR) G01N33/6848 (EP,KR,US) G01N35/00 (KR) H01J49/00 (KR) G01N2400/00 (EP,KR,US) G01N30/7233 (EP,US) H01J49/00 (EP,US)	2011-05-12 2014-11-04	2009-04-09	040526315
